# Supplementary material for: Articulated specimens provide new insights into the iconic Mesozoic shark genus Sphenodus
Source: J Syst Palaeontol. 2025 Jun 20;23(1):2507014. doi: 10.1080/14772019.2025.2507014 (PMC7617882; doi:10.1080/14772019.2025.2507014)
Supplement: Supplemental Material [file TJSP_A_2507014_SM9186.zip]

Archive with 13 entries (12 files):
- Supplemental material/
- Supplemental material/Archaeogracilidens_analysis_log_file.txt
- Supplemental material/Archaeogracilidens_analysis_script_Rev_.tnt
- Supplemental material/Archaeogracilidens_matrix.nex
- Supplemental material/Archaeogracilidens_matrix.tnt
- Supplemental material/Archaeogracilidens_nelsens_Rev.txt
- Supplemental material/Archaeogracilidens_Supmat_Revised.docx
- Supplemental material/Bayesian_infile.nex
- Supplemental material/Klug_2010_analysis_script.tnt
- Supplemental material/Klug_2010_log_file.txt
- Supplemental material/Klug_matrix.nex
- Supplemental material/Klug_matrix.tnt
- Supplemental material/Vertebrae comparison.xlsx
