# Supplementary material for: Articulated specimens provide new insights into the iconic Mesozoic shark genus Sphenodus
Source: J Syst Palaeontol. 2025 Jun 20;23(1):2507014. doi: 10.1080/14772019.2025.2507014 (PMC7617882; doi:10.1080/14772019.2025.2507014)
Supplement: Supplemental Material [file TJSP_A_2507014_SM9186.zip › Supplemental material/Archaeogracilidens_analysis_log_file.txt]

Log file: Archaeogracilidens_matrix.log 
 
WARNING: 
Re-setting RAM will discard current data (and trees) 
 
TNT - max. ram = 210000 Mbytes 
No ram used yet 
Matrices will be read as alpha-numeric data 
Matrix space: allocate for up to 32 states 
Reading from Archaeogracilidens_matrix.tnt 
Matrix (211x93, 32 states). Memory required for data: 1.39 Mbytes 
 
WARNING: 
Symbol '-' in taxon names will be changed to '_' (=underscore). 
 
Again reading from /Users/eduardovillalobos/Desktop/Postdoc/2023/Sphenodus/Paper/Paper_submission/Sup_mat/Archaeogracilidens_analysis_script.tnt 
Combining:
  Rostral_processes (char. 4)
    absent
    present
      Rostral_processes (char. 5)
        articulated_with_nasal_capsule
        continuous_with_chondrocranium
        articulates_with_ventral_aspect_of_rostral_cartilage
  Combined character has 4 states
Combining:
  precerebral_fossa (char. 12)
    absent
    present
      precerebral_fossa (char. 13)
        circular_or_ovoid_concavity
        extending_anteriorly_roofed_to_form_a_tube
        triangular
  Combined character has 4 states
Combining:
  Epiphyseal_foramen (char. 24)
    absent
    present
      Epiphyseal_foramen (char. 25)
        narrow
        expanded
  Combined character has 3 states
Combining:
  Supraorbital_crest (char. 27)
    absent
    present
      supraorbital_crest_Preorbital_process (char. 28)
        absent
        present
  Combined character has 3 states
Combining:
  Basicranial_processes (char. 30)
    absent
    present
      Basicranial_processes_position (char. 31)
        Suborbital_shelf
        Basitrabecular_process
  Combined character has 3 states
Combining:
  Endolymphatic_fossa (char. 64)
    absent
    present
      Endolymphatic_fossa_elongate_slot_shaped_dividing_dorsal_otic_ridge_along_midline (char. 65)
        absent
        present
  Combined character has 3 states
Combining:
  Craniopalatine_articulation (char. 74)
    absent
    present
      Craniopalatine_articulation_articulation_type (char. 75)
        fused
        articulated
      Craniopalatine_articulation (char. 76)
        ethmoidal
        orbitostylic
        both
        grooved_in_ethmoidal_region
  Combined character has 9 states
Combining:
  Ceratohyal (char. 91)
    absent
    present
      Ceratohyal_spatulate_or_bladed_anteriorly (char. 92)
        absent
        present
      Ceratohyal_with_broad_posteroventral_flange_or_shelf_projecting_laterally_into_recess (char. 93)
        contacts_Meckel_s_cartilage_only_anteriorly
        with_broad_posteroventral_flange_or_shelf_projecting_laterally_into_recess_behind_Meckel_s_cartilage
        expanded_posteriorly_with_a_flange_projecting_laterally_and_posteriorly_fitting_the_posterior_edge_of_the_Meckel_s_cartilage
  Combined character has 7 states
Combining:
  Basihyal (char. 98)
    absent
    present
      Basihyal (char. 99)
        as_long_as_broad
        elongated
        basihyal_very_thin_connected_to_ceratohyal
        basihyal_very_thin_no_ceratohyal
        reduced
  Combined character has 6 states
Combining:
  Segemented_basibranchial (char. 100)
    absent
    present
      Segemented_basibranchial_Series (char. 101)
        anterior
        posterior
        both
  Combined character has 4 states
Combining:
  Coracohyoideus (char. 111)
    absent
    present
      Coracohyoideus (char. 112)
        parallel_to_body_axis
        short
        diagonal
        fused
  Combined character has 5 states
Combining:
  Suprascapulae (char. 123)
    absent
    present
      Suprascapulae_Articulation (char. 125)
        curved
        crenated
        ball_socket
  Combined character has 4 states
Combining:
  Fused_medially_Sup_Interacts_with_axials_skeleton (char. 126)
    absent
    present
      Interacts_with_axials_skeleton (char. 127)
        articulates_with_vertebral_column
        fused_medially_to_synarcual
        fused_medially_and_laterally_to_synarcual
  Combined character has 4 states
Combining:
  Propterygium_ (char. 131)
    absent
    present
      Propterygium_extending_anteriorly (char. 132)
        rectangular_and_being_the_point_of_articulation_for_the_rest_of_basal_elements
        narrow_and_reduced
        enlarged_similar_size_as_the_mesopterygium
        broad_and_reduced
        anteriorly_expanded
      Propterygium_radials (char. 133)
        articulating_with_radials
        not_contacting_radials
  Combined character has 11 states
Combining:
  Reduced_number_of_cartilages_between_pelvic_basipterygium_and_clasper (char. 145)
    absent
    present
      Reduced_number_of_cartilages_between_pelvic_basipterygium_and_clasper_T3 (char. 146)
        not_spinous
        spinous
        modified_into_the_external_mesorhipidion
  Combined character has 4 states
Combining:
  Chordacentra (char. 148)
    absent
    present
      Chordacentra_polyspondylous_and_consist_of_narrow_closely_packed_rings (char. 149)
        absent
        present
  Combined character has 3 states
Combining:
  Calcified_vertebral_centra (char. 150)
    absent
    present
      Calcified_vertebral_centra_Primary_calcification (char. 151)
        restricted_terminally
        developed
      Calcified_vertebral_centra_Secondary_calcification_ (char. 152)
        absent
        with_endochordal_radii_radiating_from_the_notochordal_sheath
        with_developed_solid_medialia_and_diagonal_calcified_lamellae
        compact_mass
  Combined character has 9 states
Combining:
  Supraneurals (char. 159)
    absent
    present
      Supraneurals_Platelike_supraneurals (char. 160)
        enlarged_at_least_in_front_of_the_second_dorsal_fin
        also_enlarged_in_the_abdominal_region
  Combined character has 3 states
Combining:
  Abdominal_canal_on_coracoid_bar (char. 180)
    absent
    present
      Abdominal_canal_on_coracoid_bar (char. 181)
        groove_cephalic_lateral_line_forms_abdominal_canal_on_coracoid_bar
        pores
  Combined character has 3 states
Combining:
  Cephalic_spines (char. 184)
    absent
    present
      Cephalic_spines_Trilobed_cephalic_spine_base (char. 185)
        absent
        present
      Cephalic_spines_Number_of_pairs (char. 186)
        one
        two
      Cephalic_spines_Multicuspid (char. 187)
        not_multiple_cuspid
        present_and_with_multiple_cuspids
  Combined character has 9 states
Combining:
  Dorsal_fin_spines (char. 191)
    absent
    present
      Dorsal_fin_spines_Vascularization (char. 193)
        vascularize
        unvascularize
      Dorsal_fin_spines_posterior_denticles (char. 194)
        absent
        present
      Dorsal_fin_spines_Fin_spines_ornamentation (char. 195)
        absent
        present
  Combined character has 9 states
Combining:
  Basal_furrows_on_root (char. 202)
    absent
    present
      Basal_furrows_on_root_Compression (char. 203)
        absent
        present
  Combined character has 3 states
Converted 22 character complexes (set to Sankoff, with
proper costs; also changed matrix and character names).
Outgroup is taxon 1  -  Pucapampella 

Read:                                                                   
      4 6   7                                                                                       
       \ \ /                                                                                        
        2-0-1                                                                                       
         \ \                                                                                        
          3 5                                                                                       
                         
Costs: 
  0/1 1     0/2 1     0/3 2     0/4 2     0/5 1     0/6 1     0/7 1    
  1/2 2     1/3 3     1/4 3     1/5 2     1/6 2     1/7 2    
  2/3 1     2/4 1     2/5 2     2/6 2     2/7 2    
  3/4 2     3/5 3     3/6 3     3/7 3    
  4/5 3     4/6 3     4/7 3    
  5/6 2     5/7 2    
  6/7 2    
 

Read:                                                                   
     1 4   5                                                                                        
      \ \ /                                                                                         
       8 3                                                                                          
        \ \                                                                                         
         0-2                                                                                        
            \                                                                                       
             6-7                                                                                    
                         
Costs: 
  0/1 2     0/2 1     0/3 2     0/4 3     0/5 3     0/6 2     0/7 3     0/8 1    
  1/2 3     1/3 4     1/4 5     1/5 5     1/6 4     1/7 5     1/8 1    
  2/3 1     2/4 2     2/5 2     2/6 1     2/7 2     2/8 2    
  3/4 1     3/5 1     3/6 2     3/7 3     3/8 3    
  4/5 2     4/6 3     4/7 4     4/8 4    
  5/6 3     5/7 4     5/8 4    
  6/7 1     6/8 3    
  7/8 4    
 
Note: some costs (char. 22) 
do not correspond to a character state tree; 
those characters considered as sankoff. 
 

Read:                                                                   
     1 6   8                                                                                        
      \ \ /                                                                                         
     7-0-2-4                                                                                        
        \ \                                                                                         
         5 3                                                                                        
                                                                                                    
                         
Costs: 
  0/1 1     0/2 1     0/3 2     0/4 2     0/5 1     0/6 2     0/7 1     0/8 2    
  1/2 2     1/3 3     1/4 3     1/5 2     1/6 3     1/7 2     1/8 3    
  2/3 1     2/4 1     2/5 2     2/6 1     2/7 2     2/8 1    
  3/4 2     3/5 3     3/6 2     3/7 3     3/8 2    
  4/5 3     4/6 2     4/7 3     4/8 2    
  5/6 3     5/7 2     5/8 3    
  6/7 3     6/8 2    
  7/8 3    
 

Read:                                                                   
     2                                                                                              
      \                                                                                             
       0-1                                                                                          
        \                                                                                           
         3-4                                                                                        
          \                                                                                         
           5                                                                                        
                         
Costs: 
  0/1 1     0/2 1     0/3 1     0/4 2     0/5 2    
  1/2 2     1/3 2     1/4 3     1/5 3    
  2/3 2     2/4 3     2/5 3    
  3/4 1     3/5 1    
  4/5 2    
 

Read:                                                                   
     4                                                                                              
      \                                                                                             
     0-1-3                                                                                          
        \                                                                                           
         2                                                                                          
                                                                                                    
                                                                                                    
                         
Costs: 
  0/1 1     0/2 2     0/3 2     0/4 2    
  1/2 1     1/3 1     1/4 1    
  2/3 2     2/4 2    
  3/4 2    
 

Read:                                                                   
     0-1-3                                                                                          
        \                                                                                           
         2                                                                                          
                         
Costs: 
  0/1 1     0/2 2     0/3 2    
  1/2 1     1/3 1    
  2/3 2    
 

Read:                                                                   
     0-1-3                                                                                          
        \                                                                                           
         2                                                                                          
                         
Costs: 
  0/1 1     0/2 2     0/3 2    
  1/2 1     1/3 1    
  2/3 2    
 

Read:                                                                   
     0-1                                                                                            
        \                                                                                           
         2                                                                                          
                         
Costs: 
  0/1 1     0/2 2    
  1/2 1    
 

Read:                                                                   
      3                                                                                             
       \                                                                                            
        0-1                                                                                         
           \                                                                                        
            2                                                                                       
                         
Costs: 
  0/1 1     0/2 2     0/3 1    
  1/2 1     1/3 2    
  2/3 3    
 
Space for 700000 trees in memory 
Taxon names is ON 
Random seed is 5758 
Space for 700000 trees in memory 
Taxon names is ON 
Repl. Algor.     Tree        Score       Best Score   Time       Rearrangs.
10    FUSE      10           ------      737          0:08:54    2,324,484,925 
Completed search.
Total rearrangements examined: 2,324,484,925. 
No target score defined.  Best score hit 10 times.
Best score: 737.  128 trees retained. 
 
Note: for consensus calculation, trees will be 
temporarily collapsed (when min. branch length = 0) 
 
Strict consensus of 128 trees (0 taxa excluded) 
     ,--1 Pucapampella
     |    ,--0 Doliodus
     |    |                   ,--11 Kawichthys
     |    |              ,--95---2 Cobelodus
|--93|    |         ,--96|     ,--8 Gutturensis
     |    |         |    `--103---6 Cladoselache
     |    |    ,--97|     ,--10 Iniopera
     `--94|    |    |     |     ,--9 Helodus
          |    |    `--102|     |--7 Debeerius
          |    |          `--101|     ,--5 Chondrenchelys
          |    |                `--100|    ,--4 Hydrolagus
          |    |                      `--99---3 Chimaera
          `--98|     ,--17 Cladodoides
               |     |     ,--21 Phoebodus
               |     |--110---20 ThrInacoselache
               |     |           ,--15 Tamiobatis
               |     |           |--12 Diplodoselache
               |     |     ,--104|     ,--14 Triodus
               `--106|     |     `--107---13 Orthacanthus
                     |     |     ,--16 Dracopristis
                     |     |     |     ,--19 Acronemus
                     |     |     |     |--18 Tristychius
                     |     |     |     |     ,--26 Onychoselache
                     `--105|     |     |     |--22 Hamiltonichthys
                           |     |     |--111|     ,--25 Asteracanthus
                           |     |     |     `--112+--24 Egertonodus
                           |     |     |           `--23 H.hauff
                           |     |     |           ,--92 Kimmerobatis
                           `--108|     |           |--91 Belemnobatis
                                 |     |           |--90 Spathobatis
                                 |     |           |                 ,--67 Cyclobatis
                                 |     |           |           ,--139|     ,--66 Bathyraja
                                 |     |           |           |     `--138---65 Raja
                                 |     |     ,--142|     ,--140|     ,--80 Hexatrygon
                                 |     |     |     |     |     |     |     ,--84 Asterotrygon
                                 |     |     |     |     |     `--153|     |--83 Heliobatis
                                 `--109|     |     |     |           `--155+--82 Potamotrygon
                                       |     |     |     |                 |     ,--81 Gymnura
                                       |     |     |     |                 `--154|     ,--89 Mobula
                                       |     |     `--141|                       `--157---88 Rhinoptera
                                       |     |           |           ,--68 Narcine
                                       |     |           |     ,--143|     ,--71 Narke
                                       |     |           |     |     `--146|     ,--70 Hypnos
                                       |     |           |     |           `--145---69 Torpedo
                                       |     |           |     |           ,--72 Tingitanius
                                       |     |           `--144|     ,--147|     ,--74 Platyrhinoidis
                                       |     |                 |     |     `--149---73 Platyrhina
                                       |     |                 |     |           ,--87 Zapteryx
                                       |     |                 `--148|     ,--156+--86 Trygonorrhina
                                       |     |                       |     |     `--85 Aptychotrema
                                       |     |                       `--151|     ,--79 Rhinobatos
                                       |     |                             |     |--77 Rhynchobatus
                                       `--119|                             `--150+--75 Glaucostegus
                                             |                                   |     ,--78 Rhina
                                             |                                   `--152---76 Pristis
                                             |           ,--38 Protospinax
                                             |           |           ,--37 Pristiophorus
                                             |           |     ,--124---36 Pliotrema
                                             |           |--123|     ,--35 Squatina
                                             |           |     `--122---34 Pseudorhina
                                             |           |     ,--42 Oxynotus
                                             |           |     |     ,--40 Deania
                                             |     ,--117+--128|     |     ,--43 Squalus
                                             |     |     |     `--127|     |--41 Etmopterus
                                             |     |     |           `--126|     ,--44 Zameus
                                             |     |     |                 `--125---39 Dalatias
                                             |     |     |     ,--29 Chlamydoselachus
                                             |     |     |     |           ,--33 Notidanoides
                                             |     |     `--116|     ,--114|     ,--28 SMNS80142_44
                                             |     |           |     |     `--113---27 SMNS96844_7
                                             |     |           `--115|     ,--32 Notorhynchus
                                             `--118|                 `--121|     ,--31 Hexanchus
                                                   |                       `--120---30 Heptranchias
                                                   |     ,--46 Heterodontus
                                                   |     |--45 Paracestracion
                                                   |     |     ,--47 Parascyllium
                                                   |     |     |     ,--51 Orectolobus
                                                   |     |--130+--132---50 Brachaelurus
                                                   |     |     |     ,--49 Hemiscyllium
                                                   `--129|     `--131---48 Ginglymostoma
                                                         |     ,--57 Hemipristis
                                                         |     |--54 Rhizoprionodon
                                                         |     |--53 Mustelus
                                                         |     |--52 Scyliorhinus
                                                         `--133|     ,--56 Sphyrna
                                                               |--134---55 Carcharhinus
                                                               |     ,--58 Pseudocarcharias
                                                               |     |     ,--59 Odontaspis
                                                               `--135|     |     ,--64 Cretoxyrhina
                                                                     `--136|     |--63 Squalicorax
                                                                           `--137+--62 Ptychodus
                                                                                 |--61 Carcharodon
                                                                                 `--60 Isurus
Random seed is 6441 
Space for 700128 trees in memory 
Taxon names is ON 
Repl. Algor.     Tree        Score       Best Score   Time       Rearrangs.
10    FUSE      10           ------      737          0:11:01    2,307,042,656 
Completed search.
Total rearrangements examined: 2,307,042,656. 
No target score defined.  Best score hit 10 times.
Best score: 737.  128 trees retained. 
 
Note: for consensus calculation, trees will be 
temporarily collapsed (when min. branch length = 0) 
 
Strict consensus of 128 trees (0 taxa excluded) 
     ,--1 Pucapampella
     |    ,--0 Doliodus
     |    |                   ,--11 Kawichthys
     |    |              ,--95---2 Cobelodus
|--93|    |         ,--96|     ,--8 Gutturensis
     |    |         |    `--103---6 Cladoselache
     |    |    ,--97|     ,--10 Iniopera
     `--94|    |    |     |     ,--9 Helodus
          |    |    `--102|     |--7 Debeerius
          |    |          `--101|     ,--5 Chondrenchelys
          |    |                `--100|    ,--4 Hydrolagus
          |    |                      `--99---3 Chimaera
          `--98|     ,--17 Cladodoides
               |     |     ,--21 Phoebodus
               |     |--110---20 ThrInacoselache
               |     |           ,--15 Tamiobatis
               |     |           |--12 Diplodoselache
               |     |     ,--104|     ,--14 Triodus
               `--106|     |     `--107---13 Orthacanthus
                     |     |     ,--16 Dracopristis
                     |     |     |     ,--19 Acronemus
                     |     |     |     |--18 Tristychius
                     |     |     |     |     ,--26 Onychoselache
                     `--105|     |     |     |--22 Hamiltonichthys
                           |     |     |--111|     ,--25 Asteracanthus
                           |     |     |     `--112+--24 Egertonodus
                           |     |     |           `--23 H.hauff
                           |     |     |           ,--92 Kimmerobatis
                           `--108|     |           |--91 Belemnobatis
                                 |     |           |--90 Spathobatis
                                 |     |           |                 ,--67 Cyclobatis
                                 |     |           |           ,--139|     ,--66 Bathyraja
                                 |     |           |           |     `--138---65 Raja
                                 |     |     ,--142|     ,--140|     ,--80 Hexatrygon
                                 |     |     |     |     |     |     |     ,--84 Asterotrygon
                                 |     |     |     |     |     `--153|     |--83 Heliobatis
                                 `--109|     |     |     |           `--155+--82 Potamotrygon
                                       |     |     |     |                 |     ,--81 Gymnura
                                       |     |     |     |                 `--154|     ,--89 Mobula
                                       |     |     `--141|                       `--157---88 Rhinoptera
                                       |     |           |           ,--68 Narcine
                                       |     |           |     ,--143|     ,--71 Narke
                                       |     |           |     |     `--146|     ,--70 Hypnos
                                       |     |           |     |           `--145---69 Torpedo
                                       |     |           |     |           ,--72 Tingitanius
                                       |     |           `--144|     ,--147|     ,--74 Platyrhinoidis
                                       |     |                 |     |     `--149---73 Platyrhina
                                       |     |                 |     |           ,--87 Zapteryx
                                       |     |                 `--148|     ,--156+--86 Trygonorrhina
                                       |     |                       |     |     `--85 Aptychotrema
                                       |     |                       `--151|     ,--79 Rhinobatos
                                       |     |                             |     |--77 Rhynchobatus
                                       `--119|                             `--150+--75 Glaucostegus
                                             |                                   |     ,--78 Rhina
                                             |                                   `--152---76 Pristis
                                             |           ,--38 Protospinax
                                             |           |           ,--37 Pristiophorus
                                             |           |     ,--124---36 Pliotrema
                                             |           |--123|     ,--35 Squatina
                                             |           |     `--122---34 Pseudorhina
                                             |           |     ,--42 Oxynotus
                                             |           |     |     ,--40 Deania
                                             |     ,--117+--128|     |     ,--43 Squalus
                                             |     |     |     `--127|     |--41 Etmopterus
                                             |     |     |           `--126|     ,--44 Zameus
                                             |     |     |                 `--125---39 Dalatias
                                             |     |     |     ,--29 Chlamydoselachus
                                             |     |     |     |           ,--33 Notidanoides
                                             |     |     `--116|     ,--114|     ,--28 SMNS80142_44
                                             |     |           |     |     `--113---27 SMNS96844_7
                                             |     |           `--115|     ,--32 Notorhynchus
                                             `--118|                 `--121|     ,--31 Hexanchus
                                                   |                       `--120---30 Heptranchias
                                                   |     ,--46 Heterodontus
                                                   |     |--45 Paracestracion
                                                   |     |     ,--47 Parascyllium
                                                   |     |     |     ,--51 Orectolobus
                                                   |     |--130+--132---50 Brachaelurus
                                                   |     |     |     ,--49 Hemiscyllium
                                                   `--129|     `--131---48 Ginglymostoma
                                                         |     ,--57 Hemipristis
                                                         |     |--54 Rhizoprionodon
                                                         |     |--53 Mustelus
                                                         |     |--52 Scyliorhinus
                                                         `--133|     ,--56 Sphyrna
                                                               |--134---55 Carcharhinus
                                                               |     ,--58 Pseudocarcharias
                                                               |     |     ,--59 Odontaspis
                                                               `--135|     |     ,--64 Cretoxyrhina
                                                                     `--136|     |--63 Squalicorax
                                                                           `--137+--62 Ptychodus
                                                                                 |--61 Carcharodon
                                                                                 `--60 Isurus
Random seed is 24827 
Space for 700128 trees in memory 
Taxon names is ON 
Repl. Algor.     Tree        Score       Best Score   Time       Rearrangs.
10    FUSE      10           ------      737          0:10:47    2,316,225,407 
Completed search.
Total rearrangements examined: 2,316,225,407. 
No target score defined.  Best score hit 10 times.
Best score: 737.  130 trees retained. 
 
Note: for consensus calculation, trees will be 
temporarily collapsed (when min. branch length = 0) 
 
Strict consensus of 130 trees (0 taxa excluded) 
     ,--1 Pucapampella
     |    ,--0 Doliodus
     |    |                   ,--11 Kawichthys
     |    |              ,--95---2 Cobelodus
|--93|    |         ,--96|     ,--8 Gutturensis
     |    |         |    `--103---6 Cladoselache
     |    |    ,--97|     ,--10 Iniopera
     `--94|    |    |     |     ,--9 Helodus
          |    |    `--102|     |--7 Debeerius
          |    |          `--101|     ,--5 Chondrenchelys
          |    |                `--100|    ,--4 Hydrolagus
          |    |                      `--99---3 Chimaera
          `--98|     ,--17 Cladodoides
               |     |     ,--21 Phoebodus
               |     |--110---20 ThrInacoselache
               |     |           ,--15 Tamiobatis
               |     |           |--12 Diplodoselache
               |     |     ,--104|     ,--14 Triodus
               `--106|     |     `--107---13 Orthacanthus
                     |     |     ,--16 Dracopristis
                     |     |     |     ,--19 Acronemus
                     |     |     |     |--18 Tristychius
                     |     |     |     |     ,--26 Onychoselache
                     `--105|     |     |     |--22 Hamiltonichthys
                           |     |     |--111|     ,--25 Asteracanthus
                           |     |     |     `--112+--24 Egertonodus
                           |     |     |           `--23 H.hauff
                           |     |     |           ,--92 Kimmerobatis
                           `--108|     |           |--91 Belemnobatis
                                 |     |           |--90 Spathobatis
                                 |     |           |                 ,--67 Cyclobatis
                                 |     |           |           ,--139|     ,--66 Bathyraja
                                 |     |           |           |     `--138---65 Raja
                                 |     |     ,--142|     ,--140|     ,--80 Hexatrygon
                                 |     |     |     |     |     |     |     ,--84 Asterotrygon
                                 |     |     |     |     |     `--153|     |--83 Heliobatis
                                 `--109|     |     |     |           `--155+--82 Potamotrygon
                                       |     |     |     |                 |     ,--81 Gymnura
                                       |     |     |     |                 `--154|     ,--89 Mobula
                                       |     |     `--141|                       `--157---88 Rhinoptera
                                       |     |           |           ,--68 Narcine
                                       |     |           |     ,--143|     ,--71 Narke
                                       |     |           |     |     `--146|     ,--70 Hypnos
                                       |     |           |     |           `--145---69 Torpedo
                                       |     |           |     |           ,--72 Tingitanius
                                       |     |           `--144|     ,--147|     ,--74 Platyrhinoidis
                                       |     |                 |     |     `--149---73 Platyrhina
                                       |     |                 |     |           ,--87 Zapteryx
                                       |     |                 `--148|     ,--156+--86 Trygonorrhina
                                       |     |                       |     |     `--85 Aptychotrema
                                       |     |                       `--151|     ,--79 Rhinobatos
                                       |     |                             |     |--77 Rhynchobatus
                                       `--119|                             `--150+--75 Glaucostegus
                                             |                                   |     ,--78 Rhina
                                             |                                   `--152---76 Pristis
                                             |           ,--38 Protospinax
                                             |           |           ,--37 Pristiophorus
                                             |           |     ,--124---36 Pliotrema
                                             |           |--123|     ,--35 Squatina
                                             |           |     `--122---34 Pseudorhina
                                             |           |     ,--42 Oxynotus
                                             |           |     |     ,--40 Deania
                                             |     ,--117+--128|     |     ,--43 Squalus
                                             |     |     |     `--127|     |--41 Etmopterus
                                             |     |     |           `--126|     ,--44 Zameus
                                             |     |     |                 `--125---39 Dalatias
                                             |     |     |     ,--29 Chlamydoselachus
                                             |     |     |     |           ,--33 Notidanoides
                                             |     |     `--116|     ,--114|     ,--28 SMNS80142_44
                                             |     |           |     |     `--113---27 SMNS96844_7
                                             |     |           `--115|     ,--32 Notorhynchus
                                             `--118|                 `--121|     ,--31 Hexanchus
                                                   |                       `--120---30 Heptranchias
                                                   |     ,--46 Heterodontus
                                                   |     |--45 Paracestracion
                                                   |     |     ,--47 Parascyllium
                                                   |     |     |     ,--51 Orectolobus
                                                   |     |--130+--132---50 Brachaelurus
                                                   |     |     |     ,--49 Hemiscyllium
                                                   `--129|     `--131---48 Ginglymostoma
                                                         |     ,--57 Hemipristis
                                                         |     |--54 Rhizoprionodon
                                                         |     |--53 Mustelus
                                                         |     |--52 Scyliorhinus
                                                         `--133|     ,--56 Sphyrna
                                                               |--134---55 Carcharhinus
                                                               |     ,--58 Pseudocarcharias
                                                               |     |     ,--59 Odontaspis
                                                               `--135|     |     ,--64 Cretoxyrhina
                                                                     `--136|     |--63 Squalicorax
                                                                           `--137+--62 Ptychodus
                                                                                 |--61 Carcharodon
                                                                                 `--60 Isurus
Random seed is 9008 
Space for 700130 trees in memory 
Taxon names is ON 
Repl. Algor.     Tree        Score       Best Score   Time       Rearrangs.
10    FUSE      10           ------      737          0:12:31    2,301,680,315 
Completed search.
Total rearrangements examined: 2,301,680,315. 
No target score defined.  Best score hit 10 times.
Best score: 737.  125 trees retained. 
 
Note: for consensus calculation, trees will be 
temporarily collapsed (when min. branch length = 0) 
 
Strict consensus of 125 trees (0 taxa excluded) 
     ,--1 Pucapampella
     |    ,--0 Doliodus
     |    |                   ,--11 Kawichthys
     |    |              ,--95---2 Cobelodus
|--93|    |         ,--96|     ,--8 Gutturensis
     |    |         |    `--103---6 Cladoselache
     |    |    ,--97|     ,--10 Iniopera
     `--94|    |    |     |     ,--9 Helodus
          |    |    `--102|     |--7 Debeerius
          |    |          `--101|     ,--5 Chondrenchelys
          |    |                `--100|    ,--4 Hydrolagus
          |    |                      `--99---3 Chimaera
          `--98|     ,--17 Cladodoides
               |     |     ,--21 Phoebodus
               |     |--110---20 ThrInacoselache
               |     |           ,--15 Tamiobatis
               |     |           |--12 Diplodoselache
               |     |     ,--104|     ,--14 Triodus
               `--106|     |     `--107---13 Orthacanthus
                     |     |     ,--16 Dracopristis
                     |     |     |     ,--19 Acronemus
                     |     |     |     |--18 Tristychius
                     |     |     |     |     ,--26 Onychoselache
                     `--105|     |     |     |--22 Hamiltonichthys
                           |     |     |--111|     ,--25 Asteracanthus
                           |     |     |     `--112+--24 Egertonodus
                           |     |     |           `--23 H.hauff
                           |     |     |           ,--92 Kimmerobatis
                           `--108|     |           |--91 Belemnobatis
                                 |     |           |--90 Spathobatis
                                 |     |           |                 ,--67 Cyclobatis
                                 |     |           |           ,--139|     ,--66 Bathyraja
                                 |     |           |           |     `--138---65 Raja
                                 |     |     ,--142|     ,--140|     ,--80 Hexatrygon
                                 |     |     |     |     |     |     |     ,--84 Asterotrygon
                                 |     |     |     |     |     `--153|     |--83 Heliobatis
                                 `--109|     |     |     |           `--155+--82 Potamotrygon
                                       |     |     |     |                 |     ,--81 Gymnura
                                       |     |     |     |                 `--154|     ,--89 Mobula
                                       |     |     `--141|                       `--157---88 Rhinoptera
                                       |     |           |           ,--68 Narcine
                                       |     |           |     ,--143|     ,--71 Narke
                                       |     |           |     |     `--146|     ,--70 Hypnos
                                       |     |           |     |           `--145---69 Torpedo
                                       |     |           |     |           ,--72 Tingitanius
                                       |     |           `--144|     ,--147|     ,--74 Platyrhinoidis
                                       |     |                 |     |     `--149---73 Platyrhina
                                       |     |                 |     |           ,--87 Zapteryx
                                       |     |                 `--148|     ,--156+--86 Trygonorrhina
                                       |     |                       |     |     `--85 Aptychotrema
                                       |     |                       `--151|     ,--79 Rhinobatos
                                       |     |                             |     |--77 Rhynchobatus
                                       `--119|                             `--150+--75 Glaucostegus
                                             |                                   |     ,--78 Rhina
                                             |                                   `--152---76 Pristis
                                             |           ,--38 Protospinax
                                             |           |           ,--37 Pristiophorus
                                             |           |     ,--124---36 Pliotrema
                                             |           |--123|     ,--35 Squatina
                                             |           |     `--122---34 Pseudorhina
                                             |           |     ,--42 Oxynotus
                                             |           |     |     ,--40 Deania
                                             |     ,--117+--128|     |     ,--43 Squalus
                                             |     |     |     `--127|     |--41 Etmopterus
                                             |     |     |           `--126|     ,--44 Zameus
                                             |     |     |                 `--125---39 Dalatias
                                             |     |     |     ,--29 Chlamydoselachus
                                             |     |     |     |           ,--33 Notidanoides
                                             |     |     `--116|     ,--114|     ,--28 SMNS80142_44
                                             |     |           |     |     `--113---27 SMNS96844_7
                                             |     |           `--115|     ,--32 Notorhynchus
                                             `--118|                 `--121|     ,--31 Hexanchus
                                                   |                       `--120---30 Heptranchias
                                                   |     ,--46 Heterodontus
                                                   |     |--45 Paracestracion
                                                   |     |     ,--47 Parascyllium
                                                   |     |     |     ,--51 Orectolobus
                                                   |     |--130+--132---50 Brachaelurus
                                                   |     |     |     ,--49 Hemiscyllium
                                                   `--129|     `--131---48 Ginglymostoma
                                                         |     ,--57 Hemipristis
                                                         |     |--54 Rhizoprionodon
                                                         |     |--53 Mustelus
                                                         |     |--52 Scyliorhinus
                                                         `--133|     ,--56 Sphyrna
                                                               |--134---55 Carcharhinus
                                                               |     ,--58 Pseudocarcharias
                                                               |     |     ,--59 Odontaspis
                                                               `--135|     |     ,--64 Cretoxyrhina
                                                                     `--136|     |--63 Squalicorax
                                                                           `--137+--62 Ptychodus
                                                                                 |--61 Carcharodon
                                                                                 `--60 Isurus
Random seed is 3445 
Space for 700125 trees in memory 
Taxon names is ON 
Repl. Algor.     Tree        Score       Best Score   Time       Rearrangs.
10    FUSE      10           ------      737          0:13:22    2,318,694,864 
Completed search.
Total rearrangements examined: 2,318,694,864. 
No target score defined.  Best score hit 10 times.
Best score: 737.  122 trees retained. 
 
Note: for consensus calculation, trees will be 
temporarily collapsed (when min. branch length = 0) 
 
Strict consensus of 122 trees (0 taxa excluded) 
     ,--1 Pucapampella
     |    ,--0 Doliodus
     |    |                   ,--11 Kawichthys
     |    |              ,--95---2 Cobelodus
|--93|    |         ,--96|     ,--8 Gutturensis
     |    |         |    `--103---6 Cladoselache
     |    |    ,--97|     ,--10 Iniopera
     `--94|    |    |     |     ,--9 Helodus
          |    |    `--102|     |--7 Debeerius
          |    |          `--101|     ,--5 Chondrenchelys
          |    |                `--100|    ,--4 Hydrolagus
          |    |                      `--99---3 Chimaera
          `--98|     ,--17 Cladodoides
               |     |     ,--21 Phoebodus
               |     |--110---20 ThrInacoselache
               |     |           ,--15 Tamiobatis
               |     |           |--12 Diplodoselache
               |     |     ,--104|     ,--14 Triodus
               `--106|     |     `--107---13 Orthacanthus
                     |     |     ,--16 Dracopristis
                     |     |     |     ,--19 Acronemus
                     |     |     |     |--18 Tristychius
                     |     |     |     |     ,--26 Onychoselache
                     `--105|     |     |     |--22 Hamiltonichthys
                           |     |     |--111|     ,--25 Asteracanthus
                           |     |     |     `--112+--24 Egertonodus
                           |     |     |           `--23 H.hauff
                           |     |     |           ,--92 Kimmerobatis
                           `--108|     |           |--91 Belemnobatis
                                 |     |           |--90 Spathobatis
                                 |     |           |                 ,--67 Cyclobatis
                                 |     |           |           ,--139|     ,--66 Bathyraja
                                 |     |           |           |     `--138---65 Raja
                                 |     |     ,--142|     ,--140|     ,--80 Hexatrygon
                                 |     |     |     |     |     |     |     ,--84 Asterotrygon
                                 |     |     |     |     |     `--153|     |--83 Heliobatis
                                 `--109|     |     |     |           `--155+--82 Potamotrygon
                                       |     |     |     |                 |     ,--81 Gymnura
                                       |     |     |     |                 `--154|     ,--89 Mobula
                                       |     |     `--141|                       `--157---88 Rhinoptera
                                       |     |           |           ,--68 Narcine
                                       |     |           |     ,--143|     ,--71 Narke
                                       |     |           |     |     `--146|     ,--70 Hypnos
                                       |     |           |     |           `--145---69 Torpedo
                                       |     |           |     |           ,--72 Tingitanius
                                       |     |           `--144|     ,--147|     ,--74 Platyrhinoidis
                                       |     |                 |     |     `--149---73 Platyrhina
                                       |     |                 |     |           ,--87 Zapteryx
                                       |     |                 `--148|     ,--156+--86 Trygonorrhina
                                       |     |                       |     |     `--85 Aptychotrema
                                       |     |                       `--151|     ,--79 Rhinobatos
                                       |     |                             |     |--77 Rhynchobatus
                                       `--119|                             `--150+--75 Glaucostegus
                                             |                                   |     ,--78 Rhina
                                             |                                   `--152---76 Pristis
                                             |           ,--38 Protospinax
                                             |           |           ,--37 Pristiophorus
                                             |           |     ,--124---36 Pliotrema
                                             |           |--123|     ,--35 Squatina
                                             |           |     `--122---34 Pseudorhina
                                             |           |     ,--42 Oxynotus
                                             |           |     |     ,--40 Deania
                                             |     ,--117+--128|     |     ,--43 Squalus
                                             |     |     |     `--127|     |--41 Etmopterus
                                             |     |     |           `--126|     ,--44 Zameus
                                             |     |     |                 `--125---39 Dalatias
                                             |     |     |     ,--29 Chlamydoselachus
                                             |     |     |     |           ,--33 Notidanoides
                                             |     |     `--116|     ,--114|     ,--28 SMNS80142_44
                                             |     |           |     |     `--113---27 SMNS96844_7
                                             |     |           `--115|     ,--32 Notorhynchus
                                             `--118|                 `--121|     ,--31 Hexanchus
                                                   |                       `--120---30 Heptranchias
                                                   |     ,--46 Heterodontus
                                                   |     |--45 Paracestracion
                                                   |     |     ,--47 Parascyllium
                                                   |     |     |     ,--51 Orectolobus
                                                   |     |--130+--132---50 Brachaelurus
                                                   |     |     |     ,--49 Hemiscyllium
                                                   `--129|     `--131---48 Ginglymostoma
                                                         |     ,--57 Hemipristis
                                                         |     |--54 Rhizoprionodon
                                                         |     |--53 Mustelus
                                                         |     |--52 Scyliorhinus
                                                         `--133|     ,--56 Sphyrna
                                                               |--134---55 Carcharhinus
                                                               |     ,--58 Pseudocarcharias
                                                               |     |     ,--59 Odontaspis
                                                               `--135|     |     ,--64 Cretoxyrhina
                                                                     `--136|     |--63 Squalicorax
                                                                           `--137+--62 Ptychodus
                                                                                 |--61 Carcharodon
                                                                                 `--60 Isurus
Random seed is 2563 
Space for 700122 trees in memory 
Taxon names is ON 
Repl. Algor.     Tree        Score       Best Score   Time       Rearrangs.
10    FUSE      10           ------      737          0:11:08    2,312,879,068 
Completed search.
Total rearrangements examined: 2,312,879,068. 
No target score defined.  Best score hit 10 times.
Best score: 737.  124 trees retained. 
 
Note: for consensus calculation, trees will be 
temporarily collapsed (when min. branch length = 0) 
 
Strict consensus of 124 trees (0 taxa excluded) 
     ,--1 Pucapampella
     |    ,--0 Doliodus
     |    |                   ,--11 Kawichthys
     |    |              ,--95---2 Cobelodus
|--93|    |         ,--96|     ,--8 Gutturensis
     |    |         |    `--103---6 Cladoselache
     |    |    ,--97|     ,--10 Iniopera
     `--94|    |    |     |     ,--9 Helodus
          |    |    `--102|     |--7 Debeerius
          |    |          `--101|     ,--5 Chondrenchelys
          |    |                `--100|    ,--4 Hydrolagus
          |    |                      `--99---3 Chimaera
          `--98|     ,--17 Cladodoides
               |     |     ,--21 Phoebodus
               |     |--110---20 ThrInacoselache
               |     |           ,--15 Tamiobatis
               |     |           |--12 Diplodoselache
               |     |     ,--104|     ,--14 Triodus
               `--106|     |     `--107---13 Orthacanthus
                     |     |     ,--16 Dracopristis
                     |     |     |     ,--19 Acronemus
                     |     |     |     |--18 Tristychius
                     |     |     |     |     ,--26 Onychoselache
                     `--105|     |     |     |--22 Hamiltonichthys
                           |     |     |--111|     ,--25 Asteracanthus
                           |     |     |     `--112+--24 Egertonodus
                           |     |     |           `--23 H.hauff
                           |     |     |           ,--92 Kimmerobatis
                           `--108|     |           |--91 Belemnobatis
                                 |     |           |--90 Spathobatis
                                 |     |           |                 ,--67 Cyclobatis
                                 |     |           |           ,--139|     ,--66 Bathyraja
                                 |     |           |           |     `--138---65 Raja
                                 |     |     ,--142|     ,--140|     ,--80 Hexatrygon
                                 |     |     |     |     |     |     |     ,--84 Asterotrygon
                                 |     |     |     |     |     `--153|     |--83 Heliobatis
                                 `--109|     |     |     |           `--155+--82 Potamotrygon
                                       |     |     |     |                 |     ,--81 Gymnura
                                       |     |     |     |                 `--154|     ,--89 Mobula
                                       |     |     `--141|                       `--157---88 Rhinoptera
                                       |     |           |           ,--68 Narcine
                                       |     |           |     ,--143|     ,--71 Narke
                                       |     |           |     |     `--146|     ,--70 Hypnos
                                       |     |           |     |           `--145---69 Torpedo
                                       |     |           |     |           ,--72 Tingitanius
                                       |     |           `--144|     ,--147|     ,--74 Platyrhinoidis
                                       |     |                 |     |     `--149---73 Platyrhina
                                       |     |                 |     |           ,--87 Zapteryx
                                       |     |                 `--148|     ,--156+--86 Trygonorrhina
                                       |     |                       |     |     `--85 Aptychotrema
                                       |     |                       `--151|     ,--79 Rhinobatos
                                       |     |                             |     |--77 Rhynchobatus
                                       `--119|                             `--150+--75 Glaucostegus
                                             |                                   |     ,--78 Rhina
                                             |                                   `--152---76 Pristis
                                             |           ,--38 Protospinax
                                             |           |           ,--37 Pristiophorus
                                             |           |     ,--124---36 Pliotrema
                                             |           |--123|     ,--35 Squatina
                                             |           |     `--122---34 Pseudorhina
                                             |           |     ,--42 Oxynotus
                                             |           |     |     ,--40 Deania
                                             |     ,--117+--128|     |     ,--43 Squalus
                                             |     |     |     `--127|     |--41 Etmopterus
                                             |     |     |           `--126|     ,--44 Zameus
                                             |     |     |                 `--125---39 Dalatias
                                             |     |     |     ,--29 Chlamydoselachus
                                             |     |     |     |           ,--33 Notidanoides
                                             |     |     `--116|     ,--114|     ,--28 SMNS80142_44
                                             |     |           |     |     `--113---27 SMNS96844_7
                                             |     |           `--115|     ,--32 Notorhynchus
                                             `--118|                 `--121|     ,--31 Hexanchus
                                                   |                       `--120---30 Heptranchias
                                                   |     ,--46 Heterodontus
                                                   |     |--45 Paracestracion
                                                   |     |     ,--47 Parascyllium
                                                   |     |     |     ,--51 Orectolobus
                                                   |     |--130+--132---50 Brachaelurus
                                                   |     |     |     ,--49 Hemiscyllium
                                                   `--129|     `--131---48 Ginglymostoma
                                                         |     ,--57 Hemipristis
                                                         |     |--54 Rhizoprionodon
                                                         |     |--53 Mustelus
                                                         |     |--52 Scyliorhinus
                                                         `--133|     ,--56 Sphyrna
                                                               |--134---55 Carcharhinus
                                                               |     ,--58 Pseudocarcharias
                                                               |     |     ,--59 Odontaspis
                                                               `--135|     |     ,--64 Cretoxyrhina
                                                                     `--136|     |--63 Squalicorax
                                                                           `--137+--62 Ptychodus
                                                                                 |--61 Carcharodon
                                                                                 `--60 Isurus
Random seed is 30155 
Space for 700124 trees in memory 
Taxon names is ON 
Repl. Algor.     Tree        Score       Best Score   Time       Rearrangs.
10    FUSE      10           ------      737          0:11:40    2,315,071,211 
Completed search.
Total rearrangements examined: 2,315,071,211. 
No target score defined.  Best score hit 10 times.
Best score: 737.  128 trees retained. 
 
Note: for consensus calculation, trees will be 
temporarily collapsed (when min. branch length = 0) 
 
Strict consensus of 128 trees (0 taxa excluded) 
     ,--1 Pucapampella
     |    ,--0 Doliodus
     |    |                   ,--11 Kawichthys
     |    |              ,--95---2 Cobelodus
|--93|    |         ,--96|     ,--8 Gutturensis
     |    |         |    `--103---6 Cladoselache
     |    |    ,--97|     ,--10 Iniopera
     `--94|    |    |     |     ,--9 Helodus
          |    |    `--102|     |--7 Debeerius
          |    |          `--101|     ,--5 Chondrenchelys
          |    |                `--100|    ,--4 Hydrolagus
          |    |                      `--99---3 Chimaera
          `--98|     ,--17 Cladodoides
               |     |     ,--21 Phoebodus
               |     |--110---20 ThrInacoselache
               |     |           ,--15 Tamiobatis
               |     |           |--12 Diplodoselache
               |     |     ,--104|     ,--14 Triodus
               `--106|     |     `--107---13 Orthacanthus
                     |     |     ,--16 Dracopristis
                     |     |     |     ,--19 Acronemus
                     |     |     |     |--18 Tristychius
                     |     |     |     |     ,--26 Onychoselache
                     `--105|     |     |     |--22 Hamiltonichthys
                           |     |     |--111|     ,--25 Asteracanthus
                           |     |     |     `--112+--24 Egertonodus
                           |     |     |           `--23 H.hauff
                           |     |     |           ,--92 Kimmerobatis
                           `--108|     |           |--91 Belemnobatis
                                 |     |           |--90 Spathobatis
                                 |     |           |                 ,--67 Cyclobatis
                                 |     |           |           ,--139|     ,--66 Bathyraja
                                 |     |           |           |     `--138---65 Raja
                                 |     |     ,--142|     ,--140|     ,--80 Hexatrygon
                                 |     |     |     |     |     |     |     ,--84 Asterotrygon
                                 |     |     |     |     |     `--153|     |--83 Heliobatis
                                 `--109|     |     |     |           `--155+--82 Potamotrygon
                                       |     |     |     |                 |     ,--81 Gymnura
                                       |     |     |     |                 `--154|     ,--89 Mobula
                                       |     |     `--141|                       `--157---88 Rhinoptera
                                       |     |           |           ,--68 Narcine
                                       |     |           |     ,--143|     ,--71 Narke
                                       |     |           |     |     `--146|     ,--70 Hypnos
                                       |     |           |     |           `--145---69 Torpedo
                                       |     |           |     |           ,--72 Tingitanius
                                       |     |           `--144|     ,--147|     ,--74 Platyrhinoidis
                                       |     |                 |     |     `--149---73 Platyrhina
                                       |     |                 |     |           ,--87 Zapteryx
                                       |     |                 `--148|     ,--156+--86 Trygonorrhina
                                       |     |                       |     |     `--85 Aptychotrema
                                       |     |                       `--151|     ,--79 Rhinobatos
                                       |     |                             |     |--77 Rhynchobatus
                                       `--119|                             `--150+--75 Glaucostegus
                                             |                                   |     ,--78 Rhina
                                             |                                   `--152---76 Pristis
                                             |           ,--38 Protospinax
                                             |           |           ,--37 Pristiophorus
                                             |           |     ,--124---36 Pliotrema
                                             |           |--123|     ,--35 Squatina
                                             |           |     `--122---34 Pseudorhina
                                             |           |     ,--42 Oxynotus
                                             |           |     |     ,--40 Deania
                                             |     ,--117+--128|     |     ,--43 Squalus
                                             |     |     |     `--127|     |--41 Etmopterus
                                             |     |     |           `--126|     ,--44 Zameus
                                             |     |     |                 `--125---39 Dalatias
                                             |     |     |     ,--29 Chlamydoselachus
                                             |     |     |     |           ,--33 Notidanoides
                                             |     |     `--116|     ,--114|     ,--28 SMNS80142_44
                                             |     |           |     |     `--113---27 SMNS96844_7
                                             |     |           `--115|     ,--32 Notorhynchus
                                             `--118|                 `--121|     ,--31 Hexanchus
                                                   |                       `--120---30 Heptranchias
                                                   |     ,--46 Heterodontus
                                                   |     |--45 Paracestracion
                                                   |     |     ,--47 Parascyllium
                                                   |     |     |     ,--51 Orectolobus
                                                   |     |--130+--132---50 Brachaelurus
                                                   |     |     |     ,--49 Hemiscyllium
                                                   `--129|     `--131---48 Ginglymostoma
                                                         |     ,--57 Hemipristis
                                                         |     |--54 Rhizoprionodon
                                                         |     |--53 Mustelus
                                                         |     |--52 Scyliorhinus
                                                         `--133|     ,--56 Sphyrna
                                                               |--134---55 Carcharhinus
                                                               |     ,--58 Pseudocarcharias
                                                               |     |     ,--59 Odontaspis
                                                               `--135|     |     ,--64 Cretoxyrhina
                                                                     `--136|     |--63 Squalicorax
                                                                           `--137+--62 Ptychodus
                                                                                 |--61 Carcharodon
                                                                                 `--60 Isurus
Random seed is 31582 
Space for 700128 trees in memory 
Taxon names is ON 
Repl. Algor.     Tree        Score       Best Score   Time       Rearrangs.
10    FUSE      10           ------      737          0:09:14    2,345,493,874 
Completed search.
Total rearrangements examined: 2,345,493,874. 
No target score defined.  Best score hit 10 times.
Best score: 737.  130 trees retained. 
 
Note: for consensus calculation, trees will be 
temporarily collapsed (when min. branch length = 0) 
 
Strict consensus of 130 trees (0 taxa excluded) 
     ,--1 Pucapampella
     |    ,--0 Doliodus
     |    |                   ,--11 Kawichthys
     |    |              ,--95---2 Cobelodus
|--93|    |         ,--96|     ,--8 Gutturensis
     |    |         |    `--103---6 Cladoselache
     |    |    ,--97|     ,--10 Iniopera
     `--94|    |    |     |     ,--9 Helodus
          |    |    `--102|     |--7 Debeerius
          |    |          `--101|     ,--5 Chondrenchelys
          |    |                `--100|    ,--4 Hydrolagus
          |    |                      `--99---3 Chimaera
          `--98|     ,--17 Cladodoides
               |     |     ,--21 Phoebodus
               |     |--110---20 ThrInacoselache
               |     |           ,--15 Tamiobatis
               |     |           |--12 Diplodoselache
               |     |     ,--104|     ,--14 Triodus
               `--106|     |     `--107---13 Orthacanthus
                     |     |     ,--16 Dracopristis
                     |     |     |     ,--19 Acronemus
                     |     |     |     |--18 Tristychius
                     |     |     |     |     ,--26 Onychoselache
                     `--105|     |     |     |--22 Hamiltonichthys
                           |     |     |--111|     ,--25 Asteracanthus
                           |     |     |     `--112+--24 Egertonodus
                           |     |     |           `--23 H.hauff
                           |     |     |           ,--92 Kimmerobatis
                           `--108|     |           |--91 Belemnobatis
                                 |     |           |--90 Spathobatis
                                 |     |           |                 ,--67 Cyclobatis
                                 |     |           |           ,--139|     ,--66 Bathyraja
                                 |     |           |           |     `--138---65 Raja
                                 |     |     ,--142|     ,--140|     ,--80 Hexatrygon
                                 |     |     |     |     |     |     |     ,--84 Asterotrygon
                                 |     |     |     |     |     `--153|     |--83 Heliobatis
                                 `--109|     |     |     |           `--155+--82 Potamotrygon
                                       |     |     |     |                 |     ,--81 Gymnura
                                       |     |     |     |                 `--154|     ,--89 Mobula
                                       |     |     `--141|                       `--157---88 Rhinoptera
                                       |     |           |           ,--68 Narcine
                                       |     |           |     ,--143|     ,--71 Narke
                                       |     |           |     |     `--146|     ,--70 Hypnos
                                       |     |           |     |           `--145---69 Torpedo
                                       |     |           |     |           ,--72 Tingitanius
                                       |     |           `--144|     ,--147|     ,--74 Platyrhinoidis
                                       |     |                 |     |     `--149---73 Platyrhina
                                       |     |                 |     |           ,--87 Zapteryx
                                       |     |                 `--148|     ,--156+--86 Trygonorrhina
                                       |     |                       |     |     `--85 Aptychotrema
                                       |     |                       `--151|     ,--79 Rhinobatos
                                       |     |                             |     |--77 Rhynchobatus
                                       `--119|                             `--150+--75 Glaucostegus
                                             |                                   |     ,--78 Rhina
                                             |                                   `--152---76 Pristis
                                             |           ,--38 Protospinax
                                             |           |           ,--37 Pristiophorus
                                             |           |     ,--124---36 Pliotrema
                                             |           |--123|     ,--35 Squatina
                                             |           |     `--122---34 Pseudorhina
                                             |           |     ,--42 Oxynotus
                                             |           |     |     ,--40 Deania
                                             |     ,--117+--128|     |     ,--43 Squalus
                                             |     |     |     `--127|     |--41 Etmopterus
                                             |     |     |           `--126|     ,--44 Zameus
                                             |     |     |                 `--125---39 Dalatias
                                             |     |     |     ,--29 Chlamydoselachus
                                             |     |     |     |           ,--33 Notidanoides
                                             |     |     `--116|     ,--114|     ,--28 SMNS80142_44
                                             |     |           |     |     `--113---27 SMNS96844_7
                                             |     |           `--115|     ,--32 Notorhynchus
                                             `--118|                 `--121|     ,--31 Hexanchus
                                                   |                       `--120---30 Heptranchias
                                                   |     ,--46 Heterodontus
                                                   |     |--45 Paracestracion
                                                   |     |     ,--47 Parascyllium
                                                   |     |     |     ,--51 Orectolobus
                                                   |     |--130+--132---50 Brachaelurus
                                                   |     |     |     ,--49 Hemiscyllium
                                                   `--129|     `--131---48 Ginglymostoma
                                                         |     ,--57 Hemipristis
                                                         |     |--54 Rhizoprionodon
                                                         |     |--53 Mustelus
                                                         |     |--52 Scyliorhinus
                                                         `--133|     ,--56 Sphyrna
                                                               |--134---55 Carcharhinus
                                                               |     ,--58 Pseudocarcharias
                                                               |     |     ,--59 Odontaspis
                                                               `--135|     |     ,--64 Cretoxyrhina
                                                                     `--136|     |--63 Squalicorax
                                                                           `--137+--62 Ptychodus
                                                                                 |--61 Carcharodon
                                                                                 `--60 Isurus
Random seed is 27585 
Space for 700130 trees in memory 
Taxon names is ON 
Repl. Algor.     Tree        Score       Best Score   Time       Rearrangs.
10    FUSE      10           ------      737          0:38:54    2,309,121,279 
Completed search.
Total rearrangements examined: 2,309,121,279. 
No target score defined.  Best score hit 10 times.
Best score: 737.  119 trees retained. 
 
Note: for consensus calculation, trees will be 
temporarily collapsed (when min. branch length = 0) 
 
Strict consensus of 119 trees (0 taxa excluded) 
     ,--1 Pucapampella
     |    ,--0 Doliodus
     |    |                   ,--11 Kawichthys
     |    |              ,--95---2 Cobelodus
|--93|    |         ,--96|     ,--8 Gutturensis
     |    |         |    `--103---6 Cladoselache
     |    |    ,--97|     ,--10 Iniopera
     `--94|    |    |     |     ,--9 Helodus
          |    |    `--102|     |--7 Debeerius
          |    |          `--101|     ,--5 Chondrenchelys
          |    |                `--100|    ,--4 Hydrolagus
          |    |                      `--99---3 Chimaera
          `--98|     ,--17 Cladodoides
               |     |     ,--21 Phoebodus
               |     |--110---20 ThrInacoselache
               |     |           ,--15 Tamiobatis
               |     |           |--12 Diplodoselache
               |     |     ,--104|     ,--14 Triodus
               `--106|     |     `--107---13 Orthacanthus
                     |     |     ,--16 Dracopristis
                     |     |     |     ,--19 Acronemus
                     |     |     |     |--18 Tristychius
                     |     |     |     |     ,--26 Onychoselache
                     `--105|     |     |     |--22 Hamiltonichthys
                           |     |     |--111|     ,--25 Asteracanthus
                           |     |     |     `--112+--24 Egertonodus
                           |     |     |           `--23 H.hauff
                           |     |     |           ,--92 Kimmerobatis
                           `--108|     |           |--91 Belemnobatis
                                 |     |           |--90 Spathobatis
                                 |     |           |                 ,--67 Cyclobatis
                                 |     |           |           ,--139|     ,--66 Bathyraja
                                 |     |           |           |     `--138---65 Raja
                                 |     |     ,--142|     ,--140|     ,--80 Hexatrygon
                                 |     |     |     |     |     |     |     ,--84 Asterotrygon
                                 |     |     |     |     |     `--153|     |--83 Heliobatis
                                 `--109|     |     |     |           `--155+--82 Potamotrygon
                                       |     |     |     |                 |     ,--81 Gymnura
                                       |     |     |     |                 `--154|     ,--89 Mobula
                                       |     |     `--141|                       `--157---88 Rhinoptera
                                       |     |           |           ,--68 Narcine
                                       |     |           |     ,--143|     ,--71 Narke
                                       |     |           |     |     `--146|     ,--70 Hypnos
                                       |     |           |     |           `--145---69 Torpedo
                                       |     |           |     |           ,--72 Tingitanius
                                       |     |           `--144|     ,--147|     ,--74 Platyrhinoidis
                                       |     |                 |     |     `--149---73 Platyrhina
                                       |     |                 |     |           ,--87 Zapteryx
                                       |     |                 `--148|     ,--156+--86 Trygonorrhina
                                       |     |                       |     |     `--85 Aptychotrema
                                       |     |                       `--151|     ,--79 Rhinobatos
                                       |     |                             |     |--77 Rhynchobatus
                                       `--119|                             `--150+--75 Glaucostegus
                                             |                                   |     ,--78 Rhina
                                             |                                   `--152---76 Pristis
                                             |           ,--38 Protospinax
                                             |           |           ,--37 Pristiophorus
                                             |           |     ,--124---36 Pliotrema
                                             |           |--123|     ,--35 Squatina
                                             |           |     `--122---34 Pseudorhina
                                             |           |     ,--42 Oxynotus
                                             |           |     |     ,--40 Deania
                                             |     ,--117+--128|     |     ,--43 Squalus
                                             |     |     |     `--127|     |--41 Etmopterus
                                             |     |     |           `--126|     ,--44 Zameus
                                             |     |     |                 `--125---39 Dalatias
                                             |     |     |     ,--29 Chlamydoselachus
                                             |     |     |     |           ,--33 Notidanoides
                                             |     |     `--116|     ,--114|     ,--28 SMNS80142_44
                                             |     |           |     |     `--113---27 SMNS96844_7
                                             |     |           `--115|     ,--32 Notorhynchus
                                             `--118|                 `--121|     ,--31 Hexanchus
                                                   |                       `--120---30 Heptranchias
                                                   |     ,--46 Heterodontus
                                                   |     |--45 Paracestracion
                                                   |     |     ,--47 Parascyllium
                                                   |     |     |     ,--51 Orectolobus
                                                   |     |--130+--132---50 Brachaelurus
                                                   |     |     |     ,--49 Hemiscyllium
                                                   `--129|     `--131---48 Ginglymostoma
                                                         |     ,--57 Hemipristis
                                                         |     |--54 Rhizoprionodon
                                                         |     |--53 Mustelus
                                                         |     |--52 Scyliorhinus
                                                         `--133|     ,--56 Sphyrna
                                                               |--134---55 Carcharhinus
                                                               |     ,--58 Pseudocarcharias
                                                               |     |     ,--59 Odontaspis
                                                               `--135|     |     ,--64 Cretoxyrhina
                                                                     `--136|     |--63 Squalicorax
                                                                           `--137+--62 Ptychodus
                                                                                 |--61 Carcharodon
                                                                                 `--60 Isurus
Random seed is 1788 
Space for 700119 trees in memory 
Taxon names is ON 
Repl. Algor.     Tree        Score       Best Score   Time       Rearrangs.
10    FUSE      10           ------      737          20:54:05   2,311,884,038 
Completed search.
Total rearrangements examined: 2,311,884,038. 
No target score defined.  Best score hit 10 times.
Best score: 737.  126 trees retained. 
 
Note: for consensus calculation, trees will be 
temporarily collapsed (when min. branch length = 0) 
 
Strict consensus of 126 trees (0 taxa excluded) 
     ,--1 Pucapampella
     |    ,--0 Doliodus
     |    |                   ,--11 Kawichthys
     |    |              ,--95---2 Cobelodus
|--93|    |         ,--96|     ,--8 Gutturensis
     |    |         |    `--103---6 Cladoselache
     |    |    ,--97|     ,--10 Iniopera
     `--94|    |    |     |     ,--9 Helodus
          |    |    `--102|     |--7 Debeerius
          |    |          `--101|     ,--5 Chondrenchelys
          |    |                `--100|    ,--4 Hydrolagus
          |    |                      `--99---3 Chimaera
          `--98|     ,--17 Cladodoides
               |     |     ,--21 Phoebodus
               |     |--110---20 ThrInacoselache
               |     |           ,--15 Tamiobatis
               |     |           |--12 Diplodoselache
               |     |     ,--104|     ,--14 Triodus
               `--106|     |     `--107---13 Orthacanthus
                     |     |     ,--16 Dracopristis
                     |     |     |     ,--19 Acronemus
                     |     |     |     |--18 Tristychius
                     |     |     |     |     ,--26 Onychoselache
                     `--105|     |     |     |--22 Hamiltonichthys
                           |     |     |--111|     ,--25 Asteracanthus
                           |     |     |     `--112+--24 Egertonodus
                           |     |     |           `--23 H.hauff
                           |     |     |           ,--92 Kimmerobatis
                           `--108|     |           |--91 Belemnobatis
                                 |     |           |--90 Spathobatis
                                 |     |           |                 ,--67 Cyclobatis
                                 |     |           |           ,--139|     ,--66 Bathyraja
                                 |     |           |           |     `--138---65 Raja
                                 |     |     ,--142|     ,--140|     ,--80 Hexatrygon
                                 |     |     |     |     |     |     |     ,--84 Asterotrygon
                                 |     |     |     |     |     `--153|     |--83 Heliobatis
                                 `--109|     |     |     |           `--155+--82 Potamotrygon
                                       |     |     |     |                 |     ,--81 Gymnura
                                       |     |     |     |                 `--154|     ,--89 Mobula
                                       |     |     `--141|                       `--157---88 Rhinoptera
                                       |     |           |           ,--68 Narcine
                                       |     |           |     ,--143|     ,--71 Narke
                                       |     |           |     |     `--146|     ,--70 Hypnos
                                       |     |           |     |           `--145---69 Torpedo
                                       |     |           |     |           ,--72 Tingitanius
                                       |     |           `--144|     ,--147|     ,--74 Platyrhinoidis
                                       |     |                 |     |     `--149---73 Platyrhina
                                       |     |                 |     |           ,--87 Zapteryx
                                       |     |                 `--148|     ,--156+--86 Trygonorrhina
                                       |     |                       |     |     `--85 Aptychotrema
                                       |     |                       `--151|     ,--79 Rhinobatos
                                       |     |                             |     |--77 Rhynchobatus
                                       `--119|                             `--150+--75 Glaucostegus
                                             |                                   |     ,--78 Rhina
                                             |                                   `--152---76 Pristis
                                             |           ,--38 Protospinax
                                             |           |           ,--37 Pristiophorus
                                             |           |     ,--124---36 Pliotrema
                                             |           |--123|     ,--35 Squatina
                                             |           |     `--122---34 Pseudorhina
                                             |           |     ,--42 Oxynotus
                                             |           |     |     ,--40 Deania
                                             |     ,--117+--128|     |     ,--43 Squalus
                                             |     |     |     `--127|     |--41 Etmopterus
                                             |     |     |           `--126|     ,--44 Zameus
                                             |     |     |                 `--125---39 Dalatias
                                             |     |     |     ,--29 Chlamydoselachus
                                             |     |     |     |           ,--33 Notidanoides
                                             |     |     `--116|     ,--114|     ,--28 SMNS80142_44
                                             |     |           |     |     `--113---27 SMNS96844_7
                                             |     |           `--115|     ,--32 Notorhynchus
                                             `--118|                 `--121|     ,--31 Hexanchus
                                                   |                       `--120---30 Heptranchias
                                                   |     ,--46 Heterodontus
                                                   |     |--45 Paracestracion
                                                   |     |     ,--47 Parascyllium
                                                   |     |     |     ,--51 Orectolobus
                                                   |     |--130+--132---50 Brachaelurus
                                                   |     |     |     ,--49 Hemiscyllium
                                                   `--129|     `--131---48 Ginglymostoma
                                                         |     ,--57 Hemipristis
                                                         |     |--54 Rhizoprionodon
                                                         |     |--53 Mustelus
                                                         |     |--52 Scyliorhinus
                                                         `--133|     ,--56 Sphyrna
                                                               |--134---55 Carcharhinus
                                                               |     ,--58 Pseudocarcharias
                                                               |     |     ,--59 Odontaspis
                                                               `--135|     |     ,--64 Cretoxyrhina
                                                                     `--136|     |--63 Squalicorax
                                                                           `--137+--62 Ptychodus
                                                                                 |--61 Carcharodon
                                                                                 `--60 Isurus
Repl. Algor.     Tree        Score       Best Score   Time       Rearrangs.
10    FUSE      10           ------      737          0:11:31    2,295,516,783 
Completed search.
Total rearrangements examined: 2,295,516,783. 
No target score defined.  Best score hit 10 times.
Best score: 737.  129 trees retained. 
Start swapping from 129 trees (score 737)... 
Repl. Algor.     Tree        Score       Best Score   Time       Rearrangs.
---   TBR     1023 of 1024   ------      737          0:00:43    168,196,672   
Completed TBR branch-swapping.
Total rearrangements examined: 168,196,672. 
Best score (TBR): 737.  1024 trees found. 
1024 trees retained 
 
Synapomorphies common to 1024 trees 
   ,-- Pucapampella
   |  ,--131 Doliodus
   |  |                                             ,--20,68,80 Kawichthys
   |  |                                        ,--44---35,45 Cobelodus
|--|  |               ,--19,117,128,131,136,140|        ,-- Gutturensis
   |  |               |                        `--39,205---102,210 Cladoselache
   |  |    ,--46,52,55|                   ,--68,131,191 Iniopera
   `--|    |          |                   |                  ,-- Helodus
      |    |          `--21,45,48,54,77,87|                  |--53,70,210 Debeerius
      |    |                              `--34,50,51,128,209|     ,--117,164,191 Chondrenchelys
      |    |                                                 `--148|         ,--6,7,113 Hydrolagus
      |    |                                                       `--116,131--- Chimaera
      `--71|       ,-- Cladodoides
           |       |       ,--80 Phoebodus
           |       |--7,207---148,164 ThrInacoselache
           |       |            ,-- Tamiobatis
           |       |            |-- Diplodoselache
           |       |    ,--10,29|         ,-- Triodus
           `--39,72|    |       `--162,192---78,210 Orthacanthus
                   |    |        ,--36,98,210 Dracopristis
                   |    |        |                     ,-- Acronemus
                   |    |        |                     |-- Tristychius
                   |    |        |                     |               ,--117 Onychoselache
                   `--79|        |                     |               |-- Hamiltonichthys
                        |        |                     |--32,80,134,184|     ,-- Asteracanthus
                        |        |                     |               `--205+-- Egertonodus
                        |        |                     |                     `-- H.hauff
                        |        |                     |                                                                      ,-- Kimmerobatis
                        `--48,166|                     |                                                                      |-- Belemnobatis
                                 |                     |                                                                      |-- Spathobatis
                                 |                     |                                                                      |                                                    ,--12,24,27,95 Cyclobatis
                                 |                     |                                                                      |                                      ,--104,139,189|          ,-- Bathyraja
                                 |                     |                                                                      |                                      |             `--6,33,136---32,180 Raja
                                 |                     |                                  ,--22,30,53,74,90,91,108,117,135,155|                        ,--161,165,167|                      ,--176 Hexatrygon
                                 |                     |                                  |                                   |                        |             |                      |        ,-- Asterotrygon
                                 |                     |                                  |                                   |                        |             `--12,32,34,123,154,197|        |-- Heliobatis
                                 `--41,80,90,96,113,168|                                  |                                   |                        |                                    `--14,164+--81,84 Potamotrygon
                                                       |                                  |                                   |                        |                                             |                ,--33,37 Gymnura
                                                       |                                  |                                   |                        |                                             `--64,136,137,167|                                  ,-- Mobula
                                                       |                                  |                                   `--24,123,129,130,131,157|                                                              `--1,17,32,73,82,98,121,157,164,171---81,90,166 Rhinoptera
                                                       |                                  |                                                            |                                                               ,-- Narcine
                                                       |                                  |                                                            |      ,--22,27,32,88,95,110,111,116,120,126,129,139,157,183,188|                    ,--83,91 Narke
                                                       |                                  |                                                            |      |                                                        `--4,14,66,98,174,175|          ,--52,64,109,165 Hypnos
                                                       |                                  |                                                            |      |                                                                             `--22,24,84--- Torpedo
                                                       |                                  |                                                            |      |                               ,--84 Tingitanius
                                                       |                                  |                                                            `--4,84|                       ,--12,15|             ,--22,24,153 Platyrhinoidis
                                                       |                                  |                                                                   |                       |       `--113,157,163---64 Platyrhina
                                                       |                                  |                                                                   |                       |                           ,-- Zapteryx
                                                       |                                  |                                                                   `--34,42,104,123,180,200|               ,--66,98,163+--175 Trygonorrhina
                                                       |                                  |                                                                                           |               |           `--176 Aptychotrema
                                                       |                                  |                                                                                           `--4,6,17,44,136|    ,--166 Rhinobatos
                                                       |                                  |                                                                                                           |    |--37,206 Rhynchobatus
                                                       `--32,34,68,116,150,153,155,156,161|                                                                                                           `--22+--84,111 Glaucostegus
                                                                                          |                                                                                                                |    ,--66 Rhina
                                                                                          |                                                                                                                `--24---12,52,84,111,190 Pristis
                                                                                          |                 ,-- Protospinax
                                                                                          |                 |                           ,--100 Pristiophorus
                                                                                          |                 |  ,--9,12,37,98,155,159,190--- Pliotrema
                                                                                          |                 |--|           ,--91,124,201,210 Squatina
                                                                                          |                 |  `--14,26,142---131 Pseudorhina
                                                                                          |                 |     ,--26,105,122 Oxynotus
                                                                                          |                 |     |    ,--44,100,128,131 Deania
                                                                                          |         ,--30,74+--204|    |       ,--26,42,119,134,210 Squalus
                                                                                          |         |       |     `--23|       |--122 Etmopterus
                                                                                          |         |       |          `--24,34|     ,--10,53,84,122,128 Zameus
                                                                                          |         |       |                  `--105---128,131,191 Dalatias
                                                                                          |         |       |                         ,--98,119,205,207 Chlamydoselachus
                                                                                          |         |       |                         |                  ,-- Notidanoides
                                                                                          |         |       `--22,53,79,80,116,131,164|            ,--150|    ,-- SMNS80142_44
                                                                                          |         |                                 |            |     `--52--- SMNS96844_7
                                                                                          |         |                                 `--78,129,202|     ,-- Notorhynchus
                                                                                          `--130,131|                                              `--150|              ,-- Hexanchus
                                                                                                    |                                                    `--23,24,38,155---98,150 Heptranchias
                                                                                                    |    ,--124 Heterodontus
                                                                                                    |    |-- Paracestracion
                                                                                                    |    |     ,--27,64,119 Parascyllium
                                                                                                    |    |     |           ,--24 Orectolobus
                                                                                                    |    |--107+--52,84,175--- Brachaelurus
                                                                                                    |    |     |        ,--42,44,100,141,210 Hemiscyllium
                                                                                                    `--27|     `--32,124---27,53,66 Ginglymostoma
                                                                                                         |     ,-- Hemipristis
                                                                                                         |     |-- Rhizoprionodon
                                                                                                         |     |--131 Mustelus
                                                                                                         |     |--2,26,32,84,100 Scyliorhinus
                                                                                                         `--134|     ,-- Sphyrna
                                                                                                               |--129---52 Carcharhinus
                                                                                                               |       ,--44,90,129 Pseudocarcharias
                                                                                                               |       |    ,--56,116 Odontaspis
                                                                                                               `--79,80|    |     ,-- Cretoxyrhina
                                                                                                                       `--52|     |-- Squalicorax
                                                                                                                            `--165+-- Ptychodus
                                                                                                                                  |-- Carcharodon
                                                                                                                                  `-- Isurus
 
Synapomorphies common to 1024 trees 
(Node numbers refer to nodes in consensus) 
 
   Doliodus : 
     All trees: 
       Char. 131: 135 --> 0 
 
   Pucapampella : 
     All trees: 
       No autapomorphies: 
 
   Cobelodus : 
     All trees: 
       Char. 35: 0 --> 1 
       Char. 45: 0 --> 1 
 
   Chimaera : 
     All trees: 
       No autapomorphies: 
 
   Hydrolagus : 
     All trees: 
       Char. 6: 0 --> 1 
       Char. 7: 0 --> 1 
       Char. 113: 0 --> 1 
 
   Chondrenchelys : 
     All trees: 
       Char. 117: 0 --> 1 
       Char. 164: 1 --> 0 
       Char. 191: 15 --> 0 
 
   Cladoselache : 
     All trees: 
       Char. 102: 0 --> 1 
       Char. 210: 0 --> 1 
 
   Debeerius : 
     All trees: 
       Char. 53: 1 --> 0 
       Char. 70: 0 --> 1 
       Char. 210: 0 --> 1 
     Some trees: 
       Char. 74: 4 --> 5678 
       Char. 85: 0 --> 1 
       Char. 114: 0 --> 1 
       Char. 191: 15 --> 2468 
 
   Gutturensis : 
     All trees: 
       No autapomorphies: 
 
   Helodus : 
     Some trees: 
       Char. 11: 0 --> 1 
 
   Iniopera : 
     All trees: 
       Char. 68: 0 --> 2 
       Char. 131: 135 --> 0 
       Char. 191: 1256 --> 0 
 
   Kawichthys : 
     All trees: 
       Char. 20: 0 --> 1 
       Char. 68: 0 --> 2 
       Char. 80: 1 --> 0 
 
   Diplodoselache : 
     Some trees: 
       Char. 98: 1 --> 0 
 
   Orthacanthus : 
     All trees: 
       Char. 78: 1 --> 0 
       Char. 210: 1 --> 0 
 
   Triodus : 
     All trees: 
       No autapomorphies: 
 
   Tamiobatis : 
     All trees: 
       No autapomorphies: 
 
   Dracopristis : 
     All trees: 
       Char. 36: 0 --> 1 
       Char. 98: 1 --> 0 
       Char. 210: 1 --> 0 
 
   Cladodoides : 
     Some trees: 
       Char. 32: 0 --> 1 
       Char. 64: 2 --> 0 
 
   Tristychius : 
     Some trees: 
       Char. 14: 0 --> 2 
       Char. 26: 0 --> 1 
       Char. 32: 0 --> 1 
       Char. 91: 2 --> 5 
       Char. 128: 3 --> 2 
       Char. 134: 1 --> 0 
       Char. 162: 0 --> 1 
 
   Acronemus : 
     Some trees: 
       Char. 26: 0 --> 1 
       Char. 32: 0 --> 1 
       Char. 191: 24 --> 1357 
 
   ThrInacoselache : 
     All trees: 
       Char. 148: 0 --> 1 
       Char. 164: 1 --> 2 
 
   Phoebodus : 
     All trees: 
       Char. 80: 1 --> 0 
 
   Hamiltonichthys : 
     All trees: 
       No autapomorphies: 
 
   H.hauff : 
     Some trees: 
       Char. 210: 1 --> 0 
 
   Egertonodus : 
     Some trees: 
       Char. 184: 8 --> 6 
 
   Asteracanthus : 
     Some trees: 
       Char. 122: 0 --> 1 
 
   Onychoselache : 
     All trees: 
       Char. 117: 0 --> 1 
     Some trees: 
       Char. 184: 3 --> 1 
 
   SMNS96844_7 : 
     All trees: 
       No autapomorphies: 
 
   SMNS80142_44 : 
     All trees: 
       No autapomorphies: 
 
   Chlamydoselachus : 
     All trees: 
       Char. 98: 1 --> 2 
       Char. 119: 0 --> 1 
       Char. 205: 0 --> 1 
       Char. 207: 0 --> 1 
     Some trees: 
       Char. 143: 1 --> 0 
       Char. 158: 1 --> 0 
 
   Heptranchias : 
     All trees: 
       Char. 98: 1 --> 2 
       Char. 150: 1 --> 2 
 
   Hexanchus : 
     All trees: 
       No autapomorphies: 
 
   Notorhynchus : 
     All trees: 
       No autapomorphies: 
 
   Notidanoides : 
     All trees: 
       No autapomorphies: 
 
   Pseudorhina : 
     All trees: 
       Char. 131: 7 --> 9 
 
   Squatina : 
     All trees: 
       Char. 91: 2 --> 5 
       Char. 124: 0 --> 1 
       Char. 201: 0 --> 2 
       Char. 210: 1 --> 0 
 
   Pliotrema : 
     All trees: 
       No autapomorphies: 
 
   Pristiophorus : 
     All trees: 
       Char. 100: 12 --> 0 
 
   Protospinax : 
     Some trees: 
       Char. 52: 1 --> 0 
       Char. 206: 0 --> 1 
 
   Dalatias : 
     All trees: 
       Char. 128: 3 --> 4 
       Char. 131: 7 --> 0 
       Char. 191: 5 --> 0 
 
   Deania : 
     All trees: 
       Char. 44: 0 --> 1 
       Char. 100: 1 --> 0 
       Char. 128: 3 --> 4 
       Char. 131: 7 --> 0 
 
   Etmopterus : 
     All trees: 
       Char. 122: 0 --> 3 
     Some trees: 
       Char. 201: 2 --> 0 
 
   Oxynotus : 
     All trees: 
       Char. 26: 0 --> 1 
       Char. 105: 0 --> 1 
       Char. 122: 0 --> 3 
 
   Squalus : 
     All trees: 
       Char. 26: 0 --> 1 
       Char. 42: 0 --> 1 
       Char. 119: 0 --> 1 
       Char. 134: 1 --> 2 
       Char. 210: 0 --> 1 
     Some trees: 
       Char. 159: 0 --> 1 
 
   Zameus : 
     All trees: 
       Char. 10: 0 --> 7 
       Char. 53: 1 --> 0 
       Char. 84: 1 --> 0 
       Char. 122: 0 --> 2 
       Char. 128: 3 --> 5 
 
   Paracestracion : 
     All trees: 
       No autapomorphies: 
 
   Heterodontus : 
     All trees: 
       Char. 124: 0 --> 1 
     Some trees: 
       Char. 32: 2 --> 3 
       Char. 44: 1 --> 0 
       Char. 100: 1 --> 3 
       Char. 109: 1 --> 0 
 
   Parascyllium : 
     All trees: 
       Char. 27: 2 --> 0 
       Char. 64: 1 --> 0 
       Char. 119: 0 --> 1 
     Some trees: 
       Char. 131: 7 --> 0 
       Char. 159: 0 --> 12 
 
   Ginglymostoma : 
     All trees: 
       Char. 27: 2 --> 1 
       Char. 53: 0 --> 1 
       Char. 66: 2 --> 1 
     Some trees: 
       Char. 8: 1 --> 0 
       Char. 122: 0 --> 1 
 
   Hemiscyllium : 
     All trees: 
       Char. 42: 0 --> 1 
       Char. 44: 1 --> 0 
       Char. 100: 2 --> 0 
       Char. 141: 0 --> 1 
       Char. 210: 0 --> 1 
 
   Brachaelurus : 
     All trees: 
       No autapomorphies: 
 
   Orectolobus : 
     All trees: 
       Char. 24: 2 --> 1 
     Some trees: 
       Char. 8: 1 --> 0 
 
   Scyliorhinus : 
     All trees: 
       Char. 2: 2 --> 1 
       Char. 26: 0 --> 1 
       Char. 32: 24 --> 3 
       Char. 84: 0 --> 1 
       Char. 100: 1 --> 0 
     Some trees: 
       Char. 91: 2 --> 5 
 
   Mustelus : 
     All trees: 
       Char. 131: 7 --> 5 
     Some trees: 
       Char. 32: 2 --> 4 
       Char. 113: 0 --> 1 
 
   Rhizoprionodon : 
     All trees: 
       No autapomorphies: 
 
   Carcharhinus : 
     All trees: 
       Char. 52: 1 --> 0 
     Some trees: 
       Char. 122: 0 --> 1 
 
   Sphyrna : 
     Some trees: 
       Char. 122: 1 --> 0 
 
   Hemipristis : 
     Some trees: 
       Char. 12: 0 --> 1 
       Char. 27: 2 --> 0 
       Char. 43: 1 --> 0 
       Char. 130: 2 --> 3 
       Char. 145: 3 --> 2 
       Char. 150: 7 --> 6 
       Char. 165: 0 --> 1 
       Char. 201: 0 --> 2 
 
   Pseudocarcharias : 
     All trees: 
       Char. 44: 1 --> 0 
       Char. 90: 1 --> 4 
       Char. 129: 4 --> 6 
 
   Odontaspis : 
     All trees: 
       Char. 56: 0 --> 1 
       Char. 116: 0 --> 1 
 
   Isurus : 
     Some trees: 
       Char. 138: 1 --> 0 
 
   Carcharodon : 
     Some trees: 
       Char. 24: 0 --> 2 
 
   Ptychodus : 
     Some trees: 
       Char. 113: 0 --> 1 
 
   Squalicorax : 
     All trees: 
       No autapomorphies: 
 
   Cretoxyrhina : 
     Some trees: 
       Char. 2: 2 --> 1 
 
   Raja : 
     All trees: 
       Char. 32: 2 --> 3 
       Char. 180: 0 --> 1 
 
   Bathyraja : 
     All trees: 
       No autapomorphies: 
 
   Cyclobatis : 
     All trees: 
       Char. 12: 1 --> 0 
       Char. 24: 1 --> 0 
       Char. 27: 12 --> 0 
       Char. 95: 0 --> 1 
     Some trees: 
       Char. 153: 12 --> 3 
 
   Narcine : 
     All trees: 
       No autapomorphies: 
 
   Torpedo : 
     All trees: 
       No autapomorphies: 
 
   Hypnos : 
     All trees: 
       Char. 52: 1 --> 0 
       Char. 64: 1 --> 0 
       Char. 109: 1 --> 0 
       Char. 165: 0 --> 1 
 
   Narke : 
     All trees: 
       Char. 83: 0 --> 1 
       Char. 91: 0 --> 123456 
 
   Tingitanius : 
     All trees: 
       Char. 84: 1 --> 0 
 
   Platyrhina : 
     All trees: 
       Char. 64: 1 --> 0 
 
   Platyrhinoidis : 
     All trees: 
       Char. 22: 2 --> 3 
       Char. 24: 1 --> 2 
       Char. 153: 12 --> 3 
 
   Glaucostegus : 
     All trees: 
       Char. 84: 1 --> 0 
       Char. 111: 1 --> 0 
 
   Pristis : 
     All trees: 
       Char. 12: 1 --> 2 
       Char. 52: 1 --> 0 
       Char. 84: 1 --> 0 
       Char. 111: 1 --> 2 
       Char. 190: 0 --> 1 
     Some trees: 
       Char. 113: 1 --> 0 
 
   Rhynchobatus : 
     All trees: 
       Char. 37: 0 --> 1 
       Char. 206: 1 --> 0 
     Some trees: 
       Char. 15: 0 --> 1 
       Char. 141: 1 --> 0 
 
   Rhina : 
     All trees: 
       Char. 66: 1 --> 2 
     Some trees: 
       Char. 15: 0 --> 1 
       Char. 113: 01 --> 1 
 
   Rhinobatos : 
     All trees: 
       Char. 166: 1 --> 2 
     Some trees: 
       Char. 22: 7 --> 6 
 
   Hexatrygon : 
     All trees: 
       Char. 176: 1 --> 0 
     Some trees: 
       Char. 153: 12 --> 3 
       Char. 188: 1 --> 0 
 
   Gymnura : 
     All trees: 
       Char. 33: 0 --> 1 
       Char. 37: 0 --> 1 
     Some trees: 
       Char. 94: 1 --> 0 
 
   Potamotrygon : 
     All trees: 
       Char. 81: 0 --> 1 
       Char. 84: 0 --> 1 
     Some trees: 
       Char. 66: 1 --> 2 
 
   Heliobatis : 
     All trees: 
       No autapomorphies: 
 
   Asterotrygon : 
     Some trees: 
       Char. 24: 2 --> 1 
 
   Aptychotrema : 
     All trees: 
       Char. 176: 1 --> 0 
     Some trees: 
       Char. 141: 1 --> 0 
       Char. 153: 4 --> 2 
 
   Trygonorrhina : 
     All trees: 
       Char. 175: 0 --> 1 
 
   Zapteryx : 
     All trees: 
       No autapomorphies: 
 
   Rhinoptera : 
     All trees: 
       Char. 81: 0 --> 1 
       Char. 90: 2 --> 3 
       Char. 166: 1 --> 3 
 
   Mobula : 
     All trees: 
       No autapomorphies: 
 
   Spathobatis : 
     Some trees: 
       Char. 6: 0 --> 1 
       Char. 17: 0 --> 1 
 
   Belemnobatis : 
     All trees: 
       No autapomorphies: 
 
   Kimmerobatis : 
     All trees: 
       No autapomorphies: 
 
   Node 94 : 
     All trees: 
       No synapomorphies 
 
   Node 95 : 
     All trees: 
       Char. 44: 0 --> 1 
 
   Node 96 : 
     All trees: 
       Char. 19: 0 --> 1 
       Char. 117: 0 --> 1 
       Char. 128: 0 --> 1 
       Char. 131: 135 --> 0 
       Char. 136: 0 --> 1 
       Char. 140: 1 --> 0 
 
   Node 97 : 
     All trees: 
       Char. 46: 0 --> 1 
       Char. 52: 0 --> 1 
       Char. 55: 1 --> 0 
 
   Node 98 : 
     All trees: 
       Char. 71: 0 --> 1 
 
   Node 99 : 
     All trees: 
       Char. 116: 1 --> 0 
       Char. 131: 1 --> 2 
 
   Node 100 : 
     All trees: 
       Char. 148: 0 --> 12 
 
   Node 101 : 
     All trees: 
       Char. 34: 0 --> 1 
       Char. 50: 0 --> 1 
       Char. 51: 0 --> 1 
       Char. 128: 0 --> 2 
       Char. 209: 0 --> 1 
     Some trees: 
       Char. 32: 0 --> 5 
       Char. 35: 0 --> 2 
       Char. 49: 0 --> 1 
 
   Node 102 : 
     All trees: 
       Char. 21: 1 --> 0 
       Char. 45: 0 --> 2 
       Char. 48: 1 --> 0 
       Char. 54: 1 --> 0 
       Char. 77: 0 --> 1 
       Char. 87: 1 --> 0 
     Some trees: 
       Char. 11: 1 --> 0 
       Char. 74: 8 --> 4 
       Char. 85: 1 --> 0 
       Char. 114: 1 --> 0 
 
   Node 103 : 
     All trees: 
       Char. 39: 0 --> 1 
       Char. 205: 0 --> 1 
 
   Node 104 : 
     All trees: 
       Char. 10: 2 --> 4 
       Char. 29: 0 --> 1 
     Some trees: 
       Char. 40: 0 --> 1 
       Char. 57: 0 --> 1 
       Char. 115: 0 --> 1 
       Char. 117: 0 --> 1 
       Char. 119: 0 --> 1 
       Char. 164: 1 --> 0 
       Char. 167: 0 --> 2 
 
   Node 105 : 
     All trees: 
       Char. 79: 0 --> 1 
 
   Node 106 : 
     All trees: 
       Char. 39: 0 --> 1 
       Char. 72: 0 --> 1 
     Some trees: 
       Char. 64: 0 --> 2 
       Char. 74: 8 --> 5 
 
   Node 107 : 
     All trees: 
       Char. 162: 0 --> 1 
       Char. 192: 0 --> 1 
     Some trees: 
       Char. 114: 1 --> 0 
       Char. 191: 2 --> 0 
 
   Node 108 : 
     All trees: 
       Char. 48: 1 --> 0 
       Char. 166: 2 --> 0 
 
   Node 109 : 
     All trees: 
       Char. 41: 0 --> 1 
       Char. 80: 1 --> 0 
       Char. 90: 0 --> 1 
       Char. 96: 1 --> 0 
       Char. 113: 0 --> 1 
       Char. 168: 1 --> 0 
 
   Node 110 : 
     All trees: 
       Char. 7: 0 --> 1 
       Char. 207: 0 --> 1 
 
   Node 111 : 
     All trees: 
       Char. 32: 0 --> 7 
       Char. 80: 0 --> 2 
       Char. 134: 1 --> 2 
       Char. 184: 0 --> 12345678 
     Some trees: 
       Char. 162: 0 --> 1 
 
   Node 112 : 
     All trees: 
       Char. 205: 0 --> 1 
     Some trees: 
       Char. 24: 0 --> 1 
       Char. 74: 5 --> 7 
       Char. 184: 13 --> 68 
 
   Node 113 : 
     All trees: 
       Char. 52: 1 --> 0 
 
   Node 114 : 
     All trees: 
       Char. 150: 5 --> 6 
 
   Node 115 : 
     All trees: 
       Char. 78: 0 --> 2 
       Char. 129: 4 --> 5 
       Char. 202: 0 --> 12 
 
   Node 116 : 
     All trees: 
       Char. 22: 0 --> 1 
       Char. 53: 1 --> 0 
       Char. 79: 0 --> 1 
       Char. 80: 0 --> 1 
       Char. 116: 0 --> 1 
       Char. 131: 7 --> 8 
       Char. 164: 1 --> 0 
     Some trees: 
       Char. 44: 0 --> 1 
       Char. 84: 1 --> 0 
       Char. 109: 1 --> 0 
       Char. 159: 1 --> 0 
       Char. 191: 5 --> 0 
 
   Node 117 : 
     All trees: 
       Char. 30: 1 --> 2 
       Char. 74: 5 --> 6 
     Some trees: 
       Char. 29: 0 --> 2 
       Char. 34: 3 --> 4 
       Char. 84: 0 --> 1 
       Char. 143: 0 --> 1 
       Char. 158: 0 --> 1 
 
   Node 118 : 
     All trees: 
       Char. 130: 1 --> 2 
       Char. 131: 5 --> 7 
 
   Node 119 : 
     All trees: 
       Char. 32: 0 --> 2 
       Char. 34: 0 --> 3 
       Char. 68: 0 --> 1 
       Char. 116: 1 --> 0 
       Char. 150: 0 --> 578 
       Char. 153: 0 --> 1 
       Char. 155: 0 --> 1 
       Char. 156: 0 --> 1 
       Char. 161: 0 --> 1 
     Some trees: 
       Char. 0: 0 --> 1 
       Char. 3: 1 --> 0 
       Char. 44: 0 --> 1 
       Char. 58: 0 --> 1 
       Char. 64: 2 --> 1 
       Char. 78: 1 --> 0 
       Char. 138: 0 --> 1 
       Char. 145: 0 --> 12 
       Char. 166: 0 --> 1 
       Char. 191: 24 --> 5 
       Char. 198: 0 --> 1 
 
   Node 120 : 
     All trees: 
       Char. 23: 0 --> 1 
       Char. 24: 0 --> 1 
       Char. 38: 0 --> 1 
       Char. 155: 1 --> 2 
 
   Node 121 : 
     All trees: 
       Char. 150: 5 --> 1 
 
   Node 122 : 
     All trees: 
       Char. 14: 0 --> 2 
       Char. 26: 0 --> 1 
       Char. 142: 0 --> 1 
     Some trees: 
       Char. 29: 2 --> 0 
       Char. 52: 1 --> 0 
 
   Node 123 : 
     Some trees: 
       Char. 135: 0 --> 1 
       Char. 166: 1 --> 3 
       Char. 191: 5 --> 0 
 
   Node 124 : 
     All trees: 
       Char. 9: 0 --> 1 
       Char. 12: 1 --> 2 
       Char. 37: 0 --> 1 
       Char. 98: 1 --> 3 
       Char. 155: 1 --> 2 
       Char. 159: 1 --> 2 
       Char. 190: 0 --> 1 
 
   Node 125 : 
     All trees: 
       Char. 105: 0 --> 1 
     Some trees: 
       Char. 6: 1 --> 0 
       Char. 52: 1 --> 0 
       Char. 66: 1 --> 2 
 
   Node 126 : 
     All trees: 
       Char. 24: 0 --> 1 
       Char. 34: 4 --> 2 
 
   Node 127 : 
     All trees: 
       Char. 23: 0 --> 1 
     Some trees: 
       Char. 6: 0 --> 1 
       Char. 201: 0 --> 2 
 
   Node 128 : 
     All trees: 
       Char. 204: 0 --> 1 
     Some trees: 
       Char. 47: 0 --> 1 
       Char. 159: 1 --> 0 
       Char. 210: 1 --> 0 
 
   Node 129 : 
     All trees: 
       Char. 27: 1 --> 2 
     Some trees: 
       Char. 2: 0 --> 3 
       Char. 16: 0 --> 1 
       Char. 36: 0 --> 1 
       Char. 106: 0 --> 1 
       Char. 159: 1 --> 0 
       Char. 201: 0 --> 2 
 
   Node 130 : 
     All trees: 
       Char. 107: 0 --> 1 
     Some trees: 
       Char. 10: 0 --> 1 
       Char. 12: 1 --> 0 
       Char. 24: 0 --> 2 
       Char. 26: 0 --> 1 
       Char. 53: 1 --> 0 
       Char. 66: 1 --> 2 
       Char. 83: 0 --> 1 
       Char. 100: 1 --> 2 
       Char. 166: 1 --> 2 
       Char. 191: 5 --> 0 
 
   Node 131 : 
     All trees: 
       Char. 32: 2 --> 6 
       Char. 124: 0 --> 1 
     Some trees: 
       Char. 131: 7 --> 0 
       Char. 150: 7 --> 6 
 
   Node 132 : 
     All trees: 
       Char. 52: 1 --> 0 
       Char. 84: 0 --> 1 
       Char. 175: 0 --> 1 
     Some trees: 
       Char. 150: 67 --> 7 
 
   Node 133 : 
     All trees: 
       Char. 134: 1 --> 0 
     Some trees: 
       Char. 2: 3 --> 2 
       Char. 8: 1 --> 0 
       Char. 10: 0 --> 1 
       Char. 12: 1 --> 0 
       Char. 113: 1 --> 0 
       Char. 150: 5 --> 7 
       Char. 161: 1 --> 2 
       Char. 166: 1 --> 2 
       Char. 191: 5 --> 0 
 
   Node 134 : 
     All trees: 
       Char. 129: 4 --> 6 
     Some trees: 
       Char. 117: 0 --> 1 
       Char. 130: 2 --> 3 
       Char. 165: 0 --> 1 
 
   Node 135 : 
     All trees: 
       Char. 79: 0 --> 1 
       Char. 80: 0 --> 1 
     Some trees: 
       Char. 16: 0 --> 1 
       Char. 29: 0 --> 2 
       Char. 43: 01 --> 1 
       Char. 91: 2 --> 5 
       Char. 150: 7 --> 6 
       Char. 161: 12 --> 2 
       Char. 201: 02 --> 1 
 
   Node 136 : 
     All trees: 
       Char. 52: 1 --> 0 
     Some trees: 
       Char. 210: 1 --> 0 
 
   Node 137 : 
     All trees: 
       Char. 165: 0 --> 1 
     Some trees: 
       Char. 117: 0 --> 1 
       Char. 167: 1 --> 0 
 
   Node 138 : 
     All trees: 
       Char. 6: 0 --> 1 
       Char. 33: 0 --> 1 
       Char. 136: 0 --> 1 
     Some trees: 
       Char. 153: 123 --> 2 
 
   Node 139 : 
     All trees: 
       Char. 104: 0 --> 1 
       Char. 139: 0 --> 1 
       Char. 189: 0 --> 1 
 
   Node 140 : 
     All trees: 
       Char. 161: 1 --> 2 
       Char. 165: 0 --> 1 
       Char. 167: 1 --> 2 
     Some trees: 
       Char. 141: 1 --> 0 
 
   Node 141 : 
     All trees: 
       Char. 24: 0 --> 1 
       Char. 123: 0 --> 1 
       Char. 129: 4 --> 6 
       Char. 130: 1 --> 3 
       Char. 131: 5 --> 9 
       Char. 157: 0 --> 1 
     Some trees: 
       Char. 159: 1 --> 2 
       Char. 191: 5 --> 0 
 
   Node 142 : 
     All trees: 
       Char. 22: 0 --> 2 
       Char. 30: 1 --> 0 
       Char. 53: 1 --> 0 
       Char. 74: 5 --> 0 
       Char. 90: 1 --> 2 
       Char. 91: 2 --> 0 
       Char. 108: 0 --> 1 
       Char. 117: 0 --> 1 
       Char. 135: 0 --> 1 
       Char. 155: 1 --> 3 
     Some trees: 
       Char. 97: 0 --> 1 
       Char. 98: 1 --> 4 
       Char. 113: 1 --> 0 
       Char. 141: 0 --> 1 
       Char. 153: 1 --> 3 
 
   Node 143 : 
     All trees: 
       Char. 22: 2 --> 35 
       Char. 27: 1 --> 0 
       Char. 32: 2 --> 5 
       Char. 88: 0 --> 1 
       Char. 95: 0 --> 1 
       Char. 110: 0 --> 1 
       Char. 111: 1 --> 0 
       Char. 116: 0 --> 1 
       Char. 120: 0 --> 1 
       Char. 126: 123 --> 0 
       Char. 129: 6 --> 7 
       Char. 139: 0 --> 1 
       Char. 157: 1 --> 2 
       Char. 183: 0 --> 1 
       Char. 188: 1 --> 0 
 
   Node 144 : 
     All trees: 
       Char. 4: 0 --> 3 
       Char. 84: 0 --> 1 
     Some trees: 
       Char. 153: 13 --> 12 
 
   Node 145 : 
     All trees: 
       Char. 22: 35 --> 4 
       Char. 24: 12 --> 0 
       Char. 84: 1 --> 0 
 
   Node 146 : 
     All trees: 
       Char. 4: 3 --> 1 
       Char. 14: 0 --> 1 
       Char. 66: 1 --> 2 
       Char. 98: 45 --> 0 
       Char. 174: 0 --> 1 
       Char. 175: 0 --> 1 
 
   Node 147 : 
     All trees: 
       Char. 12: 1 --> 3 
       Char. 15: 0 --> 1 
 
   Node 148 : 
     All trees: 
       Char. 34: 3 --> 5 
       Char. 42: 0 --> 1 
       Char. 104: 0 --> 1 
       Char. 123: 1 --> 2 
       Char. 180: 0 --> 2 
       Char. 200: 0 --> 1 
 
   Node 149 : 
     All trees: 
       Char. 113: 0 --> 1 
       Char. 157: 1 --> 2 
       Char. 163: 0 --> 1 
 
   Node 150 : 
     All trees: 
       Char. 22: 2 --> 7 
     Some trees: 
       Char. 176: 1 --> 0 
       Char. 180: 2 --> 1 
 
   Node 151 : 
     All trees: 
       Char. 4: 3 --> 0 
       Char. 6: 0 --> 1 
       Char. 17: 0 --> 1 
       Char. 44: 1 --> 0 
       Char. 136: 0 --> 1 
     Some trees: 
       Char. 153: 12 --> 4 
 
   Node 152 : 
     All trees: 
       Char. 24: 1 --> 0 
     Some trees: 
       Char. 141: 1 --> 0 
       Char. 153: 4 --> 2 
       Char. 176: 0 --> 1 
 
   Node 153 : 
     All trees: 
       Char. 12: 1 --> 0 
       Char. 32: 2 --> 3 
       Char. 34: 3 --> 5 
       Char. 123: 1 --> 3 
       Char. 154: 0 --> 1 
       Char. 197: 0 --> 1 
     Some trees: 
       Char. 24: 1 --> 2 
 
   Node 154 : 
     All trees: 
       Char. 64: 1 --> 0 
       Char. 136: 0 --> 1 
       Char. 137: 0 --> 1 
       Char. 167: 2 --> 3 
     Some trees: 
       Char. 6: 1 --> 0 
       Char. 118: 12 --> 0 
       Char. 188: 1 --> 0 
 
   Node 155 : 
     All trees: 
       Char. 14: 0 --> 1 
       Char. 164: 1 --> 2 
     Some trees: 
       Char. 6: 0 --> 1 
       Char. 94: 0 --> 1 
       Char. 104: 0 --> 2 
       Char. 156: 1 --> 2 
 
   Node 156 : 
     All trees: 
       Char. 66: 1 --> 2 
       Char. 98: 4 --> 2 
       Char. 163: 0 --> 1 
 
   Node 157 : 
     All trees: 
       Char. 1: 1 --> 2 
       Char. 17: 0 --> 1 
       Char. 32: 3 --> 6 
       Char. 73: 0 --> 1 
       Char. 82: 0 --> 1 
       Char. 98: 245 --> 0 
       Char. 121: 0 --> 1 
       Char. 157: 1 --> 3 
       Char. 164: 2 --> 0 
       Char. 171: 0 --> 1 
     Some trees: 
       Char. 27: 2 --> 1 
       Char. 156: 2 --> 1 
 
Tree lengths 
 
             0      1      2      3      4      5      6      7      8      9 
                                                                              
      0    737    737    737    737    737    737    737    737    737    737 
     10    737    737    737    737    737    737    737    737    737    737 
     20    737    737    737    737    737    737    737    737    737    737 
     30    737    737    737    737    737    737    737    737    737    737 
     40    737    737    737    737    737    737    737    737    737    737 
     50    737    737    737    737    737    737    737    737    737    737 
     60    737    737    737    737    737    737    737    737    737    737 
     70    737    737    737    737    737    737    737    737    737    737 
     80    737    737    737    737    737    737    737    737    737    737 
     90    737    737    737    737    737    737    737    737    737    737 
    100    737    737    737    737    737    737    737    737    737    737 
    110    737    737    737    737    737    737    737    737    737    737 
    120    737    737    737    737    737    737    737    737    737    737 
    130    737    737    737    737    737    737    737    737    737    737 
    140    737    737    737    737    737    737    737    737    737    737 
    150    737    737    737    737    737    737    737    737    737    737 
    160    737    737    737    737    737    737    737    737    737    737 
    170    737    737    737    737    737    737    737    737    737    737 
    180    737    737    737    737    737    737    737    737    737    737 
    190    737    737    737    737    737    737    737    737    737    737 
    200    737    737    737    737    737    737    737    737    737    737 
    210    737    737    737    737    737    737    737    737    737    737 
    220    737    737    737    737    737    737    737    737    737    737 
    230    737    737    737    737    737    737    737    737    737    737 
    240    737    737    737    737    737    737    737    737    737    737 
    250    737    737    737    737    737    737    737    737    737    737 
    260    737    737    737    737    737    737    737    737    737    737 
    270    737    737    737    737    737    737    737    737    737    737 
    280    737    737    737    737    737    737    737    737    737    737 
    290    737    737    737    737    737    737    737    737    737    737 
    300    737    737    737    737    737    737    737    737    737    737 
    310    737    737    737    737    737    737    737    737    737    737 
    320    737    737    737    737    737    737    737    737    737    737 
    330    737    737    737    737    737    737    737    737    737    737 
    340    737    737    737    737    737    737    737    737    737    737 
    350    737    737    737    737    737    737    737    737    737    737 
    360    737    737    737    737    737    737    737    737    737    737 
    370    737    737    737    737    737    737    737    737    737    737 
    380    737    737    737    737    737    737    737    737    737    737 
    390    737    737    737    737    737    737    737    737    737    737 
    400    737    737    737    737    737    737    737    737    737    737 
    410    737    737    737    737    737    737    737    737    737    737 
    420    737    737    737    737    737    737    737    737    737    737 
    430    737    737    737    737    737    737    737    737    737    737 
    440    737    737    737    737    737    737    737    737    737    737 
    450    737    737    737    737    737    737    737    737    737    737 
    460    737    737    737    737    737    737    737    737    737    737 
    470    737    737    737    737    737    737    737    737    737    737 
    480    737    737    737    737    737    737    737    737    737    737 
    490    737    737    737    737    737    737    737    737    737    737 
    500    737    737    737    737    737    737    737    737    737    737 
    510    737    737    737    737    737    737    737    737    737    737 
    520    737    737    737    737    737    737    737    737    737    737 
    530    737    737    737    737    737    737    737    737    737    737 
    540    737    737    737    737    737    737    737    737    737    737 
    550    737    737    737    737    737    737    737    737    737    737 
    560    737    737    737    737    737    737    737    737    737    737 
    570    737    737    737    737    737    737    737    737    737    737 
    580    737    737    737    737    737    737    737    737    737    737 
    590    737    737    737    737    737    737    737    737    737    737 
    600    737    737    737    737    737    737    737    737    737    737 
    610    737    737    737    737    737    737    737    737    737    737 
    620    737    737    737    737    737    737    737    737    737    737 
    630    737    737    737    737    737    737    737    737    737    737 
    640    737    737    737    737    737    737    737    737    737    737 
    650    737    737    737    737    737    737    737    737    737    737 
    660    737    737    737    737    737    737    737    737    737    737 
    670    737    737    737    737    737    737    737    737    737    737 
    680    737    737    737    737    737    737    737    737    737    737 
    690    737    737    737    737    737    737    737    737    737    737 
    700    737    737    737    737    737    737    737    737    737    737 
    710    737    737    737    737    737    737    737    737    737    737 
    720    737    737    737    737    737    737    737    737    737    737 
    730    737    737    737    737    737    737    737    737    737    737 
    740    737    737    737    737    737    737    737    737    737    737 
    750    737    737    737    737    737    737    737    737    737    737 
    760    737    737    737    737    737    737    737    737    737    737 
    770    737    737    737    737    737    737    737    737    737    737 
    780    737    737    737    737    737    737    737    737    737    737 
    790    737    737    737    737    737    737    737    737    737    737 
    800    737    737    737    737    737    737    737    737    737    737 
    810    737    737    737    737    737    737    737    737    737    737 
    820    737    737    737    737    737    737    737    737    737    737 
    830    737    737    737    737    737    737    737    737    737    737 
    840    737    737    737    737    737    737    737    737    737    737 
    850    737    737    737    737    737    737    737    737    737    737 
    860    737    737    737    737    737    737    737    737    737    737 
    870    737    737    737    737    737    737    737    737    737    737 
    880    737    737    737    737    737    737    737    737    737    737 
    890    737    737    737    737    737    737    737    737    737    737 
    900    737    737    737    737    737    737    737    737    737    737 
    910    737    737    737    737    737    737    737    737    737    737 
    920    737    737    737    737    737    737    737    737    737    737 
    930    737    737    737    737    737    737    737    737    737    737 
    940    737    737    737    737    737    737    737    737    737    737 
    950    737    737    737    737    737    737    737    737    737    737 
    960    737    737    737    737    737    737    737    737    737    737 
    970    737    737    737    737    737    737    737    737    737    737 
    980    737    737    737    737    737    737    737    737    737    737 
    990    737    737    737    737    737    737    737    737    737    737 
   1000    737    737    737    737    737    737    737    737    737    737 
   1010    737    737    737    737    737    737    737    737    737    737 
   1020    737    737    737    737 
 
 
Note: for consensus calculation, trees will be 
temporarily collapsed (when min. branch length = 0) 
 
Strict consensus of 1024 trees (0 taxa excluded) 
     ,--1 Pucapampella
     |    ,--0 Doliodus
     |    |                   ,--11 Kawichthys
     |    |              ,--95---2 Cobelodus
|--93|    |         ,--96|     ,--8 Gutturensis
     |    |         |    `--103---6 Cladoselache
     |    |    ,--97|     ,--10 Iniopera
     `--94|    |    |     |     ,--9 Helodus
          |    |    `--102|     |--7 Debeerius
          |    |          `--101|     ,--5 Chondrenchelys
          |    |                `--100|    ,--4 Hydrolagus
          |    |                      `--99---3 Chimaera
          `--98|     ,--17 Cladodoides
               |     |     ,--21 Phoebodus
               |     |--110---20 ThrInacoselache
               |     |           ,--15 Tamiobatis
               |     |           |--12 Diplodoselache
               |     |     ,--104|     ,--14 Triodus
               `--106|     |     `--107---13 Orthacanthus
                     |     |     ,--16 Dracopristis
                     |     |     |     ,--19 Acronemus
                     |     |     |     |--18 Tristychius
                     |     |     |     |     ,--26 Onychoselache
                     `--105|     |     |     |--22 Hamiltonichthys
                           |     |     |--111|     ,--25 Asteracanthus
                           |     |     |     `--112+--24 Egertonodus
                           |     |     |           `--23 H.hauff
                           |     |     |           ,--92 Kimmerobatis
                           `--108|     |           |--91 Belemnobatis
                                 |     |           |--90 Spathobatis
                                 |     |           |                 ,--67 Cyclobatis
                                 |     |           |           ,--139|     ,--66 Bathyraja
                                 |     |           |           |     `--138---65 Raja
                                 |     |     ,--142|     ,--140|     ,--80 Hexatrygon
                                 |     |     |     |     |     |     |     ,--84 Asterotrygon
                                 |     |     |     |     |     `--153|     |--83 Heliobatis
                                 `--109|     |     |     |           `--155+--82 Potamotrygon
                                       |     |     |     |                 |     ,--81 Gymnura
                                       |     |     |     |                 `--154|     ,--89 Mobula
                                       |     |     `--141|                       `--157---88 Rhinoptera
                                       |     |           |           ,--68 Narcine
                                       |     |           |     ,--143|     ,--71 Narke
                                       |     |           |     |     `--146|     ,--70 Hypnos
                                       |     |           |     |           `--145---69 Torpedo
                                       |     |           |     |           ,--72 Tingitanius
                                       |     |           `--144|     ,--147|     ,--74 Platyrhinoidis
                                       |     |                 |     |     `--149---73 Platyrhina
                                       |     |                 |     |           ,--87 Zapteryx
                                       |     |                 `--148|     ,--156+--86 Trygonorrhina
                                       |     |                       |     |     `--85 Aptychotrema
                                       |     |                       `--151|     ,--79 Rhinobatos
                                       |     |                             |     |--77 Rhynchobatus
                                       `--119|                             `--150+--75 Glaucostegus
                                             |                                   |     ,--78 Rhina
                                             |                                   `--152---76 Pristis
                                             |           ,--38 Protospinax
                                             |           |           ,--37 Pristiophorus
                                             |           |     ,--124---36 Pliotrema
                                             |           |--123|     ,--35 Squatina
                                             |           |     `--122---34 Pseudorhina
                                             |           |     ,--42 Oxynotus
                                             |           |     |     ,--40 Deania
                                             |     ,--117+--128|     |     ,--43 Squalus
                                             |     |     |     `--127|     |--41 Etmopterus
                                             |     |     |           `--126|     ,--44 Zameus
                                             |     |     |                 `--125---39 Dalatias
                                             |     |     |     ,--29 Chlamydoselachus
                                             |     |     |     |           ,--33 Notidanoides
                                             |     |     `--116|     ,--114|     ,--28 SMNS80142_44
                                             |     |           |     |     `--113---27 SMNS96844_7
                                             |     |           `--115|     ,--32 Notorhynchus
                                             `--118|                 `--121|     ,--31 Hexanchus
                                                   |                       `--120---30 Heptranchias
                                                   |     ,--46 Heterodontus
                                                   |     |--45 Paracestracion
                                                   |     |     ,--47 Parascyllium
                                                   |     |     |     ,--51 Orectolobus
                                                   |     |--130+--132---50 Brachaelurus
                                                   |     |     |     ,--49 Hemiscyllium
                                                   `--129|     `--131---48 Ginglymostoma
                                                         |     ,--57 Hemipristis
                                                         |     |--54 Rhizoprionodon
                                                         |     |--53 Mustelus
                                                         |     |--52 Scyliorhinus
                                                         `--133|     ,--56 Sphyrna
                                                               |--134---55 Carcharhinus
                                                               |     ,--58 Pseudocarcharias
                                                               |     |     ,--59 Odontaspis
                                                               `--135|     |     ,--64 Cretoxyrhina
                                                                     `--136|     |--63 Squalicorax
                                                                           `--137+--62 Ptychodus
                                                                                 |--61 Carcharodon
                                                                                 `--60 Isurus
 
Note: for consensus calculation, trees will be 
temporarily collapsed (when min. branch length = 0) 
Strict consensus of 1024 trees (0 taxa excluded) calculated, as tree 1024 
Tree file: Sphe.tre 
1025 trees saved to Sphe.tre           
Closing Sphe.tre (with 1025 trees saved)
No character 211 
map 1024/0.211; 
              ^
 
 
Tree 1024, char. 0 (1 steps) - Sup_Rostral_cartilage 
    ,--?=0 Pucapampella
    |   ,--0 Doliodus
    |   |               ,--?=0 Kawichthys
    |   |           ,--0---0 Cobelodus
|--0|   |       ,--0|   ,--?=0 Gutturensis
    |   |       |   `--0---0 Cladoselache
    |   |   ,--0|   ,--0 Iniopera
    `--0|   |   |   |   ,--0 Helodus
        |   |   `--0|   |--0 Debeerius
        |   |       `--0|   ,--0 Chondrenchelys
        |   |           `--0|   ,--0 Hydrolagus
        |   |               `--0---0 Chimaera
        `--0|   ,--?=0 Cladodoides
            |   |   ,--0 Phoebodus
            |   |--0---0 ThrInacoselache
            |   |       ,--0 Tamiobatis
            |   |       |--0 Diplodoselache
            |   |   ,--0|   ,--0 Triodus
            `--0|   |   `--0---0 Orthacanthus
                |   |   ,--0 Dracopristis
                |   |   |   ,--?=0 Acronemus
                |   |   |   |--0 Tristychius
                |   |   |   |   ,--?=0 Onychoselache
                `--0|   |   |   |--0 Hamiltonichthys
                    |   |   |--0|   ,--0 Asteracanthus
                    |   |   |   `--0+--0 Egertonodus
                    |   |   |       `--0 H.hauff
                    |   |   |       ,--1 Kimmerobatis
                    `--0|   |       |--1 Belemnobatis
                        |   |       |--1 Spathobatis
                        |   |       |           ,--1 Cyclobatis
                        |   |       |       ,--1|   ,--1 Bathyraja
                        |   |       |       |   `--1---1 Raja
                        |   |   ,--1|   ,--1|   ,--?=1 Hexatrygon
                        |   |   |   |   |   |   |   ,--1 Asterotrygon
                        |   |   |   |   |   `--1|   |--1 Heliobatis
                        `--0|   |   |   |       `--1+--1 Potamotrygon
                            |   |   |   |           |   ,--1 Gymnura
                            |   |   |   |           `--1|   ,--1 Mobula
                            |   |   `--1|               `--1---1 Rhinoptera
                            |   |       |       ,--1 Narcine
                            |   |       |   ,--1|   ,--1 Narke
                            |   |       |   |   `--1|   ,--1 Hypnos
                            |   |       |   |       `--1---1 Torpedo
                            |   |       |   |       ,--1 Tingitanius
                            |   |       `--1|   ,--1|   ,--1 Platyrhinoidis
                            |   |           |   |   `--1---1 Platyrhina
                            |   |           |   |       ,--1 Zapteryx
                            |   |           `--1|   ,--1+--1 Trygonorrhina
                            |   |               |   |   `--1 Aptychotrema
                            |   |               `--1|   ,--1 Rhinobatos
                            |   |                   |   |--1 Rhynchobatus
                            `--1|                   `--1+--1 Glaucostegus
                                |                       |   ,--1 Rhina
                                |                       `--1---1 Pristis
                                |       ,--1 Protospinax
                                |       |       ,--1 Pristiophorus
                                |       |   ,--1---1 Pliotrema
                                |       |--1|   ,--1 Squatina
                                |       |   `--1---1 Pseudorhina
                                |       |   ,--1 Oxynotus
                                |       |   |   ,--1 Deania
                                |   ,--1+--1|   |   ,--1 Squalus
                                |   |   |   `--1|   |--1 Etmopterus
                                |   |   |       `--1|   ,--1 Zameus
                                |   |   |           `--1---1 Dalatias
                                |   |   |   ,--1 Chlamydoselachus
                                |   |   |   |       ,--1 Notidanoides
                                |   |   `--1|   ,--1|   ,--?=1 SMNS80142_44
                                |   |       |   |   `--1---?=1 SMNS96844_7
                                |   |       `--1|   ,--1 Notorhynchus
                                `--1|           `--1|   ,--1 Hexanchus
                                    |               `--1---1 Heptranchias
                                    |   ,--1 Heterodontus
                                    |   |--1 Paracestracion
                                    |   |   ,--1 Parascyllium
                                    |   |   |   ,--1 Orectolobus
                                    |   |--1+--1---1 Brachaelurus
                                    |   |   |   ,--1 Hemiscyllium
                                    `--1|   `--1---1 Ginglymostoma
                                        |   ,--1 Hemipristis
                                        |   |--1 Rhizoprionodon
                                        |   |--1 Mustelus
                                        |   |--1 Scyliorhinus
                                        `--1|   ,--1 Sphyrna
                                            |--1---1 Carcharhinus
                                            |   ,--1 Pseudocarcharias
                                            |   |   ,--1 Odontaspis
                                            `--1|   |   ,--1 Cretoxyrhina
                                                `--1|   |--?=1 Squalicorax
                                                    `--1+--?=1 Ptychodus
                                                        |--1 Carcharodon
                                                        `--1 Isurus
 
Tree 1024, char. 1 (2 steps) - Sub_Rostral_cartilage 
    ,--?=0 Pucapampella
    |   ,--?=0 Doliodus
    |   |               ,--?=0 Kawichthys
    |   |           ,--0---?=0 Cobelodus
|--0|   |       ,--0|   ,--?=0 Gutturensis
    |   |       |   `--0---?=0 Cladoselache
    |   |   ,--0|   ,--?=0 Iniopera
    `--0|   |   |   |   ,--?=0 Helodus
        |   |   `--0|   |--?=0 Debeerius
        |   |       `--0|   ,--?=0 Chondrenchelys
        |   |           `--0|   ,--?=0 Hydrolagus
        |   |               `--0---?=0 Chimaera
        `--0|   ,--?=0 Cladodoides
            |   |   ,--?=0 Phoebodus
            |   |--0---?=0 ThrInacoselache
            |   |       ,--?=0 Tamiobatis
            |   |       |--?=0 Diplodoselache
            |   |   ,--0|   ,--?=0 Triodus
            `--0|   |   `--0---?=0 Orthacanthus
                |   |   ,--?=0 Dracopristis
                |   |   |   ,--?=0 Acronemus
                |   |   |   |--?=0 Tristychius
                |   |   |   |   ,--?=0 Onychoselache
                `--0|   |   |   |--?=0 Hamiltonichthys
                    |   |   |--0|   ,--?=0 Asteracanthus
                    |   |   |   `--0+--?=0 Egertonodus
                    |   |   |       `--?=0 H.hauff
                    |   |   |       ,--0 Kimmerobatis
                    `--0|   |       |--0 Belemnobatis
                        |   |       |--0 Spathobatis
                        |   |       |           ,--0 Cyclobatis
                        |   |       |       ,--0|   ,--0 Bathyraja
                        |   |       |       |   `--0---0 Raja
                        |   |   ,--0|   ,--0|    ,--?=01 Hexatrygon
                        |   |   |   |   |   |    |   ,--1 Asterotrygon
                        |   |   |   |   |   `--01|   |--1 Heliobatis
                        `--0|   |   |   |        `--1+--1 Potamotrygon
                            |   |   |   |            |   ,--1 Gymnura
                            |   |   |   |            `--1|   ,--2 Mobula
                            |   |   `--0|                `--2---2 Rhinoptera
                            |   |       |       ,--0 Narcine
                            |   |       |   ,--0|   ,--0 Narke
                            |   |       |   |   `--0|   ,--0 Hypnos
                            |   |       |   |       `--0---0 Torpedo
                            |   |       |   |       ,--0 Tingitanius
                            |   |       `--0|   ,--0|   ,--0 Platyrhinoidis
                            |   |           |   |   `--0---0 Platyrhina
                            |   |           |   |       ,--0 Zapteryx
                            |   |           `--0|   ,--0+--0 Trygonorrhina
                            |   |               |   |   `--0 Aptychotrema
                            |   |               `--0|   ,--0 Rhinobatos
                            |   |                   |   |--0 Rhynchobatus
                            `--0|                   `--0+--0 Glaucostegus
                                |                       |   ,--0 Rhina
                                |                       `--0---0 Pristis
                                |       ,--0 Protospinax
                                |       |       ,--0 Pristiophorus
                                |       |   ,--0---0 Pliotrema
                                |       |--0|   ,--0 Squatina
                                |       |   `--0---0 Pseudorhina
                                |       |   ,--0 Oxynotus
                                |       |   |   ,--0 Deania
                                |   ,--0+--0|   |   ,--0 Squalus
                                |   |   |   `--0|   |--0 Etmopterus
                                |   |   |       `--0|   ,--0 Zameus
                                |   |   |           `--0---0 Dalatias
                                |   |   |   ,--0 Chlamydoselachus
                                |   |   |   |       ,--0 Notidanoides
                                |   |   `--0|   ,--0|   ,--?=0 SMNS80142_44
                                |   |       |   |   `--0---?=0 SMNS96844_7
                                |   |       `--0|   ,--0 Notorhynchus
                                `--0|           `--0|   ,--0 Hexanchus
                                    |               `--0---0 Heptranchias
                                    |   ,--0 Heterodontus
                                    |   |--0 Paracestracion
                                    |   |   ,--0 Parascyllium
                                    |   |   |   ,--0 Orectolobus
                                    |   |--0+--0---0 Brachaelurus
                                    |   |   |   ,--0 Hemiscyllium
                                    `--0|   `--0---0 Ginglymostoma
                                        |   ,--0 Hemipristis
                                        |   |--0 Rhizoprionodon
                                        |   |--0 Mustelus
                                        |   |--0 Scyliorhinus
                                        `--0|   ,--0 Sphyrna
                                            |--0---0 Carcharhinus
                                            |   ,--0 Pseudocarcharias
                                            |   |   ,--0 Odontaspis
                                            `--0|   |   ,--0 Cretoxyrhina
                                                `--0|   |--?=0 Squalicorax
                                                    `--0+--?=0 Ptychodus
                                                        |--0 Carcharodon
                                                        `--0 Isurus
 
Tree 1024, char. 2 (4 steps) - Sub_Rostral_cartilage_ 
    ,--?=0 Pucapampella
    |   ,--?=0 Doliodus
    |   |               ,--?=0 Kawichthys
    |   |           ,--0---?=0 Cobelodus
|--0|   |       ,--0|   ,--?=0 Gutturensis
    |   |       |   `--0---?=0 Cladoselache
    |   |   ,--0|   ,--?=0 Iniopera
    `--0|   |   |   |   ,--?=0 Helodus
        |   |   `--0|   |--?=0 Debeerius
        |   |       `--0|   ,--?=0 Chondrenchelys
        |   |           `--0|   ,--?=0 Hydrolagus
        |   |               `--0---?=0 Chimaera
        `--0|   ,--?=0 Cladodoides
            |   |   ,--?=0 Phoebodus
            |   |--0---?=0 ThrInacoselache
            |   |       ,--?=0 Tamiobatis
            |   |       |--?=0 Diplodoselache
            |   |   ,--0|   ,--?=0 Triodus
            `--0|   |   `--0---?=0 Orthacanthus
                |   |   ,--?=0 Dracopristis
                |   |   |   ,--?=0 Acronemus
                |   |   |   |--?=0 Tristychius
                |   |   |   |   ,--?=0 Onychoselache
                `--0|   |   |   |--?=0 Hamiltonichthys
                    |   |   |--0|   ,--?=0 Asteracanthus
                    |   |   |   `--0+--?=0 Egertonodus
                    |   |   |       `--?=0 H.hauff
                    |   |   |       ,--0 Kimmerobatis
                    `--0|   |       |--0 Belemnobatis
                        |   |       |--0 Spathobatis
                        |   |       |           ,--0 Cyclobatis
                        |   |       |       ,--0|   ,--0 Bathyraja
                        |   |       |       |   `--0---0 Raja
                        |   |   ,--0|   ,--0|   ,--?=0 Hexatrygon
                        |   |   |   |   |   |   |   ,--?=0 Asterotrygon
                        |   |   |   |   |   `--0|   |--?=0 Heliobatis
                        `--0|   |   |   |       `--0+--?=0 Potamotrygon
                            |   |   |   |           |   ,--?=0 Gymnura
                            |   |   |   |           `--0|   ,--?=0 Mobula
                            |   |   `--0|               `--0---?=0 Rhinoptera
                            |   |       |       ,--0 Narcine
                            |   |       |   ,--0|   ,--?=0 Narke
                            |   |       |   |   `--0|   ,--?=0 Hypnos
                            |   |       |   |       `--0---?=0 Torpedo
                            |   |       |   |       ,--0 Tingitanius
                            |   |       `--0|   ,--0|   ,--0 Platyrhinoidis
                            |   |           |   |   `--0---0 Platyrhina
                            |   |           |   |       ,--0 Zapteryx
                            |   |           `--0|   ,--0+--0 Trygonorrhina
                            |   |               |   |   `--0 Aptychotrema
                            |   |               `--0|   ,--0 Rhinobatos
                            |   |                   |   |--0 Rhynchobatus
                            `--0|                   `--0+--0 Glaucostegus
                                |                       |   ,--0 Rhina
                                |                       `--0---0 Pristis
                                |       ,--0 Protospinax
                                |       |       ,--0 Pristiophorus
                                |       |   ,--0---0 Pliotrema
                                |       |--0|   ,--0 Squatina
                                |       |   `--0---0 Pseudorhina
                                |       |   ,--0 Oxynotus
                                |       |   |   ,--0 Deania
                                |   ,--0+--0|   |   ,--0 Squalus
                                |   |   |   `--0|   |--0 Etmopterus
                                |   |   |       `--0|   ,--0 Zameus
                                |   |   |           `--0---0 Dalatias
                                |   |   |   ,--0 Chlamydoselachus
                                |   |   |   |       ,--?=0 Notidanoides
                                |   |   `--0|   ,--0|   ,--?=0 SMNS80142_44
                                |   |       |   |   `--0---?=0 SMNS96844_7
                                |   |       `--0|   ,--0 Notorhynchus
                                `--0|           `--0|   ,--0 Hexanchus
                                    |               `--0---0 Heptranchias
                                    |   ,--3 Heterodontus
                                    |   |--3 Paracestracion
                                    |   |   ,--3 Parascyllium
                                    |   |   |   ,--3 Orectolobus
                                    |   |--3+--3---3 Brachaelurus
                                    |   |   |   ,--3 Hemiscyllium
                                    `--3|   `--3---3 Ginglymostoma
                                        |   ,--2 Hemipristis
                                        |   |--2 Rhizoprionodon
                                        |   |--2 Mustelus
                                        |   |--1 Scyliorhinus
                                        `--2|   ,--2 Sphyrna
                                            |--2---2 Carcharhinus
                                            |   ,--2 Pseudocarcharias
                                            |   |   ,--2 Odontaspis
                                            `--2|   |   ,--1 Cretoxyrhina
                                                `--2|   |--?=2 Squalicorax
                                                    `--2+--?=2 Ptychodus
                                                        |--2 Carcharodon
                                                        `--2 Isurus
 
Tree 1024, char. 3 (1 steps) - Internasal_plate 
    ,--1 Pucapampella
    |   ,--1 Doliodus
    |   |               ,--1 Kawichthys
    |   |           ,--1---1 Cobelodus
|--1|   |       ,--1|   ,--?=1 Gutturensis
    |   |       |   `--1---1 Cladoselache
    |   |   ,--1|   ,--1 Iniopera
    `--1|   |   |   |   ,--1 Helodus
        |   |   `--1|   |--?=1 Debeerius
        |   |       `--1|   ,--?=1 Chondrenchelys
        |   |           `--1|   ,--1 Hydrolagus
        |   |               `--1---1 Chimaera
        `--1|   ,--1 Cladodoides
            |   |   ,--?=1 Phoebodus
            |   |--1---?=1 ThrInacoselache
            |   |       ,--1 Tamiobatis
            |   |       |--1 Diplodoselache
            |   |   ,--1|   ,--1 Triodus
            `--1|   |   `--1---1 Orthacanthus
                |   |   ,--1 Dracopristis
                |   |   |   ,--?=1 Acronemus
                |   |   |   |--1 Tristychius
                |   |   |   |   ,--1 Onychoselache
                `--1|   |   |   |--1 Hamiltonichthys
                    |   |   |--1|   ,--1 Asteracanthus
                    |   |   |   `--1+--1 Egertonodus
                    |   |   |       `--1 H.hauff
                    |   |   |       ,--0 Kimmerobatis
                    `--1|   |       |--0 Belemnobatis
                        |   |       |--0 Spathobatis
                        |   |       |           ,--0 Cyclobatis
                        |   |       |       ,--0|   ,--0 Bathyraja
                        |   |       |       |   `--0---0 Raja
                        |   |   ,--0|   ,--0|   ,--0 Hexatrygon
                        |   |   |   |   |   |   |   ,--0 Asterotrygon
                        |   |   |   |   |   `--0|   |--0 Heliobatis
                        `--1|   |   |   |       `--0+--0 Potamotrygon
                            |   |   |   |           |   ,--0 Gymnura
                            |   |   |   |           `--0|   ,--0 Mobula
                            |   |   `--0|               `--0---0 Rhinoptera
                            |   |       |       ,--0 Narcine
                            |   |       |   ,--0|   ,--0 Narke
                            |   |       |   |   `--0|   ,--0 Hypnos
                            |   |       |   |       `--0---0 Torpedo
                            |   |       |   |       ,--0 Tingitanius
                            |   |       `--0|   ,--0|   ,--0 Platyrhinoidis
                            |   |           |   |   `--0---0 Platyrhina
                            |   |           |   |       ,--0 Zapteryx
                            |   |           `--0|   ,--0+--0 Trygonorrhina
                            |   |               |   |   `--0 Aptychotrema
                            |   |               `--0|   ,--0 Rhinobatos
                            |   |                   |   |--0 Rhynchobatus
                            `--0|                   `--0+--0 Glaucostegus
                                |                       |   ,--0 Rhina
                                |                       `--0---0 Pristis
                                |       ,--0 Protospinax
                                |       |       ,--0 Pristiophorus
                                |       |   ,--0---0 Pliotrema
                                |       |--0|   ,--0 Squatina
                                |       |   `--0---0 Pseudorhina
                                |       |   ,--0 Oxynotus
                                |       |   |   ,--0 Deania
                                |   ,--0+--0|   |   ,--0 Squalus
                                |   |   |   `--0|   |--0 Etmopterus
                                |   |   |       `--0|   ,--0 Zameus
                                |   |   |           `--0---0 Dalatias
                                |   |   |   ,--0 Chlamydoselachus
                                |   |   |   |       ,--0 Notidanoides
                                |   |   `--0|   ,--0|   ,--0 SMNS80142_44
                                |   |       |   |   `--0---0 SMNS96844_7
                                |   |       `--0|   ,--0 Notorhynchus
                                `--0|           `--0|   ,--0 Hexanchus
                                    |               `--0---0 Heptranchias
                                    |   ,--0 Heterodontus
                                    |   |--0 Paracestracion
                                    |   |   ,--0 Parascyllium
                                    |   |   |   ,--0 Orectolobus
                                    |   |--0+--0---0 Brachaelurus
                                    |   |   |   ,--0 Hemiscyllium
                                    `--0|   `--0---0 Ginglymostoma
                                        |   ,--0 Hemipristis
                                        |   |--0 Rhizoprionodon
                                        |   |--0 Mustelus
                                        |   |--0 Scyliorhinus
                                        `--0|   ,--0 Sphyrna
                                            |--0---0 Carcharhinus
                                            |   ,--0 Pseudocarcharias
                                            |   |   ,--0 Odontaspis
                                            `--0|   |   ,--0 Cretoxyrhina
                                                `--0|   |--0 Squalicorax
                                                    `--0+--0 Ptychodus
                                                        |--0 Carcharodon
                                                        `--0 Isurus
 
Tree 1024, char. 4 (4 steps) - Sup_Rostral_processes 
    ,--?=0 Pucapampella
    |   ,--0 Doliodus
    |   |               ,--?=0 Kawichthys
    |   |           ,--0---0 Cobelodus
|--0|   |       ,--0|   ,--?=0 Gutturensis
    |   |       |   `--0---0 Cladoselache
    |   |   ,--0|   ,--0 Iniopera
    `--0|   |   |   |   ,--0 Helodus
        |   |   `--0|   |--0 Debeerius
        |   |       `--0|   ,--0 Chondrenchelys
        |   |           `--0|   ,--0 Hydrolagus
        |   |               `--0---0 Chimaera
        `--0|   ,--?=0 Cladodoides
            |   |   ,--0 Phoebodus
            |   |--0---0 ThrInacoselache
            |   |       ,--0 Tamiobatis
            |   |       |--?=0 Diplodoselache
            |   |   ,--0|   ,--0 Triodus
            `--0|   |   `--0---0 Orthacanthus
                |   |   ,--0 Dracopristis
                |   |   |   ,--?=0 Acronemus
                |   |   |   |--0 Tristychius
                |   |   |   |   ,--0 Onychoselache
                `--0|   |   |   |--0 Hamiltonichthys
                    |   |   |--0|   ,--0 Asteracanthus
                    |   |   |   `--0+--0 Egertonodus
                    |   |   |       `--0 H.hauff
                    |   |   |       ,--0 Kimmerobatis
                    `--0|   |       |--0 Belemnobatis
                        |   |       |--0 Spathobatis
                        |   |       |           ,--0 Cyclobatis
                        |   |       |       ,--0|   ,--0 Bathyraja
                        |   |       |       |   `--0---0 Raja
                        |   |   ,--0|   ,--0|   ,--0 Hexatrygon
                        |   |   |   |   |   |   |   ,--0 Asterotrygon
                        |   |   |   |   |   `--0|   |--0 Heliobatis
                        `--0|   |   |   |       `--0+--0 Potamotrygon
                            |   |   |   |           |   ,--0 Gymnura
                            |   |   |   |           `--0|   ,--0 Mobula
                            |   |   `--0|               `--0---0 Rhinoptera
                            |   |       |       ,--3 Narcine
                            |   |       |   ,--3|   ,--12 Narke
                            |   |       |   |   `--1|   ,--1 Hypnos
                            |   |       |   |       `--1---1 Torpedo
                            |   |       |   |       ,--123 Tingitanius
                            |   |       `--3|   ,--3|   ,--3 Platyrhinoidis
                            |   |           |   |   `--3---3 Platyrhina
                            |   |           |   |       ,--0 Zapteryx
                            |   |           `--3|   ,--0+--0 Trygonorrhina
                            |   |               |   |   `--0 Aptychotrema
                            |   |               `--0|   ,--0 Rhinobatos
                            |   |                   |   |--0 Rhynchobatus
                            `--0|                   `--0+--0 Glaucostegus
                                |                       |   ,--0 Rhina
                                |                       `--0---0 Pristis
                                |       ,--0 Protospinax
                                |       |       ,--0 Pristiophorus
                                |       |   ,--0---0 Pliotrema
                                |       |--0|   ,--0 Squatina
                                |       |   `--0---0 Pseudorhina
                                |       |   ,--0 Oxynotus
                                |       |   |   ,--0 Deania
                                |   ,--0+--0|   |   ,--0 Squalus
                                |   |   |   `--0|   |--0 Etmopterus
                                |   |   |       `--0|   ,--0 Zameus
                                |   |   |           `--0---0 Dalatias
                                |   |   |   ,--0 Chlamydoselachus
                                |   |   |   |       ,--0 Notidanoides
                                |   |   `--0|   ,--0|   ,--0 SMNS80142_44
                                |   |       |   |   `--0---0 SMNS96844_7
                                |   |       `--0|   ,--0 Notorhynchus
                                `--0|           `--0|   ,--0 Hexanchus
                                    |               `--0---0 Heptranchias
                                    |   ,--0 Heterodontus
                                    |   |--0 Paracestracion
                                    |   |   ,--0 Parascyllium
                                    |   |   |   ,--0 Orectolobus
                                    |   |--0+--0---0 Brachaelurus
                                    |   |   |   ,--0 Hemiscyllium
                                    `--0|   `--0---0 Ginglymostoma
                                        |   ,--0 Hemipristis
                                        |   |--0 Rhizoprionodon
                                        |   |--0 Mustelus
                                        |   |--0 Scyliorhinus
                                        `--0|   ,--0 Sphyrna
                                            |--0---0 Carcharhinus
                                            |   ,--0 Pseudocarcharias
                                            |   |   ,--0 Odontaspis
                                            `--0|   |   ,--0 Cretoxyrhina
                                                `--0|   |--?=0 Squalicorax
                                                    `--0+--?=0 Ptychodus
                                                        |--0 Carcharodon
                                                        `--0 Isurus
 
Tree 1024, char. 5 (1 steps) - Sub_Rostral_processes 
    ,--?=2 Pucapampella
    |   ,--?=2 Doliodus
    |   |               ,--?=2 Kawichthys
    |   |           ,--2---?=2 Cobelodus
|--2|   |       ,--2|   ,--?=2 Gutturensis
    |   |       |   `--2---?=2 Cladoselache
    |   |   ,--2|   ,--?=2 Iniopera
    `--2|   |   |   |   ,--?=2 Helodus
        |   |   `--2|   |--?=2 Debeerius
        |   |       `--2|   ,--?=2 Chondrenchelys
        |   |           `--2|   ,--?=2 Hydrolagus
        |   |               `--2---?=2 Chimaera
        `--2|   ,--?=2 Cladodoides
            |   |   ,--?=2 Phoebodus
            |   |--2---?=2 ThrInacoselache
            |   |       ,--?=2 Tamiobatis
            |   |       |--?=2 Diplodoselache
            |   |   ,--2|   ,--?=2 Triodus
            `--2|   |   `--2---?=2 Orthacanthus
                |   |   ,--?=2 Dracopristis
                |   |   |   ,--?=2 Acronemus
                |   |   |   |--?=2 Tristychius
                |   |   |   |   ,--?=2 Onychoselache
                `--2|   |   |   |--?=2 Hamiltonichthys
                    |   |   |--2|   ,--?=2 Asteracanthus
                    |   |   |   `--2+--?=2 Egertonodus
                    |   |   |       `--?=2 H.hauff
                    |   |   |       ,--?=2 Kimmerobatis
                    `--2|   |       |--?=2 Belemnobatis
                        |   |       |--?=2 Spathobatis
                        |   |       |           ,--?=2 Cyclobatis
                        |   |       |       ,--2|   ,--?=2 Bathyraja
                        |   |       |       |   `--2---?=2 Raja
                        |   |   ,--2|   ,--2|   ,--?=2 Hexatrygon
                        |   |   |   |   |   |   |   ,--?=2 Asterotrygon
                        |   |   |   |   |   `--2|   |--?=2 Heliobatis
                        `--2|   |   |   |       `--2+--?=2 Potamotrygon
                            |   |   |   |           |   ,--?=2 Gymnura
                            |   |   |   |           `--2|   ,--?=2 Mobula
                            |   |   `--2|               `--2---?=2 Rhinoptera
                            |   |       |       ,--2 Narcine
                            |   |       |   ,--2|   ,--01 Narke
                            |   |       |   |   `--0|   ,--0 Hypnos
                            |   |       |   |       `--0---0 Torpedo
                            |   |       |   |       ,--?=2 Tingitanius
                            |   |       `--2|   ,--2|   ,--2 Platyrhinoidis
                            |   |           |   |   `--2---2 Platyrhina
                            |   |           |   |       ,--?=2 Zapteryx
                            |   |           `--2|   ,--2+--?=2 Trygonorrhina
                            |   |               |   |   `--?=2 Aptychotrema
                            |   |               `--2|   ,--?=2 Rhinobatos
                            |   |                   |   |--?=2 Rhynchobatus
                            `--2|                   `--2+--?=2 Glaucostegus
                                |                       |   ,--?=2 Rhina
                                |                       `--2---?=2 Pristis
                                |       ,--?=2 Protospinax
                                |       |       ,--?=2 Pristiophorus
                                |       |   ,--2---?=2 Pliotrema
                                |       |--2|   ,--?=2 Squatina
                                |       |   `--2---?=2 Pseudorhina
                                |       |   ,--?=2 Oxynotus
                                |       |   |   ,--?=2 Deania
                                |   ,--2+--2|   |   ,--?=2 Squalus
                                |   |   |   `--2|   |--?=2 Etmopterus
                                |   |   |       `--2|   ,--?=2 Zameus
                                |   |   |           `--2---?=2 Dalatias
                                |   |   |   ,--?=2 Chlamydoselachus
                                |   |   |   |       ,--?=2 Notidanoides
                                |   |   `--2|   ,--2|   ,--?=2 SMNS80142_44
                                |   |       |   |   `--2---?=2 SMNS96844_7
                                |   |       `--2|   ,--?=2 Notorhynchus
                                `--2|           `--2|   ,--?=2 Hexanchus
                                    |               `--2---?=2 Heptranchias
                                    |   ,--?=2 Heterodontus
                                    |   |--?=2 Paracestracion
                                    |   |   ,--?=2 Parascyllium
                                    |   |   |   ,--?=2 Orectolobus
                                    |   |--2+--2---?=2 Brachaelurus
                                    |   |   |   ,--?=2 Hemiscyllium
                                    `--2|   `--2---?=2 Ginglymostoma
                                        |   ,--?=2 Hemipristis
                                        |   |--?=2 Rhizoprionodon
                                        |   |--?=2 Mustelus
                                        |   |--?=2 Scyliorhinus
                                        `--2|   ,--?=2 Sphyrna
                                            |--2---?=2 Carcharhinus
                                            |   ,--?=2 Pseudocarcharias
                                            |   |   ,--?=2 Odontaspis
                                            `--2|   |   ,--?=2 Cretoxyrhina
                                                `--2|   |--?=2 Squalicorax
                                                    `--2+--?=2 Ptychodus
                                                        |--?=2 Carcharodon
                                                        `--?=2 Isurus
 
Tree 1024, char. 6 (9 steps) - Rostral_appendix 
    ,--0 Pucapampella
    |   ,--0 Doliodus
    |   |               ,--0 Kawichthys
    |   |           ,--0---0 Cobelodus
|--0|   |       ,--0|   ,--0 Gutturensis
    |   |       |   `--0---0 Cladoselache
    |   |   ,--0|   ,--0 Iniopera
    `--0|   |   |   |   ,--0 Helodus
        |   |   `--0|   |--0 Debeerius
        |   |       `--0|   ,--0 Chondrenchelys
        |   |           `--0|   ,--1 Hydrolagus
        |   |               `--0---0 Chimaera
        `--0|   ,--0 Cladodoides
            |   |   ,--?=0 Phoebodus
            |   |--0---?=0 ThrInacoselache
            |   |       ,--0 Tamiobatis
            |   |       |--0 Diplodoselache
            |   |   ,--0|   ,--0 Triodus
            `--0|   |   `--0---0 Orthacanthus
                |   |   ,--0 Dracopristis
                |   |   |   ,--?=0 Acronemus
                |   |   |   |--0 Tristychius
                |   |   |   |   ,--0 Onychoselache
                `--0|   |   |   |--0 Hamiltonichthys
                    |   |   |--0|   ,--0 Asteracanthus
                    |   |   |   `--0+--0 Egertonodus
                    |   |   |       `--0 H.hauff
                    |   |   |       ,--?=0 Kimmerobatis
                    `--0|   |       |--0 Belemnobatis
                        |   |       |--1 Spathobatis
                        |   |       |           ,--0 Cyclobatis
                        |   |       |       ,--0|   ,--1 Bathyraja
                        |   |       |       |   `--1---1 Raja
                        |   |   ,--0|   ,--0|   ,--0 Hexatrygon
                        |   |   |   |   |   |   |   ,--1 Asterotrygon
                        |   |   |   |   |   `--0|   |--1 Heliobatis
                        `--0|   |   |   |       `--1+--1 Potamotrygon
                            |   |   |   |           |   ,--0 Gymnura
                            |   |   |   |           `--0|   ,--0 Mobula
                            |   |   `--0|               `--0---0 Rhinoptera
                            |   |       |       ,--0 Narcine
                            |   |       |   ,--0|   ,--0 Narke
                            |   |       |   |   `--0|   ,--0 Hypnos
                            |   |       |   |       `--0---0 Torpedo
                            |   |       |   |       ,--?=0 Tingitanius
                            |   |       `--0|   ,--0|   ,--0 Platyrhinoidis
                            |   |           |   |   `--0---0 Platyrhina
                            |   |           |   |       ,--1 Zapteryx
                            |   |           `--0|   ,--1+--1 Trygonorrhina
                            |   |               |   |   `--1 Aptychotrema
                            |   |               `--1|   ,--1 Rhinobatos
                            |   |                   |   |--1 Rhynchobatus
                            `--0|                   `--1+--1 Glaucostegus
                                |                       |   ,--1 Rhina
                                |                       `--1---1 Pristis
                                |       ,--0 Protospinax
                                |       |       ,--0 Pristiophorus
                                |       |   ,--0---0 Pliotrema
                                |       |--0|   ,--0 Squatina
                                |       |   `--0---0 Pseudorhina
                                |       |   ,--0 Oxynotus
                                |       |   |   ,--1 Deania
                                |   ,--0+--0|   |   ,--1 Squalus
                                |   |   |   `--1|   |--1 Etmopterus
                                |   |   |       `--1|   ,--0 Zameus
                                |   |   |           `--0---0 Dalatias
                                |   |   |   ,--0 Chlamydoselachus
                                |   |   |   |         ,--?=01 Notidanoides
                                |   |   `--0|    ,--01|    ,--?=01 SMNS80142_44
                                |   |       |    |    `--01---?=01 SMNS96844_7
                                |   |       `--01|    ,--?=01 Notorhynchus
                                `--0|            `--01|   ,--1 Hexanchus
                                    |                 `--1---1 Heptranchias
                                    |   ,--0 Heterodontus
                                    |   |--0 Paracestracion
                                    |   |   ,--0 Parascyllium
                                    |   |   |   ,--0 Orectolobus
                                    |   |--0+--0---0 Brachaelurus
                                    |   |   |   ,--0 Hemiscyllium
                                    `--0|   `--0---0 Ginglymostoma
                                        |   ,--0 Hemipristis
                                        |   |--0 Rhizoprionodon
                                        |   |--0 Mustelus
                                        |   |--0 Scyliorhinus
                                        `--0|   ,--0 Sphyrna
                                            |--0---0 Carcharhinus
                                            |   ,--0 Pseudocarcharias
                                            |   |   ,--0 Odontaspis
                                            `--0|   |   ,--0 Cretoxyrhina
                                                `--0|   |--?=0 Squalicorax
                                                    `--0+--?=0 Ptychodus
                                                        |--0 Carcharodon
                                                        `--0 Isurus
 
Tree 1024, char. 7 (2 steps) - Elongate_tooth_bearing_pre_nasal_ethmo_rostral_region 
    ,--0 Pucapampella
    |   ,--0 Doliodus
    |   |               ,--?=0 Kawichthys
    |   |           ,--0---0 Cobelodus
|--0|   |       ,--0|   ,--0 Gutturensis
    |   |       |   `--0---0 Cladoselache
    |   |   ,--0|   ,--0 Iniopera
    `--0|   |   |   |   ,--0 Helodus
        |   |   `--0|   |--0 Debeerius
        |   |       `--0|   ,--0 Chondrenchelys
        |   |           `--0|   ,--1 Hydrolagus
        |   |               `--0---0 Chimaera
        `--0|   ,--0 Cladodoides
            |   |   ,--1 Phoebodus
            |   |--1---1 ThrInacoselache
            |   |       ,--0 Tamiobatis
            |   |       |--0 Diplodoselache
            |   |   ,--0|   ,--0 Triodus
            `--0|   |   `--0---0 Orthacanthus
                |   |   ,--?=0 Dracopristis
                |   |   |   ,--0 Acronemus
                |   |   |   |--0 Tristychius
                |   |   |   |   ,--0 Onychoselache
                `--0|   |   |   |--0 Hamiltonichthys
                    |   |   |--0|   ,--0 Asteracanthus
                    |   |   |   `--0+--0 Egertonodus
                    |   |   |       `--0 H.hauff
                    |   |   |       ,--0 Kimmerobatis
                    `--0|   |       |--0 Belemnobatis
                        |   |       |--0 Spathobatis
                        |   |       |           ,--?=0 Cyclobatis
                        |   |       |       ,--0|   ,--0 Bathyraja
                        |   |       |       |   `--0---0 Raja
                        |   |   ,--0|   ,--0|   ,--0 Hexatrygon
                        |   |   |   |   |   |   |   ,--?=0 Asterotrygon
                        |   |   |   |   |   `--0|   |--?=0 Heliobatis
                        `--0|   |   |   |       `--0+--0 Potamotrygon
                            |   |   |   |           |   ,--0 Gymnura
                            |   |   |   |           `--0|   ,--0 Mobula
                            |   |   `--0|               `--0---0 Rhinoptera
                            |   |       |       ,--0 Narcine
                            |   |       |   ,--0|   ,--?=0 Narke
                            |   |       |   |   `--0|   ,--0 Hypnos
                            |   |       |   |       `--0---0 Torpedo
                            |   |       |   |       ,--?=0 Tingitanius
                            |   |       `--0|   ,--0|   ,--0 Platyrhinoidis
                            |   |           |   |   `--0---0 Platyrhina
                            |   |           |   |       ,--0 Zapteryx
                            |   |           `--0|   ,--0+--?=0 Trygonorrhina
                            |   |               |   |   `--?=0 Aptychotrema
                            |   |               `--0|   ,--0 Rhinobatos
                            |   |                   |   |--0 Rhynchobatus
                            `--0|                   `--0+--0 Glaucostegus
                                |                       |   ,--0 Rhina
                                |                       `--0---0 Pristis
                                |       ,--0 Protospinax
                                |       |       ,--0 Pristiophorus
                                |       |   ,--0---0 Pliotrema
                                |       |--0|   ,--0 Squatina
                                |       |   `--0---0 Pseudorhina
                                |       |   ,--0 Oxynotus
                                |       |   |   ,--0 Deania
                                |   ,--0+--0|   |   ,--0 Squalus
                                |   |   |   `--0|   |--0 Etmopterus
                                |   |   |       `--0|   ,--0 Zameus
                                |   |   |           `--0---0 Dalatias
                                |   |   |   ,--0 Chlamydoselachus
                                |   |   |   |       ,--0 Notidanoides
                                |   |   `--0|   ,--0|   ,--0 SMNS80142_44
                                |   |       |   |   `--0---0 SMNS96844_7
                                |   |       `--0|   ,--0 Notorhynchus
                                `--0|           `--0|   ,--0 Hexanchus
                                    |               `--0---0 Heptranchias
                                    |   ,--0 Heterodontus
                                    |   |--0 Paracestracion
                                    |   |   ,--0 Parascyllium
                                    |   |   |   ,--0 Orectolobus
                                    |   |--0+--0---0 Brachaelurus
                                    |   |   |   ,--0 Hemiscyllium
                                    `--0|   `--0---0 Ginglymostoma
                                        |   ,--0 Hemipristis
                                        |   |--0 Rhizoprionodon
                                        |   |--0 Mustelus
                                        |   |--0 Scyliorhinus
                                        `--0|   ,--0 Sphyrna
                                            |--0---0 Carcharhinus
                                            |   ,--0 Pseudocarcharias
                                            |   |   ,--0 Odontaspis
                                            `--0|   |   ,--?=0 Cretoxyrhina
                                                `--0|   |--?=0 Squalicorax
                                                    `--0+--?=0 Ptychodus
                                                        |--0 Carcharodon
                                                        `--0 Isurus
 
Tree 1024, char. 8 (5 steps) - Ethmoidal_region_of_neurocranium_down_curved 
    ,--?=0 Pucapampella
    |   ,--0 Doliodus
    |   |               ,--?=0 Kawichthys
    |   |           ,--0---?=0 Cobelodus
|--0|   |       ,--0|   ,--?=0 Gutturensis
    |   |       |   `--0---?=0 Cladoselache
    |   |   ,--0|   ,--?=0 Iniopera
    `--0|   |   |   |   ,--?=0 Helodus
        |   |   `--0|   |--?=0 Debeerius
        |   |       `--0|   ,--?=0 Chondrenchelys
        |   |           `--0|   ,--?=0 Hydrolagus
        |   |               `--0---?=0 Chimaera
        `--0|   ,--?=0 Cladodoides
            |   |   ,--?=0 Phoebodus
            |   |--0---?=0 ThrInacoselache
            |   |       ,--?=0 Tamiobatis
            |   |       |--?=0 Diplodoselache
            |   |   ,--0|   ,--0 Triodus
            `--0|   |   `--0---0 Orthacanthus
                |   |   ,--?=0 Dracopristis
                |   |   |   ,--?=0 Acronemus
                |   |   |   |--0 Tristychius
                |   |   |   |   ,--0 Onychoselache
                `--0|   |   |   |--0 Hamiltonichthys
                    |   |   |--0|   ,--0 Asteracanthus
                    |   |   |   `--0+--0 Egertonodus
                    |   |   |       `--0 H.hauff
                    |   |   |         ,--?=01 Kimmerobatis
                    `--0|   |         |--?=01 Belemnobatis
                        |   |         |--?=01 Spathobatis
                        |   |         |           ,--1 Cyclobatis
                        |   |         |       ,--1|   ,--1 Bathyraja
                        |   |         |       |   `--1---1 Raja
                        |   |    ,--01|   ,--1|   ,--1 Hexatrygon
                        |   |    |    |   |   |   |   ,--1 Asterotrygon
                        |   |    |    |   |   `--1|   |--1 Heliobatis
                        `--0|    |    |   |       `--1+--1 Potamotrygon
                            |    |    |   |           |   ,--1 Gymnura
                            |    |    |   |           `--1|   ,--1 Mobula
                            |    |    `--1|               `--1---1 Rhinoptera
                            |    |        |       ,--1 Narcine
                            |    |        |   ,--1|   ,--1 Narke
                            |    |        |   |   `--1|   ,--1 Hypnos
                            |    |        |   |       `--1---1 Torpedo
                            |    |        |   |       ,--1 Tingitanius
                            |    |        `--1|   ,--1|   ,--1 Platyrhinoidis
                            |    |            |   |   `--1---1 Platyrhina
                            |    |            |   |       ,--1 Zapteryx
                            |    |            `--1|   ,--1+--1 Trygonorrhina
                            |    |                |   |   `--1 Aptychotrema
                            |    |                `--1|   ,--1 Rhinobatos
                            |    |                    |   |--1 Rhynchobatus
                            `--01|                    `--1+--1 Glaucostegus
                                 |                        |   ,--1 Rhina
                                 |                        `--1---1 Pristis
                                 |        ,--0 Protospinax
                                 |        |       ,--0 Pristiophorus
                                 |        |   ,--0---0 Pliotrema
                                 |        |--0|   ,--0 Squatina
                                 |        |   `--0---0 Pseudorhina
                                 |        |   ,--0 Oxynotus
                                 |        |   |   ,--0 Deania
                                 |    ,--0+--0|   |   ,--0 Squalus
                                 |    |   |   `--0|   |--0 Etmopterus
                                 |    |   |       `--0|   ,--0 Zameus
                                 |    |   |           `--0---0 Dalatias
                                 |    |   |   ,--0 Chlamydoselachus
                                 |    |   |   |       ,--?=0 Notidanoides
                                 |    |   `--0|   ,--0|   ,--?=0 SMNS80142_44
                                 |    |       |   |   `--0---?=0 SMNS96844_7
                                 |    |       `--0|   ,--0 Notorhynchus
                                 `--01|           `--0|   ,--0 Hexanchus
                                      |               `--0---0 Heptranchias
                                      |   ,--1 Heterodontus
                                      |   |--1 Paracestracion
                                      |   |   ,--1 Parascyllium
                                      |   |   |   ,--0 Orectolobus
                                      |   |--1+--1---1 Brachaelurus
                                      |   |   |   ,--1 Hemiscyllium
                                      `--1|   `--1---0 Ginglymostoma
                                          |   ,--0 Hemipristis
                                          |   |--0 Rhizoprionodon
                                          |   |--0 Mustelus
                                          |   |--0 Scyliorhinus
                                          `--0|   ,--0 Sphyrna
                                              |--0---0 Carcharhinus
                                              |   ,--0 Pseudocarcharias
                                              |   |   ,--0 Odontaspis
                                              `--0|   |   ,--?=0 Cretoxyrhina
                                                  `--0|   |--?=0 Squalicorax
                                                      `--0+--?=0 Ptychodus
                                                          |--0 Carcharodon
                                                          `--0 Isurus
 
Tree 1024, char. 9 (2 steps) - Rostral_passage_of_superficial_ophthalmic_nerve 
    ,--?=0 Pucapampella
    |   ,--?=0 Doliodus
    |   |               ,--?=0 Kawichthys
    |   |           ,--0---0 Cobelodus
|--0|   |       ,--0|   ,--?=0 Gutturensis
    |   |       |   `--0---?=0 Cladoselache
    |   |   ,--0|   ,--?=0 Iniopera
    `--0|   |   |   |   ,--?=0 Helodus
        |   |   `--0|   |--?=0 Debeerius
        |   |       `--0|   ,--?=0 Chondrenchelys
        |   |           `--0|   ,--?=0 Hydrolagus
        |   |               `--0---?=0 Chimaera
        `--0|   ,--?=0 Cladodoides
            |   |   ,--?=0 Phoebodus
            |   |--0---?=0 ThrInacoselache
            |   |       ,--?=0 Tamiobatis
            |   |       |--?=0 Diplodoselache
            |   |   ,--0|   ,--?=0 Triodus
            `--0|   |   `--0---0 Orthacanthus
                |   |   ,--0 Dracopristis
                |   |   |   ,--?=0 Acronemus
                |   |   |   |--?=0 Tristychius
                |   |   |   |   ,--?=0 Onychoselache
                `--0|   |   |   |--0 Hamiltonichthys
                    |   |   |--0|   ,--?=0 Asteracanthus
                    |   |   |   `--0+--?=0 Egertonodus
                    |   |   |       `--0 H.hauff
                    |   |   |       ,--0 Kimmerobatis
                    `--0|   |       |--0 Belemnobatis
                        |   |       |--0 Spathobatis
                        |   |       |           ,--?=0 Cyclobatis
                        |   |       |       ,--0|   ,--0 Bathyraja
                        |   |       |       |   `--0---0 Raja
                        |   |   ,--0|   ,--0|   ,--0 Hexatrygon
                        |   |   |   |   |   |   |   ,--?=0 Asterotrygon
                        |   |   |   |   |   `--0|   |--?=0 Heliobatis
                        `--0|   |   |   |       `--0+--0 Potamotrygon
                            |   |   |   |           |   ,--0 Gymnura
                            |   |   |   |           `--0|   ,--0 Mobula
                            |   |   `--0|               `--0---0 Rhinoptera
                            |   |       |       ,--0 Narcine
                            |   |       |   ,--0|    ,--?=01 Narke
                            |   |       |   |   `--01|    ,--?=01 Hypnos
                            |   |       |   |        `--01---1 Torpedo
                            |   |       |   |       ,--?=0 Tingitanius
                            |   |       `--0|   ,--0|   ,--0 Platyrhinoidis
                            |   |           |   |   `--0---0 Platyrhina
                            |   |           |   |       ,--0 Zapteryx
                            |   |           `--0|   ,--0+--0 Trygonorrhina
                            |   |               |   |   `--0 Aptychotrema
                            |   |               `--0|   ,--0 Rhinobatos
                            |   |                   |   |--0 Rhynchobatus
                            `--0|                   `--0+--0 Glaucostegus
                                |                       |   ,--0 Rhina
                                |                       `--0---0 Pristis
                                |       ,--0 Protospinax
                                |       |       ,--1 Pristiophorus
                                |       |   ,--1---1 Pliotrema
                                |       |--0|   ,--0 Squatina
                                |       |   `--0---0 Pseudorhina
                                |       |   ,--0 Oxynotus
                                |       |   |   ,--0 Deania
                                |   ,--0+--0|   |   ,--0 Squalus
                                |   |   |   `--0|   |--0 Etmopterus
                                |   |   |       `--0|   ,--0 Zameus
                                |   |   |           `--0---0 Dalatias
                                |   |   |   ,--0 Chlamydoselachus
                                |   |   |   |       ,--?=0 Notidanoides
                                |   |   `--0|   ,--0|   ,--?=0 SMNS80142_44
                                |   |       |   |   `--0---?=0 SMNS96844_7
                                |   |       `--0|   ,--0 Notorhynchus
                                `--0|           `--0|   ,--0 Hexanchus
                                    |               `--0---0 Heptranchias
                                    |   ,--0 Heterodontus
                                    |   |--0 Paracestracion
                                    |   |   ,--?=0 Parascyllium
                                    |   |   |   ,--0 Orectolobus
                                    |   |--0+--0---0 Brachaelurus
                                    |   |   |   ,--0 Hemiscyllium
                                    `--0|   `--0---0 Ginglymostoma
                                        |   ,--0 Hemipristis
                                        |   |--0 Rhizoprionodon
                                        |   |--0 Mustelus
                                        |   |--0 Scyliorhinus
                                        `--0|   ,--0 Sphyrna
                                            |--0---0 Carcharhinus
                                            |   ,--0 Pseudocarcharias
                                            |   |   ,--?=0 Odontaspis
                                            `--0|   |   ,--?=0 Cretoxyrhina
                                                `--0|   |--?=0 Squalicorax
                                                    `--0+--?=0 Ptychodus
                                                        |--0 Carcharodon
                                                        `--0 Isurus
 
Tree 1024, char. 10 (7 steps) - Trigeminofacial_complex 
    ,--?=2 Pucapampella
    |   ,--?=2 Doliodus
    |   |               ,--?=2 Kawichthys
    |   |           ,--2---2 Cobelodus
|--2|   |       ,--2|   ,--?=2 Gutturensis
    |   |       |   `--2---?=2 Cladoselache
    |   |   ,--2|    ,--?=23 Iniopera
    `--2|   |   |    |    ,--?=23 Helodus
        |   |   `--23|    |--?=23 Debeerius
        |   |        `--23|    ,--?=23 Chondrenchelys
        |   |             `--23|   ,--3 Hydrolagus
        |   |                  `--3---3 Chimaera
        `--2|   ,--?=2 Cladodoides
            |   |   ,--?=2 Phoebodus
            |   |--2---?=2 ThrInacoselache
            |   |       ,--4 Tamiobatis
            |   |       |--4 Diplodoselache
            |   |   ,--4|   ,--4 Triodus
            `--2|   |   `--4---4 Orthacanthus
                |   |    ,--?=02 Dracopristis
                |   |    |   ,--?=0 Acronemus
                |   |    |   |--?=0 Tristychius
                |   |    |   |    ,--?=05 Onychoselache
                `--2|    |   |    |--?=05 Hamiltonichthys
                    |    |   |--05|   ,--5 Asteracanthus
                    |    |   |    `--5+--5 Egertonodus
                    |    |   |        `--5 H.hauff
                    |    |   |       ,--0 Kimmerobatis
                    `--02|   |       |--0 Belemnobatis
                         |   |       |--0 Spathobatis
                         |   |       |           ,--?=0 Cyclobatis
                         |   |       |       ,--0|   ,--0 Bathyraja
                         |   |       |       |   `--0---0 Raja
                         |   |   ,--0|   ,--0|   ,--0 Hexatrygon
                         |   |   |   |   |   |   |   ,--?=0 Asterotrygon
                         |   |   |   |   |   `--0|   |--?=0 Heliobatis
                         `--0|   |   |   |       `--0+--0 Potamotrygon
                             |   |   |   |           |   ,--0 Gymnura
                             |   |   |   |           `--0|   ,--0 Mobula
                             |   |   `--0|               `--0---0 Rhinoptera
                             |   |       |       ,--0 Narcine
                             |   |       |   ,--0|   ,--?=0 Narke
                             |   |       |   |   `--0|   ,--0 Hypnos
                             |   |       |   |       `--0---0 Torpedo
                             |   |       |   |       ,--?=0 Tingitanius
                             |   |       `--0|   ,--0|   ,--0 Platyrhinoidis
                             |   |           |   |   `--0---0 Platyrhina
                             |   |           |   |       ,--0 Zapteryx
                             |   |           `--0|   ,--0+--?=0 Trygonorrhina
                             |   |               |   |   `--?=0 Aptychotrema
                             |   |               `--0|   ,--0 Rhinobatos
                             |   |                   |   |--0 Rhynchobatus
                             `--0|                   `--0+--0 Glaucostegus
                                 |                       |   ,--0 Rhina
                                 |                       `--0---0 Pristis
                                 |       ,--?=0 Protospinax
                                 |       |       ,--0 Pristiophorus
                                 |       |   ,--0---0 Pliotrema
                                 |       |--0|   ,--0 Squatina
                                 |       |   `--0---?=0 Pseudorhina
                                 |       |   ,--0 Oxynotus
                                 |       |   |   ,--0 Deania
                                 |   ,--0+--0|   |   ,--0 Squalus
                                 |   |   |   `--0|   |--0 Etmopterus
                                 |   |   |       `--0|   ,--7 Zameus
                                 |   |   |           `--0---0 Dalatias
                                 |   |   |   ,--0 Chlamydoselachus
                                 |   |   |   |       ,--?=0 Notidanoides
                                 |   |   `--0|   ,--0|   ,--?=0 SMNS80142_44
                                 |   |       |   |   `--0---?=0 SMNS96844_7
                                 |   |       `--0|   ,--0 Notorhynchus
                                 `--0|           `--0|   ,--0 Hexanchus
                                     |               `--0---0 Heptranchias
                                     |   ,--0 Heterodontus
                                     |   |--0 Paracestracion
                                     |   |   ,--?=1 Parascyllium
                                     |   |   |   ,--1 Orectolobus
                                     |   |--1+--1---1 Brachaelurus
                                     |   |   |   ,--1 Hemiscyllium
                                     `--0|   `--1---1 Ginglymostoma
                                         |   ,--1 Hemipristis
                                         |   |--1 Rhizoprionodon
                                         |   |--1 Mustelus
                                         |   |--1 Scyliorhinus
                                         `--1|   ,--1 Sphyrna
                                             |--1---1 Carcharhinus
                                             |   ,--1 Pseudocarcharias
                                             |   |   ,--1 Odontaspis
                                             `--1|   |   ,--?=1 Cretoxyrhina
                                                 `--1|   |--?=1 Squalicorax
                                                     `--1+--?=1 Ptychodus
                                                         |--1 Carcharodon
                                                         `--1 Isurus
 
Tree 1024, char. 11 (2 steps) - Precerebral_fontanelle 
    ,--?=1 Pucapampella
    |   ,--1 Doliodus
    |   |               ,--?=1 Kawichthys
    |   |           ,--1---1 Cobelodus
|--1|   |       ,--1|   ,--?=1 Gutturensis
    |   |       |   `--1---?=1 Cladoselache
    |   |   ,--1|   ,--0 Iniopera
    `--1|   |   |   |   ,--1 Helodus
        |   |   `--0|   |--0 Debeerius
        |   |       `--0|   ,--0 Chondrenchelys
        |   |           `--0|   ,--0 Hydrolagus
        |   |               `--0---0 Chimaera
        `--1|   ,--?=1 Cladodoides
            |   |   ,--?=1 Phoebodus
            |   |--1---?=1 ThrInacoselache
            |   |       ,--?=1 Tamiobatis
            |   |       |--?=1 Diplodoselache
            |   |   ,--1|   ,--1 Triodus
            `--1|   |   `--1---1 Orthacanthus
                |   |   ,--1 Dracopristis
                |   |   |   ,--?=1 Acronemus
                |   |   |   |--1 Tristychius
                |   |   |   |   ,--1 Onychoselache
                `--1|   |   |   |--1 Hamiltonichthys
                    |   |   |--1|   ,--1 Asteracanthus
                    |   |   |   `--1+--1 Egertonodus
                    |   |   |       `--1 H.hauff
                    |   |   |       ,--1 Kimmerobatis
                    `--1|   |       |--1 Belemnobatis
                        |   |       |--1 Spathobatis
                        |   |       |           ,--1 Cyclobatis
                        |   |       |       ,--1|   ,--1 Bathyraja
                        |   |       |       |   `--1---1 Raja
                        |   |   ,--1|   ,--1|   ,--1 Hexatrygon
                        |   |   |   |   |   |   |   ,--1 Asterotrygon
                        |   |   |   |   |   `--1|   |--1 Heliobatis
                        `--1|   |   |   |       `--1+--1 Potamotrygon
                            |   |   |   |           |   ,--1 Gymnura
                            |   |   |   |           `--1|   ,--1 Mobula
                            |   |   `--1|               `--1---1 Rhinoptera
                            |   |       |       ,--1 Narcine
                            |   |       |   ,--1|   ,--1 Narke
                            |   |       |   |   `--1|   ,--1 Hypnos
                            |   |       |   |       `--1---1 Torpedo
                            |   |       |   |       ,--1 Tingitanius
                            |   |       `--1|   ,--1|   ,--1 Platyrhinoidis
                            |   |           |   |   `--1---1 Platyrhina
                            |   |           |   |       ,--1 Zapteryx
                            |   |           `--1|   ,--1+--1 Trygonorrhina
                            |   |               |   |   `--1 Aptychotrema
                            |   |               `--1|   ,--1 Rhinobatos
                            |   |                   |   |--1 Rhynchobatus
                            `--1|                   `--1+--1 Glaucostegus
                                |                       |   ,--1 Rhina
                                |                       `--1---1 Pristis
                                |       ,--1 Protospinax
                                |       |       ,--1 Pristiophorus
                                |       |   ,--1---1 Pliotrema
                                |       |--1|   ,--1 Squatina
                                |       |   `--1---1 Pseudorhina
                                |       |   ,--1 Oxynotus
                                |       |   |   ,--1 Deania
                                |   ,--1+--1|   |   ,--1 Squalus
                                |   |   |   `--1|   |--1 Etmopterus
                                |   |   |       `--1|   ,--1 Zameus
                                |   |   |           `--1---1 Dalatias
                                |   |   |   ,--1 Chlamydoselachus
                                |   |   |   |       ,--1 Notidanoides
                                |   |   `--1|   ,--1|   ,--1 SMNS80142_44
                                |   |       |   |   `--1---1 SMNS96844_7
                                |   |       `--1|   ,--1 Notorhynchus
                                `--1|           `--1|   ,--1 Hexanchus
                                    |               `--1---1 Heptranchias
                                    |   ,--1 Heterodontus
                                    |   |--1 Paracestracion
                                    |   |   ,--1 Parascyllium
                                    |   |   |   ,--1 Orectolobus
                                    |   |--1+--1---1 Brachaelurus
                                    |   |   |   ,--1 Hemiscyllium
                                    `--1|   `--1---1 Ginglymostoma
                                        |   ,--1 Hemipristis
                                        |   |--1 Rhizoprionodon
                                        |   |--1 Mustelus
                                        |   |--1 Scyliorhinus
                                        `--1|   ,--1 Sphyrna
                                            |--1---1 Carcharhinus
                                            |   ,--1 Pseudocarcharias
                                            |   |   ,--1 Odontaspis
                                            `--1|   |   ,--1 Cretoxyrhina
                                                `--1|   |--1 Squalicorax
                                                    `--1+--1 Ptychodus
                                                        |--1 Carcharodon
                                                        `--1 Isurus
 
Tree 1024, char. 12 (13 steps) - Sup_precerebral_fossa 
    ,--?=0 Pucapampella
    |   ,--0 Doliodus
    |   |               ,--?=0 Kawichthys
    |   |           ,--0---0 Cobelodus
|--0|   |       ,--0|   ,--?=0 Gutturensis
    |   |       |   `--0---?=0 Cladoselache
    |   |   ,--0|   ,--?=0 Iniopera
    `--0|   |   |   |   ,--?=0 Helodus
        |   |   `--0|   |--?=0 Debeerius
        |   |       `--0|   ,--?=0 Chondrenchelys
        |   |           `--0|   ,--?=0 Hydrolagus
        |   |               `--0---?=0 Chimaera
        `--0|   ,--?=0 Cladodoides
            |   |   ,--?=0 Phoebodus
            |   |--0---?=0 ThrInacoselache
            |   |       ,--?=0 Tamiobatis
            |   |       |--?=0 Diplodoselache
            |   |   ,--0|   ,--0 Triodus
            `--0|   |   `--0---0 Orthacanthus
                |   |    ,--1 Dracopristis
                |   |    |    ,--?=01 Acronemus
                |   |    |    |--0 Tristychius
                |   |    |    |   ,--0 Onychoselache
                `--0|    |    |   |--0 Hamiltonichthys
                    |    |    |--0|   ,--?=0 Asteracanthus
                    |    |    |   `--0+--0 Egertonodus
                    |    |    |       `--0 H.hauff
                    |    |    |       ,--1 Kimmerobatis
                    `--01|    |       |--1 Belemnobatis
                         |    |       |--1 Spathobatis
                         |    |       |           ,--0 Cyclobatis
                         |    |       |       ,--1|   ,--1 Bathyraja
                         |    |       |       |   `--1---1 Raja
                         |    |   ,--1|   ,--1|   ,--0 Hexatrygon
                         |    |   |   |   |   |   |   ,--0 Asterotrygon
                         |    |   |   |   |   `--0|   |--0 Heliobatis
                         `--01|   |   |   |       `--0+--0 Potamotrygon
                              |   |   |   |           |   ,--0 Gymnura
                              |   |   |   |           `--0|   ,--0 Mobula
                              |   |   `--1|               `--0---0 Rhinoptera
                              |   |       |       ,--1 Narcine
                              |   |       |   ,--1|   ,--1 Narke
                              |   |       |   |   `--1|   ,--1 Hypnos
                              |   |       |   |       `--1---1 Torpedo
                              |   |       |   |       ,--3 Tingitanius
                              |   |       `--1|   ,--3|   ,--3 Platyrhinoidis
                              |   |           |   |   `--3---3 Platyrhina
                              |   |           |   |       ,--1 Zapteryx
                              |   |           `--1|   ,--1+--1 Trygonorrhina
                              |   |               |   |   `--1 Aptychotrema
                              |   |               `--1|   ,--1 Rhinobatos
                              |   |                   |   |--1 Rhynchobatus
                              `--1|                   `--1+--1 Glaucostegus
                                  |                       |   ,--1 Rhina
                                  |                       `--1---2 Pristis
                                  |       ,--1 Protospinax
                                  |       |       ,--2 Pristiophorus
                                  |       |   ,--2---2 Pliotrema
                                  |       |--1|   ,--1 Squatina
                                  |       |   `--1---1 Pseudorhina
                                  |       |   ,--1 Oxynotus
                                  |       |   |   ,--1 Deania
                                  |   ,--1+--1|   |   ,--1 Squalus
                                  |   |   |   `--1|   |--1 Etmopterus
                                  |   |   |       `--1|   ,--1 Zameus
                                  |   |   |           `--1---1 Dalatias
                                  |   |   |   ,--1 Chlamydoselachus
                                  |   |   |   |       ,--123 Notidanoides
                                  |   |   `--1|   ,--1|   ,--1 SMNS80142_44
                                  |   |       |   |   `--1---1 SMNS96844_7
                                  |   |       `--1|   ,--1 Notorhynchus
                                  `--1|           `--1|   ,--1 Hexanchus
                                      |               `--1---1 Heptranchias
                                      |   ,--1 Heterodontus
                                      |   |--1 Paracestracion
                                      |   |   ,--0 Parascyllium
                                      |   |   |   ,--0 Orectolobus
                                      |   |--0+--0---0 Brachaelurus
                                      |   |   |   ,--0 Hemiscyllium
                                      `--1|   `--0---0 Ginglymostoma
                                          |   ,--1 Hemipristis
                                          |   |--0 Rhizoprionodon
                                          |   |--0 Mustelus
                                          |   |--0 Scyliorhinus
                                          `--0|   ,--0 Sphyrna
                                              |--0---0 Carcharhinus
                                              |   ,--0 Pseudocarcharias
                                              |   |   ,--0 Odontaspis
                                              `--0|   |   ,--0 Cretoxyrhina
                                                  `--0|   |--0 Squalicorax
                                                      `--0+--?=0 Ptychodus
                                                          |--0 Carcharodon
                                                          `--0 Isurus
 
Tree 1024, char. 13 (3 steps) - Sub_precerebral_fossa 
    ,--?=0 Pucapampella
    |   ,--?=0 Doliodus
    |   |               ,--?=0 Kawichthys
    |   |           ,--0---?=0 Cobelodus
|--0|   |       ,--0|   ,--?=0 Gutturensis
    |   |       |   `--0---?=0 Cladoselache
    |   |   ,--0|   ,--?=0 Iniopera
    `--0|   |   |   |   ,--?=0 Helodus
        |   |   `--0|   |--?=0 Debeerius
        |   |       `--0|   ,--?=0 Chondrenchelys
        |   |           `--0|   ,--?=0 Hydrolagus
        |   |               `--0---?=0 Chimaera
        `--0|   ,--?=0 Cladodoides
            |   |   ,--?=0 Phoebodus
            |   |--0---?=0 ThrInacoselache
            |   |       ,--?=0 Tamiobatis
            |   |       |--?=0 Diplodoselache
            |   |   ,--0|   ,--?=0 Triodus
            `--0|   |   `--0---?=0 Orthacanthus
                |   |   ,--0 Dracopristis
                |   |   |   ,--?=0 Acronemus
                |   |   |   |--?=0 Tristychius
                |   |   |   |   ,--?=0 Onychoselache
                `--0|   |   |   |--?=0 Hamiltonichthys
                    |   |   |--0|   ,--?=0 Asteracanthus
                    |   |   |   `--0+--?=0 Egertonodus
                    |   |   |       `--?=0 H.hauff
                    |   |   |       ,--0 Kimmerobatis
                    `--0|   |       |--0 Belemnobatis
                        |   |       |--0 Spathobatis
                        |   |       |           ,--?=0 Cyclobatis
                        |   |       |       ,--0|   ,--0 Bathyraja
                        |   |       |       |   `--0---0 Raja
                        |   |   ,--0|   ,--0|   ,--?=0 Hexatrygon
                        |   |   |   |   |   |   |   ,--?=0 Asterotrygon
                        |   |   |   |   |   `--0|   |--?=0 Heliobatis
                        `--0|   |   |   |       `--0+--?=0 Potamotrygon
                            |   |   |   |           |   ,--?=0 Gymnura
                            |   |   |   |           `--0|   ,--?=0 Mobula
                            |   |   `--0|               `--0---?=0 Rhinoptera
                            |   |       |       ,--0 Narcine
                            |   |       |   ,--0|   ,--0 Narke
                            |   |       |   |   `--0|   ,--0 Hypnos
                            |   |       |   |       `--0---0 Torpedo
                            |   |       |   |       ,--2 Tingitanius
                            |   |       `--0|   ,--2|   ,--2 Platyrhinoidis
                            |   |           |   |   `--2---2 Platyrhina
                            |   |           |   |       ,--0 Zapteryx
                            |   |           `--0|   ,--0+--0 Trygonorrhina
                            |   |               |   |   `--0 Aptychotrema
                            |   |               `--0|   ,--0 Rhinobatos
                            |   |                   |   |--0 Rhynchobatus
                            `--0|                   `--0+--0 Glaucostegus
                                |                       |   ,--0 Rhina
                                |                       `--0---1 Pristis
                                |       ,--0 Protospinax
                                |       |       ,--1 Pristiophorus
                                |       |   ,--1---1 Pliotrema
                                |       |--0|   ,--0 Squatina
                                |       |   `--0---0 Pseudorhina
                                |       |   ,--0 Oxynotus
                                |       |   |   ,--0 Deania
                                |   ,--0+--0|   |   ,--0 Squalus
                                |   |   |   `--0|   |--0 Etmopterus
                                |   |   |       `--0|   ,--0 Zameus
                                |   |   |           `--0---0 Dalatias
                                |   |   |   ,--0 Chlamydoselachus
                                |   |   |   |       ,--?=0 Notidanoides
                                |   |   `--0|   ,--0|   ,--0 SMNS80142_44
                                |   |       |   |   `--0---0 SMNS96844_7
                                |   |       `--0|   ,--0 Notorhynchus
                                `--0|           `--0|   ,--0 Hexanchus
                                    |               `--0---0 Heptranchias
                                    |   ,--0 Heterodontus
                                    |   |--0 Paracestracion
                                    |   |   ,--?=0 Parascyllium
                                    |   |   |   ,--?=0 Orectolobus
                                    |   |--0+--0---?=0 Brachaelurus
                                    |   |   |   ,--?=0 Hemiscyllium
                                    `--0|   `--0---?=0 Ginglymostoma
                                        |   ,--0 Hemipristis
                                        |   |--?=0 Rhizoprionodon
                                        |   |--?=0 Mustelus
                                        |   |--?=0 Scyliorhinus
                                        `--0|   ,--?=0 Sphyrna
                                            |--0---?=0 Carcharhinus
                                            |   ,--?=0 Pseudocarcharias
                                            |   |   ,--?=0 Odontaspis
                                            `--0|   |   ,--?=0 Cretoxyrhina
                                                `--0|   |--?=0 Squalicorax
                                                    `--0+--?=0 Ptychodus
                                                        |--?=0 Carcharodon
                                                        `--?=0 Isurus
 
Tree 1024, char. 14 (6 steps) - Nasal_capsules 
    ,--?=0 Pucapampella
    |   ,--0 Doliodus
    |   |               ,--?=0 Kawichthys
    |   |           ,--0---0 Cobelodus
|--0|   |       ,--0|   ,--?=0 Gutturensis
    |   |       |   `--0---?=0 Cladoselache
    |   |   ,--0|   ,--?=0 Iniopera
    `--0|   |   |   |   ,--?=0 Helodus
        |   |   `--0|   |--?=0 Debeerius
        |   |       `--0|   ,--?=0 Chondrenchelys
        |   |           `--0|   ,--?=0 Hydrolagus
        |   |               `--0---?=0 Chimaera
        `--0|   ,--?=0 Cladodoides
            |   |   ,--?=0 Phoebodus
            |   |--0---?=0 ThrInacoselache
            |   |       ,--?=0 Tamiobatis
            |   |       |--?=0 Diplodoselache
            |   |   ,--0|   ,--0 Triodus
            `--0|   |   `--0---0 Orthacanthus
                |   |   ,--?=0 Dracopristis
                |   |   |   ,--?=0 Acronemus
                |   |   |   |--2 Tristychius
                |   |   |   |   ,--?=0 Onychoselache
                `--0|   |   |   |--0 Hamiltonichthys
                    |   |   |--0|   ,--0 Asteracanthus
                    |   |   |   `--0+--0 Egertonodus
                    |   |   |       `--0 H.hauff
                    |   |   |       ,--0 Kimmerobatis
                    `--0|   |       |--0 Belemnobatis
                        |   |       |--0 Spathobatis
                        |   |       |           ,--0 Cyclobatis
                        |   |       |       ,--0|   ,--0 Bathyraja
                        |   |       |       |   `--0---0 Raja
                        |   |   ,--0|   ,--0|   ,--0 Hexatrygon
                        |   |   |   |   |   |   |   ,--1 Asterotrygon
                        |   |   |   |   |   `--0|   |--1 Heliobatis
                        `--0|   |   |   |       `--1+--1 Potamotrygon
                            |   |   |   |           |   ,--1 Gymnura
                            |   |   |   |           `--1|   ,--1 Mobula
                            |   |   `--0|               `--1---1 Rhinoptera
                            |   |       |       ,--0 Narcine
                            |   |       |   ,--0|   ,--1 Narke
                            |   |       |   |   `--1|   ,--1 Hypnos
                            |   |       |   |       `--1---1 Torpedo
                            |   |       |   |       ,--0 Tingitanius
                            |   |       `--0|   ,--0|   ,--0 Platyrhinoidis
                            |   |           |   |   `--0---0 Platyrhina
                            |   |           |   |       ,--0 Zapteryx
                            |   |           `--0|   ,--0+--0 Trygonorrhina
                            |   |               |   |   `--0 Aptychotrema
                            |   |               `--0|   ,--0 Rhinobatos
                            |   |                   |   |--0 Rhynchobatus
                            `--0|                   `--0+--0 Glaucostegus
                                |                       |   ,--0 Rhina
                                |                       `--0---0 Pristis
                                |       ,--0 Protospinax
                                |       |       ,--0 Pristiophorus
                                |       |   ,--0---0 Pliotrema
                                |       |--0|   ,--2 Squatina
                                |       |   `--2---2 Pseudorhina
                                |       |   ,--0 Oxynotus
                                |       |   |   ,--0 Deania
                                |   ,--0+--0|   |   ,--0 Squalus
                                |   |   |   `--0|   |--0 Etmopterus
                                |   |   |       `--0|   ,--0 Zameus
                                |   |   |           `--0---0 Dalatias
                                |   |   |   ,--0 Chlamydoselachus
                                |   |   |   |       ,--?=0 Notidanoides
                                |   |   `--0|   ,--0|   ,--?=0 SMNS80142_44
                                |   |       |   |   `--0---0 SMNS96844_7
                                |   |       `--0|   ,--0 Notorhynchus
                                `--0|           `--0|   ,--0 Hexanchus
                                    |               `--0---0 Heptranchias
                                    |    ,--3 Heterodontus
                                    |    |--?=03 Paracestracion
                                    |    |   ,--3 Parascyllium
                                    |    |   |   ,--3 Orectolobus
                                    |    |--3+--3---3 Brachaelurus
                                    |    |   |   ,--3 Hemiscyllium
                                    `--03|   `--3---3 Ginglymostoma
                                         |   ,--0 Hemipristis
                                         |   |--0 Rhizoprionodon
                                         |   |--0 Mustelus
                                         |   |--0 Scyliorhinus
                                         `--0|   ,--?=0 Sphyrna
                                             |--0---0 Carcharhinus
                                             |   ,--0 Pseudocarcharias
                                             |   |   ,--0 Odontaspis
                                             `--0|   |   ,--0 Cretoxyrhina
                                                 `--0|   |--0 Squalicorax
                                                     `--0+--0 Ptychodus
                                                         |--0 Carcharodon
                                                         `--0 Isurus
 
Tree 1024, char. 15 (3 steps) - Nasal_capsule_margin_anterior_process 
    ,--?=0 Pucapampella
    |   ,--0 Doliodus
    |   |               ,--?=0 Kawichthys
    |   |           ,--0---0 Cobelodus
|--0|   |       ,--0|   ,--?=0 Gutturensis
    |   |       |   `--0---?=0 Cladoselache
    |   |   ,--0|   ,--?=0 Iniopera
    `--0|   |   |   |   ,--?=0 Helodus
        |   |   `--0|   |--?=0 Debeerius
        |   |       `--0|   ,--?=0 Chondrenchelys
        |   |           `--0|   ,--?=0 Hydrolagus
        |   |               `--0---?=0 Chimaera
        `--0|   ,--?=0 Cladodoides
            |   |   ,--?=0 Phoebodus
            |   |--0---?=0 ThrInacoselache
            |   |       ,--?=0 Tamiobatis
            |   |       |--?=0 Diplodoselache
            |   |   ,--0|   ,--0 Triodus
            `--0|   |   `--0---?=0 Orthacanthus
                |   |   ,--?=0 Dracopristis
                |   |   |   ,--?=0 Acronemus
                |   |   |   |--0 Tristychius
                |   |   |   |   ,--?=0 Onychoselache
                `--0|   |   |   |--0 Hamiltonichthys
                    |   |   |--0|   ,--0 Asteracanthus
                    |   |   |   `--0+--0 Egertonodus
                    |   |   |       `--0 H.hauff
                    |   |   |       ,--0 Kimmerobatis
                    `--0|   |       |--0 Belemnobatis
                        |   |       |--0 Spathobatis
                        |   |       |           ,--0 Cyclobatis
                        |   |       |       ,--0|   ,--0 Bathyraja
                        |   |       |       |   `--0---0 Raja
                        |   |   ,--0|   ,--0|   ,--0 Hexatrygon
                        |   |   |   |   |   |   |   ,--0 Asterotrygon
                        |   |   |   |   |   `--0|   |--0 Heliobatis
                        `--0|   |   |   |       `--0+--0 Potamotrygon
                            |   |   |   |           |   ,--0 Gymnura
                            |   |   |   |           `--0|   ,--0 Mobula
                            |   |   `--0|               `--0---0 Rhinoptera
                            |   |       |       ,--0 Narcine
                            |   |       |   ,--0|   ,--0 Narke
                            |   |       |   |   `--0|   ,--0 Hypnos
                            |   |       |   |       `--0---0 Torpedo
                            |   |       |   |       ,--1 Tingitanius
                            |   |       `--0|   ,--1|   ,--1 Platyrhinoidis
                            |   |           |   |   `--1---1 Platyrhina
                            |   |           |   |       ,--0 Zapteryx
                            |   |           `--0|   ,--0+--0 Trygonorrhina
                            |   |               |   |   `--0 Aptychotrema
                            |   |               `--0|   ,--0 Rhinobatos
                            |   |                   |   |--1 Rhynchobatus
                            `--0|                   `--0+--0 Glaucostegus
                                |                       |   ,--1 Rhina
                                |                       `--0---0 Pristis
                                |       ,--0 Protospinax
                                |       |       ,--?=0 Pristiophorus
                                |       |   ,--0---?=0 Pliotrema
                                |       |--0|   ,--0 Squatina
                                |       |   `--0---0 Pseudorhina
                                |       |   ,--0 Oxynotus
                                |       |   |   ,--0 Deania
                                |   ,--0+--0|   |   ,--0 Squalus
                                |   |   |   `--0|   |--0 Etmopterus
                                |   |   |       `--0|   ,--0 Zameus
                                |   |   |           `--0---0 Dalatias
                                |   |   |   ,--0 Chlamydoselachus
                                |   |   |   |       ,--?=0 Notidanoides
                                |   |   `--0|   ,--0|   ,--?=0 SMNS80142_44
                                |   |       |   |   `--0---0 SMNS96844_7
                                |   |       `--0|   ,--0 Notorhynchus
                                `--0|           `--0|   ,--0 Hexanchus
                                    |               `--0---0 Heptranchias
                                    |   ,--0 Heterodontus
                                    |   |--?=0 Paracestracion
                                    |   |   ,--0 Parascyllium
                                    |   |   |   ,--0 Orectolobus
                                    |   |--0+--0---0 Brachaelurus
                                    |   |   |   ,--0 Hemiscyllium
                                    `--0|   `--0---0 Ginglymostoma
                                        |   ,--0 Hemipristis
                                        |   |--0 Rhizoprionodon
                                        |   |--0 Mustelus
                                        |   |--0 Scyliorhinus
                                        `--0|   ,--0 Sphyrna
                                            |--0---0 Carcharhinus
                                            |   ,--0 Pseudocarcharias
                                            |   |   ,--0 Odontaspis
                                            `--0|   |   ,--0 Cretoxyrhina
                                                `--0|   |--0 Squalicorax
                                                    `--0+--0 Ptychodus
                                                        |--0 Carcharodon
                                                        `--0 Isurus
 
Tree 1024, char. 16 (3 steps) - Nasal_caps_separated_from_orbital 
    ,--?=0 Pucapampella
    |   ,--?=0 Doliodus
    |   |               ,--?=0 Kawichthys
    |   |           ,--0---?=0 Cobelodus
|--0|   |       ,--0|   ,--?=0 Gutturensis
    |   |       |   `--0---?=0 Cladoselache
    |   |   ,--0|   ,--?=0 Iniopera
    `--0|   |   |   |   ,--?=0 Helodus
        |   |   `--0|   |--?=0 Debeerius
        |   |       `--0|   ,--?=0 Chondrenchelys
        |   |           `--0|   ,--?=0 Hydrolagus
        |   |               `--0---?=0 Chimaera
        `--0|   ,--?=0 Cladodoides
            |   |   ,--?=0 Phoebodus
            |   |--0---?=0 ThrInacoselache
            |   |       ,--?=0 Tamiobatis
            |   |       |--?=0 Diplodoselache
            |   |   ,--0|   ,--?=0 Triodus
            `--0|   |   `--0---?=0 Orthacanthus
                |   |   ,--?=0 Dracopristis
                |   |   |   ,--?=0 Acronemus
                |   |   |   |--?=0 Tristychius
                |   |   |   |   ,--?=0 Onychoselache
                `--0|   |   |   |--?=0 Hamiltonichthys
                    |   |   |--0|   ,--?=0 Asteracanthus
                    |   |   |   `--0+--?=0 Egertonodus
                    |   |   |       `--?=0 H.hauff
                    |   |   |       ,--0 Kimmerobatis
                    `--0|   |       |--0 Belemnobatis
                        |   |       |--0 Spathobatis
                        |   |       |           ,--0 Cyclobatis
                        |   |       |       ,--0|   ,--0 Bathyraja
                        |   |       |       |   `--0---0 Raja
                        |   |   ,--0|   ,--0|   ,--0 Hexatrygon
                        |   |   |   |   |   |   |   ,--0 Asterotrygon
                        |   |   |   |   |   `--0|   |--0 Heliobatis
                        `--0|   |   |   |       `--0+--0 Potamotrygon
                            |   |   |   |           |   ,--0 Gymnura
                            |   |   |   |           `--0|   ,--0 Mobula
                            |   |   `--0|               `--0---0 Rhinoptera
                            |   |       |       ,--0 Narcine
                            |   |       |   ,--0|   ,--0 Narke
                            |   |       |   |   `--0|   ,--0 Hypnos
                            |   |       |   |       `--0---0 Torpedo
                            |   |       |   |       ,--0 Tingitanius
                            |   |       `--0|   ,--0|   ,--0 Platyrhinoidis
                            |   |           |   |   `--0---0 Platyrhina
                            |   |           |   |       ,--0 Zapteryx
                            |   |           `--0|   ,--0+--0 Trygonorrhina
                            |   |               |   |   `--0 Aptychotrema
                            |   |               `--0|   ,--0 Rhinobatos
                            |   |                   |   |--0 Rhynchobatus
                            `--0|                   `--0+--0 Glaucostegus
                                |                       |   ,--0 Rhina
                                |                       `--0---0 Pristis
                                |       ,--0 Protospinax
                                |       |       ,--0 Pristiophorus
                                |       |   ,--0---0 Pliotrema
                                |       |--0|   ,--0 Squatina
                                |       |   `--0---?=0 Pseudorhina
                                |       |   ,--0 Oxynotus
                                |       |   |   ,--0 Deania
                                |   ,--0+--0|   |   ,--0 Squalus
                                |   |   |   `--0|   |--0 Etmopterus
                                |   |   |       `--0|   ,--0 Zameus
                                |   |   |           `--0---0 Dalatias
                                |   |   |   ,--0 Chlamydoselachus
                                |   |   |   |       ,--?=0 Notidanoides
                                |   |   `--0|   ,--0|   ,--?=0 SMNS80142_44
                                |   |       |   |   `--0---0 SMNS96844_7
                                |   |       `--0|   ,--0 Notorhynchus
                                `--0|           `--0|   ,--0 Hexanchus
                                    |               `--0---0 Heptranchias
                                    |    ,--1 Heterodontus
                                    |    |--?=01 Paracestracion
                                    |    |   ,--1 Parascyllium
                                    |    |   |   ,--1 Orectolobus
                                    |    |--1+--1---1 Brachaelurus
                                    |    |   |   ,--1 Hemiscyllium
                                    `--01|   `--1---1 Ginglymostoma
                                         |   ,--0 Hemipristis
                                         |   |--0 Rhizoprionodon
                                         |   |--0 Mustelus
                                         |   |--0 Scyliorhinus
                                         `--0|   ,--0 Sphyrna
                                             |--0---0 Carcharhinus
                                             |   ,--1 Pseudocarcharias
                                             |   |   ,--1 Odontaspis
                                             `--1|   |   ,--?=1 Cretoxyrhina
                                                 `--1|   |--?=1 Squalicorax
                                                     `--1+--?=1 Ptychodus
                                                         |--1 Carcharodon
                                                         `--1 Isurus
 
Tree 1024, char. 17 (3 steps) - Anterior_preorbital_foramen 
    ,--?=0 Pucapampella
    |   ,--?=0 Doliodus
    |   |               ,--?=0 Kawichthys
    |   |           ,--0---?=0 Cobelodus
|--0|   |       ,--0|   ,--?=0 Gutturensis
    |   |       |   `--0---?=0 Cladoselache
    |   |   ,--0|   ,--?=0 Iniopera
    `--0|   |   |   |   ,--?=0 Helodus
        |   |   `--0|   |--?=0 Debeerius
        |   |       `--0|   ,--?=0 Chondrenchelys
        |   |           `--0|   ,--?=0 Hydrolagus
        |   |               `--0---?=0 Chimaera
        `--0|   ,--?=0 Cladodoides
            |   |   ,--?=0 Phoebodus
            |   |--0---?=0 ThrInacoselache
            |   |       ,--?=0 Tamiobatis
            |   |       |--?=0 Diplodoselache
            |   |   ,--0|   ,--?=0 Triodus
            `--0|   |   `--0---?=0 Orthacanthus
                |   |   ,--?=0 Dracopristis
                |   |   |   ,--?=0 Acronemus
                |   |   |   |--?=0 Tristychius
                |   |   |   |   ,--?=0 Onychoselache
                `--0|   |   |   |--?=0 Hamiltonichthys
                    |   |   |--0|   ,--?=0 Asteracanthus
                    |   |   |   `--0+--?=0 Egertonodus
                    |   |   |       `--?=0 H.hauff
                    |   |   |       ,--0 Kimmerobatis
                    `--0|   |       |--?=0 Belemnobatis
                        |   |       |--1 Spathobatis
                        |   |       |           ,--?=0 Cyclobatis
                        |   |       |       ,--0|   ,--0 Bathyraja
                        |   |       |       |   `--0---0 Raja
                        |   |   ,--0|   ,--0|   ,--0 Hexatrygon
                        |   |   |   |   |   |   |   ,--?=0 Asterotrygon
                        |   |   |   |   |   `--0|   |--?=0 Heliobatis
                        `--0|   |   |   |       `--0+--0 Potamotrygon
                            |   |   |   |           |   ,--0 Gymnura
                            |   |   |   |           `--0|   ,--1 Mobula
                            |   |   `--0|               `--1---1 Rhinoptera
                            |   |       |       ,--0 Narcine
                            |   |       |   ,--0|   ,--?=0 Narke
                            |   |       |   |   `--0|   ,--0 Hypnos
                            |   |       |   |       `--0---?=0 Torpedo
                            |   |       |   |       ,--?=0 Tingitanius
                            |   |       `--0|   ,--0|   ,--0 Platyrhinoidis
                            |   |           |   |   `--0---0 Platyrhina
                            |   |           |   |       ,--1 Zapteryx
                            |   |           `--0|   ,--1+--1 Trygonorrhina
                            |   |               |   |   `--1 Aptychotrema
                            |   |               `--1|   ,--1 Rhinobatos
                            |   |                   |   |--1 Rhynchobatus
                            `--0|                   `--1+--1 Glaucostegus
                                |                       |   ,--1 Rhina
                                |                       `--1---1 Pristis
                                |       ,--0 Protospinax
                                |       |       ,--0 Pristiophorus
                                |       |   ,--0---0 Pliotrema
                                |       |--0|   ,--0 Squatina
                                |       |   `--0---0 Pseudorhina
                                |       |   ,--0 Oxynotus
                                |       |   |   ,--0 Deania
                                |   ,--0+--0|   |   ,--0 Squalus
                                |   |   |   `--0|   |--0 Etmopterus
                                |   |   |       `--0|   ,--0 Zameus
                                |   |   |           `--0---0 Dalatias
                                |   |   |   ,--0 Chlamydoselachus
                                |   |   |   |       ,--?=0 Notidanoides
                                |   |   `--0|   ,--0|   ,--?=0 SMNS80142_44
                                |   |       |   |   `--0---?=0 SMNS96844_7
                                |   |       `--0|   ,--0 Notorhynchus
                                `--0|           `--0|   ,--0 Hexanchus
                                    |               `--0---0 Heptranchias
                                    |   ,--0 Heterodontus
                                    |   |--?=0 Paracestracion
                                    |   |   ,--0 Parascyllium
                                    |   |   |   ,--0 Orectolobus
                                    |   |--0+--0---0 Brachaelurus
                                    |   |   |   ,--0 Hemiscyllium
                                    `--0|   `--0---0 Ginglymostoma
                                        |   ,--?=0 Hemipristis
                                        |   |--0 Rhizoprionodon
                                        |   |--0 Mustelus
                                        |   |--0 Scyliorhinus
                                        `--0|   ,--0 Sphyrna
                                            |--0---0 Carcharhinus
                                            |   ,--0 Pseudocarcharias
                                            |   |   ,--?=0 Odontaspis
                                            `--0|   |   ,--?=0 Cretoxyrhina
                                                `--0|   |--?=0 Squalicorax
                                                    `--0+--?=0 Ptychodus
                                                        |--0 Carcharodon
                                                        `--0 Isurus
 
Tree 1024, char. 18 (3 steps) - Preorbital_process_nasal_capsules 
    ,--?=0 Pucapampella
    |   ,--0 Doliodus
    |   |               ,--?=0 Kawichthys
    |   |           ,--0---0 Cobelodus
|--0|   |       ,--0|   ,--?=0 Gutturensis
    |   |       |   `--0---?=0 Cladoselache
    |   |   ,--0|   ,--?=0 Iniopera
    `--0|   |   |   |   ,--?=0 Helodus
        |   |   `--0|   |--?=0 Debeerius
        |   |       `--0|   ,--?=0 Chondrenchelys
        |   |           `--0|   ,--?=0 Hydrolagus
        |   |               `--0---?=0 Chimaera
        `--0|   ,--?=0 Cladodoides
            |   |   ,--?=0 Phoebodus
            |   |--0---?=0 ThrInacoselache
            |   |       ,--?=0 Tamiobatis
            |   |       |--?=0 Diplodoselache
            |   |   ,--0|   ,--0 Triodus
            `--0|   |   `--0---0 Orthacanthus
                |   |   ,--0 Dracopristis
                |   |   |   ,--?=0 Acronemus
                |   |   |   |--0 Tristychius
                |   |   |   |   ,--?=0 Onychoselache
                `--0|   |   |   |--0 Hamiltonichthys
                    |   |   |--0|   ,--0 Asteracanthus
                    |   |   |   `--0+--0 Egertonodus
                    |   |   |       `--0 H.hauff
                    |   |   |       ,--0 Kimmerobatis
                    `--0|   |       |--0 Belemnobatis
                        |   |       |--0 Spathobatis
                        |   |       |           ,--0 Cyclobatis
                        |   |       |       ,--0|   ,--0 Bathyraja
                        |   |       |       |   `--0---0 Raja
                        |   |   ,--0|   ,--0|   ,--0 Hexatrygon
                        |   |   |   |   |   |   |   ,--0 Asterotrygon
                        |   |   |   |   |   `--0|   |--0 Heliobatis
                        `--0|   |   |   |       `--0+--0 Potamotrygon
                            |   |   |   |           |   ,--0 Gymnura
                            |   |   |   |           `--0|   ,--0 Mobula
                            |   |   `--0|               `--0---0 Rhinoptera
                            |   |       |       ,--0 Narcine
                            |   |       |   ,--0|   ,--0 Narke
                            |   |       |   |   `--0|   ,--0 Hypnos
                            |   |       |   |       `--0---0 Torpedo
                            |   |       |   |       ,--?=0 Tingitanius
                            |   |       `--0|   ,--0|   ,--0 Platyrhinoidis
                            |   |           |   |   `--0---0 Platyrhina
                            |   |           |   |       ,--0 Zapteryx
                            |   |           `--0|   ,--0+--0 Trygonorrhina
                            |   |               |   |   `--0 Aptychotrema
                            |   |               `--0|   ,--0 Rhinobatos
                            |   |                   |   |--0 Rhynchobatus
                            `--0|                   `--0+--0 Glaucostegus
                                |                       |   ,--0 Rhina
                                |                       `--0---0 Pristis
                                |       ,--0 Protospinax
                                |       |       ,--0 Pristiophorus
                                |       |   ,--0---0 Pliotrema
                                |       |--0|   ,--0 Squatina
                                |       |   `--0---0 Pseudorhina
                                |       |   ,--0 Oxynotus
                                |       |   |   ,--0 Deania
                                |   ,--0+--0|   |   ,--0 Squalus
                                |   |   |   `--0|   |--0 Etmopterus
                                |   |   |       `--0|   ,--0 Zameus
                                |   |   |           `--0---0 Dalatias
                                |   |   |   ,--0 Chlamydoselachus
                                |   |   |   |       ,--?=0 Notidanoides
                                |   |   `--0|   ,--0|   ,--?=0 SMNS80142_44
                                |   |       |   |   `--0---?=0 SMNS96844_7
                                |   |       `--0|   ,--0 Notorhynchus
                                `--0|           `--0|   ,--0 Hexanchus
                                    |               `--0---0 Heptranchias
                                    |   ,--0 Heterodontus
                                    |   |--?=0 Paracestracion
                                    |   |   ,--0 Parascyllium
                                    |   |   |   ,--0 Orectolobus
                                    |   |--0+--0---0 Brachaelurus
                                    |   |   |   ,--0 Hemiscyllium
                                    `--0|   `--0---0 Ginglymostoma
                                        |   ,--1 Hemipristis
                                        |   |--1 Rhizoprionodon
                                        |   |--0 Mustelus
                                        |   |--0 Scyliorhinus
                                        `--0|   ,--1 Sphyrna
                                            |--1---1 Carcharhinus
                                            |   ,--0 Pseudocarcharias
                                            |   |   ,--0 Odontaspis
                                            `--0|   |   ,--0 Cretoxyrhina
                                                `--0|   |--0 Squalicorax
                                                    `--0+--?=0 Ptychodus
                                                        |--0 Carcharodon
                                                        `--0 Isurus
 
Tree 1024, char. 19 (1 steps) - Sclerotic_ring 
    ,--?=0 Pucapampella
    |   ,--?=0 Doliodus
    |   |               ,--?=1 Kawichthys
    |   |           ,--1---1 Cobelodus
|--0|   |       ,--1|   ,--?=1 Gutturensis
    |   |       |   `--1---1 Cladoselache
    |   |   ,--0|   ,--?=0 Iniopera
    `--0|   |   |   |   ,--0 Helodus
        |   |   `--0|   |--0 Debeerius
        |   |       `--0|   ,--0 Chondrenchelys
        |   |           `--0|   ,--0 Hydrolagus
        |   |               `--0---0 Chimaera
        `--0|   ,--?=0 Cladodoides
            |   |   ,--?=0 Phoebodus
            |   |--0---0 ThrInacoselache
            |   |       ,--?=0 Tamiobatis
            |   |       |--0 Diplodoselache
            |   |   ,--0|   ,--0 Triodus
            `--0|   |   `--0---0 Orthacanthus
                |   |   ,--?=0 Dracopristis
                |   |   |   ,--?=0 Acronemus
                |   |   |   |--0 Tristychius
                |   |   |   |   ,--0 Onychoselache
                `--0|   |   |   |--0 Hamiltonichthys
                    |   |   |--0|   ,--?=0 Asteracanthus
                    |   |   |   `--0+--0 Egertonodus
                    |   |   |       `--?=0 H.hauff
                    |   |   |       ,--0 Kimmerobatis
                    `--0|   |       |--0 Belemnobatis
                        |   |       |--0 Spathobatis
                        |   |       |           ,--0 Cyclobatis
                        |   |       |       ,--0|   ,--0 Bathyraja
                        |   |       |       |   `--0---0 Raja
                        |   |   ,--0|   ,--0|   ,--0 Hexatrygon
                        |   |   |   |   |   |   |   ,--0 Asterotrygon
                        |   |   |   |   |   `--0|   |--0 Heliobatis
                        `--0|   |   |   |       `--0+--0 Potamotrygon
                            |   |   |   |           |   ,--0 Gymnura
                            |   |   |   |           `--0|   ,--0 Mobula
                            |   |   `--0|               `--0---0 Rhinoptera
                            |   |       |       ,--0 Narcine
                            |   |       |   ,--0|   ,--0 Narke
                            |   |       |   |   `--0|   ,--0 Hypnos
                            |   |       |   |       `--0---0 Torpedo
                            |   |       |   |       ,--0 Tingitanius
                            |   |       `--0|   ,--0|   ,--0 Platyrhinoidis
                            |   |           |   |   `--0---0 Platyrhina
                            |   |           |   |       ,--0 Zapteryx
                            |   |           `--0|   ,--0+--0 Trygonorrhina
                            |   |               |   |   `--0 Aptychotrema
                            |   |               `--0|   ,--0 Rhinobatos
                            |   |                   |   |--0 Rhynchobatus
                            `--0|                   `--0+--0 Glaucostegus
                                |                       |   ,--0 Rhina
                                |                       `--0---0 Pristis
                                |       ,--0 Protospinax
                                |       |       ,--0 Pristiophorus
                                |       |   ,--0---0 Pliotrema
                                |       |--0|   ,--0 Squatina
                                |       |   `--0---0 Pseudorhina
                                |       |   ,--0 Oxynotus
                                |       |   |   ,--0 Deania
                                |   ,--0+--0|   |   ,--0 Squalus
                                |   |   |   `--0|   |--0 Etmopterus
                                |   |   |       `--0|   ,--0 Zameus
                                |   |   |           `--0---0 Dalatias
                                |   |   |   ,--?=0 Chlamydoselachus
                                |   |   |   |       ,--0 Notidanoides
                                |   |   `--0|   ,--0|   ,--0 SMNS80142_44
                                |   |       |   |   `--0---0 SMNS96844_7
                                |   |       `--0|   ,--0 Notorhynchus
                                `--0|           `--0|   ,--0 Hexanchus
                                    |               `--0---0 Heptranchias
                                    |   ,--0 Heterodontus
                                    |   |--0 Paracestracion
                                    |   |   ,--0 Parascyllium
                                    |   |   |   ,--0 Orectolobus
                                    |   |--0+--0---0 Brachaelurus
                                    |   |   |   ,--0 Hemiscyllium
                                    `--0|   `--0---0 Ginglymostoma
                                        |   ,--0 Hemipristis
                                        |   |--0 Rhizoprionodon
                                        |   |--0 Mustelus
                                        |   |--0 Scyliorhinus
                                        `--0|   ,--0 Sphyrna
                                            |--0---0 Carcharhinus
                                            |   ,--0 Pseudocarcharias
                                            |   |   ,--0 Odontaspis
                                            `--0|   |   ,--0 Cretoxyrhina
                                                `--0|   |--0 Squalicorax
                                                    `--0+--0 Ptychodus
                                                        |--0 Carcharodon
                                                        `--0 Isurus
 
Tree 1024, char. 20 (3 steps) - Interorbital_space 
    ,--0 Pucapampella
    |   ,--0 Doliodus
    |   |               ,--1 Kawichthys
    |   |           ,--0---0 Cobelodus
|--0|   |       ,--0|   ,--?=0 Gutturensis
    |   |       |   `--0---?=0 Cladoselache
    |   |   ,--0|   ,--0 Iniopera
    `--0|   |   |   |    ,--0 Helodus
        |   |   `--0|    |--1 Debeerius
        |   |       `--01|    ,--?=01 Chondrenchelys
        |   |            `--01|   ,--1 Hydrolagus
        |   |                 `--1---1 Chimaera
        `--0|   ,--0 Cladodoides
            |   |   ,--0 Phoebodus
            |   |--0---?=0 ThrInacoselache
            |   |       ,--0 Tamiobatis
            |   |       |--?=0 Diplodoselache
            |   |   ,--0|   ,--0 Triodus
            `--0|   |   `--0---0 Orthacanthus
                |   |   ,--0 Dracopristis
                |   |   |   ,--?=0 Acronemus
                |   |   |   |--0 Tristychius
                |   |   |   |   ,--0 Onychoselache
                `--0|   |   |   |--0 Hamiltonichthys
                    |   |   |--0|   ,--0 Asteracanthus
                    |   |   |   `--0+--0 Egertonodus
                    |   |   |       `--0 H.hauff
                    |   |   |       ,--0 Kimmerobatis
                    `--0|   |       |--0 Belemnobatis
                        |   |       |--0 Spathobatis
                        |   |       |           ,--0 Cyclobatis
                        |   |       |       ,--0|   ,--0 Bathyraja
                        |   |       |       |   `--0---0 Raja
                        |   |   ,--0|   ,--0|   ,--0 Hexatrygon
                        |   |   |   |   |   |   |   ,--0 Asterotrygon
                        |   |   |   |   |   `--0|   |--0 Heliobatis
                        `--0|   |   |   |       `--0+--0 Potamotrygon
                            |   |   |   |           |   ,--0 Gymnura
                            |   |   |   |           `--0|   ,--0 Mobula
                            |   |   `--0|               `--0---0 Rhinoptera
                            |   |       |       ,--0 Narcine
                            |   |       |   ,--0|   ,--0 Narke
                            |   |       |   |   `--0|   ,--0 Hypnos
                            |   |       |   |       `--0---0 Torpedo
                            |   |       |   |       ,--0 Tingitanius
                            |   |       `--0|   ,--0|   ,--0 Platyrhinoidis
                            |   |           |   |   `--0---0 Platyrhina
                            |   |           |   |       ,--0 Zapteryx
                            |   |           `--0|   ,--0+--0 Trygonorrhina
                            |   |               |   |   `--0 Aptychotrema
                            |   |               `--0|   ,--0 Rhinobatos
                            |   |                   |   |--0 Rhynchobatus
                            `--0|                   `--0+--0 Glaucostegus
                                |                       |   ,--0 Rhina
                                |                       `--0---0 Pristis
                                |       ,--0 Protospinax
                                |       |       ,--0 Pristiophorus
                                |       |   ,--0---0 Pliotrema
                                |       |--0|   ,--0 Squatina
                                |       |   `--0---0 Pseudorhina
                                |       |   ,--0 Oxynotus
                                |       |   |   ,--0 Deania
                                |   ,--0+--0|   |   ,--0 Squalus
                                |   |   |   `--0|   |--0 Etmopterus
                                |   |   |       `--0|   ,--0 Zameus
                                |   |   |           `--0---0 Dalatias
                                |   |   |   ,--0 Chlamydoselachus
                                |   |   |   |       ,--0 Notidanoides
                                |   |   `--0|   ,--0|   ,--?=0 SMNS80142_44
                                |   |       |   |   `--0---0 SMNS96844_7
                                |   |       `--0|   ,--0 Notorhynchus
                                `--0|           `--0|   ,--0 Hexanchus
                                    |               `--0---0 Heptranchias
                                    |   ,--0 Heterodontus
                                    |   |--0 Paracestracion
                                    |   |   ,--0 Parascyllium
                                    |   |   |   ,--0 Orectolobus
                                    |   |--0+--0---0 Brachaelurus
                                    |   |   |   ,--0 Hemiscyllium
                                    `--0|   `--0---0 Ginglymostoma
                                        |   ,--0 Hemipristis
                                        |   |--0 Rhizoprionodon
                                        |   |--0 Mustelus
                                        |   |--0 Scyliorhinus
                                        `--0|   ,--0 Sphyrna
                                            |--0---0 Carcharhinus
                                            |   ,--0 Pseudocarcharias
                                            |   |   ,--0 Odontaspis
                                            `--0|   |   ,--0 Cretoxyrhina
                                                `--0|   |--0 Squalicorax
                                                    `--0+--0 Ptychodus
                                                        |--0 Carcharodon
                                                        `--0 Isurus
 
Tree 1024, char. 21 (3 steps) - Optic_pedicel 
    ,--1 Pucapampella
    |   ,--?=1 Doliodus
    |   |               ,--?=1 Kawichthys
    |   |           ,--1---1 Cobelodus
|--1|   |       ,--1|   ,--?=1 Gutturensis
    |   |       |   `--1---?=1 Cladoselache
    |   |   ,--1|   ,--0 Iniopera
    `--1|   |   |   |   ,--?=0 Helodus
        |   |   `--0|   |--?=0 Debeerius
        |   |       `--0|   ,--0 Chondrenchelys
        |   |           `--0|   ,--0 Hydrolagus
        |   |               `--0---0 Chimaera
        `--1|   ,--1 Cladodoides
            |   |   ,--?=1 Phoebodus
            |   |--1---?=1 ThrInacoselache
            |   |        ,--?=01 Tamiobatis
            |   |        |--?=01 Diplodoselache
            |   |   ,--01|    ,--?=01 Triodus
            `--1|   |    `--01---0 Orthacanthus
                |   |   ,--?=1 Dracopristis
                |   |   |   ,--?=1 Acronemus
                |   |   |   |--1 Tristychius
                |   |   |   |    ,--?=01 Onychoselache
                `--1|   |   |    |--?=01 Hamiltonichthys
                    |   |   |--01|   ,--?=0 Asteracanthus
                    |   |   |    `--0+--0 Egertonodus
                    |   |   |        `--0 H.hauff
                    |   |   |       ,--1 Kimmerobatis
                    `--1|   |       |--1 Belemnobatis
                        |   |       |--1 Spathobatis
                        |   |       |           ,--1 Cyclobatis
                        |   |       |       ,--1|   ,--1 Bathyraja
                        |   |       |       |   `--1---1 Raja
                        |   |   ,--1|   ,--1|   ,--1 Hexatrygon
                        |   |   |   |   |   |   |   ,--1 Asterotrygon
                        |   |   |   |   |   `--1|   |--1 Heliobatis
                        `--1|   |   |   |       `--1+--1 Potamotrygon
                            |   |   |   |           |   ,--1 Gymnura
                            |   |   |   |           `--1|   ,--1 Mobula
                            |   |   `--1|               `--1---1 Rhinoptera
                            |   |       |       ,--1 Narcine
                            |   |       |   ,--1|   ,--1 Narke
                            |   |       |   |   `--1|   ,--1 Hypnos
                            |   |       |   |       `--1---1 Torpedo
                            |   |       |   |       ,--1 Tingitanius
                            |   |       `--1|   ,--1|   ,--1 Platyrhinoidis
                            |   |           |   |   `--1---1 Platyrhina
                            |   |           |   |       ,--1 Zapteryx
                            |   |           `--1|   ,--1+--1 Trygonorrhina
                            |   |               |   |   `--1 Aptychotrema
                            |   |               `--1|   ,--1 Rhinobatos
                            |   |                   |   |--1 Rhynchobatus
                            `--1|                   `--1+--1 Glaucostegus
                                |                       |   ,--1 Rhina
                                |                       `--1---1 Pristis
                                |       ,--1 Protospinax
                                |       |       ,--1 Pristiophorus
                                |       |   ,--1---1 Pliotrema
                                |       |--1|   ,--1 Squatina
                                |       |   `--1---1 Pseudorhina
                                |       |   ,--1 Oxynotus
                                |       |   |   ,--1 Deania
                                |   ,--1+--1|   |   ,--1 Squalus
                                |   |   |   `--1|   |--1 Etmopterus
                                |   |   |       `--1|   ,--1 Zameus
                                |   |   |           `--1---1 Dalatias
                                |   |   |   ,--1 Chlamydoselachus
                                |   |   |   |       ,--1 Notidanoides
                                |   |   `--1|   ,--1|   ,--?=1 SMNS80142_44
                                |   |       |   |   `--1---?=1 SMNS96844_7
                                |   |       `--1|   ,--1 Notorhynchus
                                `--1|           `--1|   ,--1 Hexanchus
                                    |               `--1---1 Heptranchias
                                    |   ,--1 Heterodontus
                                    |   |--1 Paracestracion
                                    |   |   ,--1 Parascyllium
                                    |   |   |   ,--1 Orectolobus
                                    |   |--1+--1---1 Brachaelurus
                                    |   |   |   ,--1 Hemiscyllium
                                    `--1|   `--1---1 Ginglymostoma
                                        |   ,--1 Hemipristis
                                        |   |--1 Rhizoprionodon
                                        |   |--1 Mustelus
                                        |   |--1 Scyliorhinus
                                        `--1|   ,--1 Sphyrna
                                            |--1---1 Carcharhinus
                                            |   ,--1 Pseudocarcharias
                                            |   |   ,--1 Odontaspis
                                            `--1|   |   ,--1 Cretoxyrhina
                                                `--1|   |--1 Squalicorax
                                                    `--1+--1 Ptychodus
                                                        |--1 Carcharodon
                                                        `--1 Isurus
 
Tree 1024, char. 22 (13 steps) - Antorbital_process 
     ,--?=01 Pucapampella
     |    ,--1 Doliodus
     |    |                   ,--?=01 Kawichthys
     |    |              ,--01---?=01 Cobelodus
|--01|    |         ,--01|    ,--?=01 Gutturensis
     |    |         |    `--01---?=01 Cladoselache
     |    |    ,--01|    ,--?=01 Iniopera
     `--01|    |    |    |    ,--?=01 Helodus
          |    |    `--01|    |--?=01 Debeerius
          |    |         `--01|    ,--?=01 Chondrenchelys
          |    |              `--01|    ,--?=01 Hydrolagus
          |    |                   `--01---?=01 Chimaera
          `--01|    ,--?=01 Cladodoides
               |    |    ,--?=01 Phoebodus
               |    |--01---?=01 ThrInacoselache
               |    |       ,--?=0 Tamiobatis
               |    |       |--?=0 Diplodoselache
               |    |   ,--0|   ,--0 Triodus
               `--01|   |   `--0---0 Orthacanthus
                    |   |   ,--0 Dracopristis
                    |   |   |   ,--?=0 Acronemus
                    |   |   |   |--0 Tristychius
                    |   |   |   |   ,--0 Onychoselache
                    `--0|   |   |   |--0 Hamiltonichthys
                        |   |   |--0|   ,--?=0 Asteracanthus
                        |   |   |   `--0+--0 Egertonodus
                        |   |   |       `--0 H.hauff
                        |   |   |       ,--2 Kimmerobatis
                        `--0|   |       |--2 Belemnobatis
                            |   |       |--2 Spathobatis
                            |   |       |           ,--2 Cyclobatis
                            |   |       |       ,--2|   ,--2 Bathyraja
                            |   |       |       |   `--2---2 Raja
                            |   |   ,--2|   ,--2|   ,--2 Hexatrygon
                            |   |   |   |   |   |   |   ,--2 Asterotrygon
                            |   |   |   |   |   `--2|   |--2 Heliobatis
                            `--0|   |   |   |       `--2+--2 Potamotrygon
                                |   |   |   |           |   ,--2 Gymnura
                                |   |   |   |           `--2|   ,--2 Mobula
                                |   |   `--2|               `--2---2 Rhinoptera
                                |   |       |        ,--5 Narcine
                                |   |       |   ,--35|    ,--5 Narke
                                |   |       |   |    `--35|   ,--4 Hypnos
                                |   |       |   |         `--4---4 Torpedo
                                |   |       |   |       ,--2 Tingitanius
                                |   |       `--2|   ,--2|   ,--3 Platyrhinoidis
                                |   |           |   |   `--2---2 Platyrhina
                                |   |           |   |       ,--2 Zapteryx
                                |   |           `--2|   ,--2+--2 Trygonorrhina
                                |   |               |   |   `--2 Aptychotrema
                                |   |               `--2|   ,--6 Rhinobatos
                                |   |                   |   |--7 Rhynchobatus
                                `--0|                   `--7+--7 Glaucostegus
                                    |                       |   ,--7 Rhina
                                    |                       `--7---7 Pristis
                                    |       ,--0 Protospinax
                                    |       |       ,--0 Pristiophorus
                                    |       |   ,--0---0 Pliotrema
                                    |       |--0|   ,--0 Squatina
                                    |       |   `--0---0 Pseudorhina
                                    |       |   ,--0 Oxynotus
                                    |       |   |   ,--0 Deania
                                    |   ,--0+--0|   |   ,--0 Squalus
                                    |   |   |   `--0|   |--0 Etmopterus
                                    |   |   |       `--0|   ,--0 Zameus
                                    |   |   |           `--0---0 Dalatias
                                    |   |   |   ,--1 Chlamydoselachus
                                    |   |   |   |       ,--?=1 Notidanoides
                                    |   |   `--1|   ,--1|   ,--?=1 SMNS80142_44
                                    |   |       |   |   `--1---?=1 SMNS96844_7
                                    |   |       `--1|   ,--1 Notorhynchus
                                    `--0|           `--1|   ,--1 Hexanchus
                                        |               `--1---1 Heptranchias
                                        |   ,--0 Heterodontus
                                        |   |--0 Paracestracion
                                        |   |   ,--0 Parascyllium
                                        |   |   |   ,--0 Orectolobus
                                        |   |--0+--0---0 Brachaelurus
                                        |   |   |   ,--0 Hemiscyllium
                                        `--0|   `--0---0 Ginglymostoma
                                            |   ,--0 Hemipristis
                                            |   |--0 Rhizoprionodon
                                            |   |--0 Mustelus
                                            |   |--0 Scyliorhinus
                                            `--0|   ,--0 Sphyrna
                                                |--0---0 Carcharhinus
                                                |   ,--0 Pseudocarcharias
                                                |   |   ,--?=0 Odontaspis
                                                `--0|   |   ,--?=0 Cretoxyrhina
                                                    `--0|   |--?=0 Squalicorax
                                                        `--0+--?=0 Ptychodus
                                                            |--0 Carcharodon
                                                            `--0 Isurus
 
Tree 1024, char. 23 (2 steps) - Subnasal_fenestra 
    ,--?=0 Pucapampella
    |   ,--0 Doliodus
    |   |               ,--?=0 Kawichthys
    |   |           ,--0---?=0 Cobelodus
|--0|   |       ,--0|   ,--?=0 Gutturensis
    |   |       |   `--0---?=0 Cladoselache
    |   |   ,--0|   ,--?=0 Iniopera
    `--0|   |   |   |   ,--?=0 Helodus
        |   |   `--0|   |--?=0 Debeerius
        |   |       `--0|   ,--?=0 Chondrenchelys
        |   |           `--0|   ,--?=0 Hydrolagus
        |   |               `--0---?=0 Chimaera
        `--0|   ,--?=0 Cladodoides
            |   |   ,--?=0 Phoebodus
            |   |--0---?=0 ThrInacoselache
            |   |       ,--?=0 Tamiobatis
            |   |       |--?=0 Diplodoselache
            |   |   ,--0|   ,--?=0 Triodus
            `--0|   |   `--0---?=0 Orthacanthus
                |   |   ,--?=0 Dracopristis
                |   |   |   ,--?=0 Acronemus
                |   |   |   |--?=0 Tristychius
                |   |   |   |   ,--?=0 Onychoselache
                `--0|   |   |   |--0 Hamiltonichthys
                    |   |   |--0|   ,--?=0 Asteracanthus
                    |   |   |   `--0+--0 Egertonodus
                    |   |   |       `--0 H.hauff
                    |   |   |       ,--?=0 Kimmerobatis
                    `--0|   |       |--0 Belemnobatis
                        |   |       |--0 Spathobatis
                        |   |       |           ,--0 Cyclobatis
                        |   |       |       ,--0|   ,--0 Bathyraja
                        |   |       |       |   `--0---0 Raja
                        |   |   ,--0|   ,--0|   ,--0 Hexatrygon
                        |   |   |   |   |   |   |   ,--0 Asterotrygon
                        |   |   |   |   |   `--0|   |--0 Heliobatis
                        `--0|   |   |   |       `--0+--0 Potamotrygon
                            |   |   |   |           |   ,--0 Gymnura
                            |   |   |   |           `--0|   ,--0 Mobula
                            |   |   `--0|               `--0---0 Rhinoptera
                            |   |       |       ,--0 Narcine
                            |   |       |   ,--0|   ,--?=0 Narke
                            |   |       |   |   `--0|   ,--0 Hypnos
                            |   |       |   |       `--0---0 Torpedo
                            |   |       |   |       ,--0 Tingitanius
                            |   |       `--0|   ,--0|   ,--0 Platyrhinoidis
                            |   |           |   |   `--0---0 Platyrhina
                            |   |           |   |       ,--0 Zapteryx
                            |   |           `--0|   ,--0+--0 Trygonorrhina
                            |   |               |   |   `--0 Aptychotrema
                            |   |               `--0|   ,--0 Rhinobatos
                            |   |                   |   |--0 Rhynchobatus
                            `--0|                   `--0+--0 Glaucostegus
                                |                       |   ,--0 Rhina
                                |                       `--0---0 Pristis
                                |       ,--0 Protospinax
                                |       |       ,--0 Pristiophorus
                                |       |   ,--0---0 Pliotrema
                                |       |--0|   ,--0 Squatina
                                |       |   `--0---0 Pseudorhina
                                |       |   ,--0 Oxynotus
                                |       |   |   ,--1 Deania
                                |   ,--0+--0|   |   ,--1 Squalus
                                |   |   |   `--1|   |--1 Etmopterus
                                |   |   |       `--1|   ,--1 Zameus
                                |   |   |           `--1---1 Dalatias
                                |   |   |   ,--0 Chlamydoselachus
                                |   |   |   |       ,--?=0 Notidanoides
                                |   |   `--0|   ,--0|   ,--?=0 SMNS80142_44
                                |   |       |   |   `--0---?=0 SMNS96844_7
                                |   |       `--0|   ,--0 Notorhynchus
                                `--0|           `--0|   ,--1 Hexanchus
                                    |               `--1---1 Heptranchias
                                    |   ,--0 Heterodontus
                                    |   |--?=0 Paracestracion
                                    |   |   ,--?=0 Parascyllium
                                    |   |   |   ,--0 Orectolobus
                                    |   |--0+--0---0 Brachaelurus
                                    |   |   |   ,--0 Hemiscyllium
                                    `--0|   `--0---0 Ginglymostoma
                                        |   ,--0 Hemipristis
                                        |   |--0 Rhizoprionodon
                                        |   |--0 Mustelus
                                        |   |--0 Scyliorhinus
                                        `--0|   ,--0 Sphyrna
                                            |--0---0 Carcharhinus
                                            |   ,--0 Pseudocarcharias
                                            |   |   ,--?=0 Odontaspis
                                            `--0|   |   ,--?=0 Cretoxyrhina
                                                `--0|   |--?=0 Squalicorax
                                                    `--0+--?=0 Ptychodus
                                                        |--0 Carcharodon
                                                        `--0 Isurus
 
Tree 1024, char. 24 (20 steps) - Sup_Epiphyseal_foramen 
    ,--?=0 Pucapampella
    |   ,--0 Doliodus
    |   |               ,--?=0 Kawichthys
    |   |           ,--0---0 Cobelodus
|--0|   |       ,--0|   ,--?=0 Gutturensis
    |   |       |   `--0---?=0 Cladoselache
    |   |   ,--0|   ,--?=0 Iniopera
    `--0|   |   |   |   ,--?=0 Helodus
        |   |   `--0|   |--?=0 Debeerius
        |   |       `--0|   ,--?=0 Chondrenchelys
        |   |           `--0|   ,--?=0 Hydrolagus
        |   |               `--0---?=0 Chimaera
        `--0|   ,--?=0 Cladodoides
            |   |   ,--?=0 Phoebodus
            |   |--0---?=0 ThrInacoselache
            |   |       ,--?=0 Tamiobatis
            |   |       |--?=0 Diplodoselache
            |   |   ,--0|   ,--0 Triodus
            `--0|   |   `--0---0 Orthacanthus
                |   |   ,--0 Dracopristis
                |   |   |   ,--?=0 Acronemus
                |   |   |   |--?=0 Tristychius
                |   |   |   |   ,--0 Onychoselache
                `--0|   |   |   |--?=0 Hamiltonichthys
                    |   |   |--0|   ,--?=1 Asteracanthus
                    |   |   |   `--1+--1 Egertonodus
                    |   |   |       `--12 H.hauff
                    |   |   |       ,--0 Kimmerobatis
                    `--0|   |       |--0 Belemnobatis
                        |   |       |--0 Spathobatis
                        |   |       |           ,--0 Cyclobatis
                        |   |       |       ,--1|   ,--1 Bathyraja
                        |   |       |       |   `--1---1 Raja
                        |   |   ,--0|   ,--1|   ,--2 Hexatrygon
                        |   |   |   |   |   |   |   ,--1 Asterotrygon
                        |   |   |   |   |   `--2|   |--2 Heliobatis
                        `--0|   |   |   |       `--2+--2 Potamotrygon
                            |   |   |   |           |   ,--2 Gymnura
                            |   |   |   |           `--2|   ,--2 Mobula
                            |   |   `--1|               `--2---2 Rhinoptera
                            |   |       |       ,--1 Narcine
                            |   |       |   ,--1|    ,--2 Narke
                            |   |       |   |   `--12|   ,--0 Hypnos
                            |   |       |   |        `--0---0 Torpedo
                            |   |       |   |       ,--1 Tingitanius
                            |   |       `--1|   ,--1|   ,--2 Platyrhinoidis
                            |   |           |   |   `--1---1 Platyrhina
                            |   |           |   |       ,--1 Zapteryx
                            |   |           `--1|   ,--1+--1 Trygonorrhina
                            |   |               |   |   `--1 Aptychotrema
                            |   |               `--1|   ,--1 Rhinobatos
                            |   |                   |   |--1 Rhynchobatus
                            `--0|                   `--1+--1 Glaucostegus
                                |                       |   ,--0 Rhina
                                |                       `--0---0 Pristis
                                |       ,--?=0 Protospinax
                                |       |       ,--0 Pristiophorus
                                |       |   ,--0---0 Pliotrema
                                |       |--0|   ,--0 Squatina
                                |       |   `--0---?=0 Pseudorhina
                                |       |   ,--0 Oxynotus
                                |       |   |   ,--0 Deania
                                |   ,--0+--0|   |   ,--1 Squalus
                                |   |   |   `--0|   |--12 Etmopterus
                                |   |   |       `--1|   ,--1 Zameus
                                |   |   |           `--1---1 Dalatias
                                |   |   |   ,--0 Chlamydoselachus
                                |   |   |   |       ,--?=0 Notidanoides
                                |   |   `--0|   ,--0|   ,--?=0 SMNS80142_44
                                |   |       |   |   `--0---?=0 SMNS96844_7
                                |   |       `--0|   ,--0 Notorhynchus
                                `--0|           `--0|   ,--1 Hexanchus
                                    |               `--1---1 Heptranchias
                                    |   ,--0 Heterodontus
                                    |   |--?=0 Paracestracion
                                    |   |   ,--2 Parascyllium
                                    |   |   |   ,--1 Orectolobus
                                    |   |--2+--2---2 Brachaelurus
                                    |   |   |   ,--2 Hemiscyllium
                                    `--0|   `--2---2 Ginglymostoma
                                        |   ,--0 Hemipristis
                                        |   |--0 Rhizoprionodon
                                        |   |--0 Mustelus
                                        |   |--0 Scyliorhinus
                                        `--0|   ,--0 Sphyrna
                                            |--0---0 Carcharhinus
                                            |   ,--0 Pseudocarcharias
                                            |   |   ,--?=0 Odontaspis
                                            `--0|   |   ,--0 Cretoxyrhina
                                                `--0|   |--0 Squalicorax
                                                    `--0+--?=0 Ptychodus
                                                        |--2 Carcharodon
                                                        `--0 Isurus
 
Tree 1024, char. 25 (6 steps) - Sub_Epiphyseal_foramen 
    ,--?=0 Pucapampella
    |   ,--?=0 Doliodus
    |   |               ,--?=0 Kawichthys
    |   |           ,--0---?=0 Cobelodus
|--0|   |       ,--0|   ,--?=0 Gutturensis
    |   |       |   `--0---?=0 Cladoselache
    |   |   ,--0|   ,--?=0 Iniopera
    `--0|   |   |   |   ,--?=0 Helodus
        |   |   `--0|   |--?=0 Debeerius
        |   |       `--0|   ,--?=0 Chondrenchelys
        |   |           `--0|   ,--?=0 Hydrolagus
        |   |               `--0---?=0 Chimaera
        `--0|   ,--?=0 Cladodoides
            |   |   ,--?=0 Phoebodus
            |   |--0---?=0 ThrInacoselache
            |   |       ,--?=0 Tamiobatis
            |   |       |--?=0 Diplodoselache
            |   |   ,--0|   ,--?=0 Triodus
            `--0|   |   `--0---?=0 Orthacanthus
                |   |   ,--?=0 Dracopristis
                |   |   |   ,--?=0 Acronemus
                |   |   |   |--?=0 Tristychius
                |   |   |   |   ,--?=0 Onychoselache
                `--0|   |   |   |--?=0 Hamiltonichthys
                    |   |   |--0|   ,--?=0 Asteracanthus
                    |   |   |   `--0+--0 Egertonodus
                    |   |   |       `--?=0 H.hauff
                    |   |   |       ,--?=0 Kimmerobatis
                    `--0|   |       |--?=0 Belemnobatis
                        |   |       |--?=0 Spathobatis
                        |   |       |           ,--?=0 Cyclobatis
                        |   |       |       ,--0|   ,--0 Bathyraja
                        |   |       |       |   `--0---0 Raja
                        |   |   ,--0|   ,--0|   ,--1 Hexatrygon
                        |   |   |   |   |   |   |   ,--0 Asterotrygon
                        |   |   |   |   |   `--1|   |--1 Heliobatis
                        `--0|   |   |   |       `--1+--1 Potamotrygon
                            |   |   |   |           |   ,--1 Gymnura
                            |   |   |   |           `--1|   ,--1 Mobula
                            |   |   `--0|               `--1---1 Rhinoptera
                            |   |       |       ,--0 Narcine
                            |   |       |   ,--0|    ,--1 Narke
                            |   |       |   |   `--01|    ,--?=01 Hypnos
                            |   |       |   |        `--01---?=01 Torpedo
                            |   |       |   |       ,--0 Tingitanius
                            |   |       `--0|   ,--0|   ,--1 Platyrhinoidis
                            |   |           |   |   `--0---0 Platyrhina
                            |   |           |   |       ,--0 Zapteryx
                            |   |           `--0|   ,--0+--0 Trygonorrhina
                            |   |               |   |   `--0 Aptychotrema
                            |   |               `--0|   ,--0 Rhinobatos
                            |   |                   |   |--0 Rhynchobatus
                            `--0|                   `--0+--0 Glaucostegus
                                |                       |   ,--?=0 Rhina
                                |                       `--0---?=0 Pristis
                                |       ,--?=0 Protospinax
                                |       |       ,--?=0 Pristiophorus
                                |       |   ,--0---?=0 Pliotrema
                                |       |--0|   ,--?=0 Squatina
                                |       |   `--0---?=0 Pseudorhina
                                |       |   ,--?=0 Oxynotus
                                |       |   |   ,--?=0 Deania
                                |   ,--0+--0|   |   ,--0 Squalus
                                |   |   |   `--0|   |--?=0 Etmopterus
                                |   |   |       `--0|   ,--0 Zameus
                                |   |   |           `--0---0 Dalatias
                                |   |   |   ,--?=0 Chlamydoselachus
                                |   |   |   |       ,--?=0 Notidanoides
                                |   |   `--0|   ,--0|   ,--?=0 SMNS80142_44
                                |   |       |   |   `--0---?=0 SMNS96844_7
                                |   |       `--0|   ,--?=0 Notorhynchus
                                `--0|           `--0|   ,--0 Hexanchus
                                    |               `--0---0 Heptranchias
                                    |   ,--?=1 Heterodontus
                                    |   |--?=1 Paracestracion
                                    |   |   ,--1 Parascyllium
                                    |   |   |   ,--0 Orectolobus
                                    |   |--1+--1---1 Brachaelurus
                                    |   |   |   ,--1 Hemiscyllium
                                    `--1|   `--1---1 Ginglymostoma
                                        |   ,--?=1 Hemipristis
                                        |   |--?=1 Rhizoprionodon
                                        |   |--?=1 Mustelus
                                        |   |--?=1 Scyliorhinus
                                        `--1|   ,--?=1 Sphyrna
                                            |--1---?=1 Carcharhinus
                                            |   ,--?=1 Pseudocarcharias
                                            |   |   ,--?=1 Odontaspis
                                            `--1|   |   ,--?=1 Cretoxyrhina
                                                `--1|   |--?=1 Squalicorax
                                                    `--1+--?=1 Ptychodus
                                                        |--1 Carcharodon
                                                        `--?=1 Isurus
 
Tree 1024, char. 26 (7 steps) - Supraotic_shelf 
    ,--0 Pucapampella
    |   ,--0 Doliodus
    |   |               ,--0 Kawichthys
    |   |           ,--0---0 Cobelodus
|--0|   |       ,--0|   ,--0 Gutturensis
    |   |       |   `--0---0 Cladoselache
    |   |   ,--0|   ,--0 Iniopera
    `--0|   |   |   |   ,--0 Helodus
        |   |   `--0|   |--0 Debeerius
        |   |       `--0|   ,--0 Chondrenchelys
        |   |           `--0|   ,--0 Hydrolagus
        |   |               `--0---0 Chimaera
        `--0|   ,--0 Cladodoides
            |   |   ,--0 Phoebodus
            |   |--0---0 ThrInacoselache
            |   |       ,--0 Tamiobatis
            |   |       |--?=0 Diplodoselache
            |   |   ,--0|   ,--0 Triodus
            `--0|   |   `--0---0 Orthacanthus
                |   |   ,--0 Dracopristis
                |   |   |   ,--1 Acronemus
                |   |   |   |--1 Tristychius
                |   |   |   |   ,--0 Onychoselache
                `--0|   |   |   |--0 Hamiltonichthys
                    |   |   |--0|   ,--?=0 Asteracanthus
                    |   |   |   `--0+--0 Egertonodus
                    |   |   |       `--0 H.hauff
                    |   |   |       ,--0 Kimmerobatis
                    `--0|   |       |--0 Belemnobatis
                        |   |       |--0 Spathobatis
                        |   |       |           ,--?=0 Cyclobatis
                        |   |       |       ,--0|   ,--0 Bathyraja
                        |   |       |       |   `--0---0 Raja
                        |   |   ,--0|   ,--0|   ,--0 Hexatrygon
                        |   |   |   |   |   |   |   ,--?=0 Asterotrygon
                        |   |   |   |   |   `--0|   |--?=0 Heliobatis
                        `--0|   |   |   |       `--0+--0 Potamotrygon
                            |   |   |   |           |   ,--0 Gymnura
                            |   |   |   |           `--0|   ,--0 Mobula
                            |   |   `--0|               `--0---0 Rhinoptera
                            |   |       |       ,--0 Narcine
                            |   |       |   ,--0|   ,--?=0 Narke
                            |   |       |   |   `--0|   ,--0 Hypnos
                            |   |       |   |       `--0---0 Torpedo
                            |   |       |   |       ,--?=0 Tingitanius
                            |   |       `--0|   ,--0|   ,--0 Platyrhinoidis
                            |   |           |   |   `--0---0 Platyrhina
                            |   |           |   |       ,--0 Zapteryx
                            |   |           `--0|   ,--0+--?=0 Trygonorrhina
                            |   |               |   |   `--0 Aptychotrema
                            |   |               `--0|   ,--0 Rhinobatos
                            |   |                   |   |--0 Rhynchobatus
                            `--0|                   `--0+--0 Glaucostegus
                                |                       |   ,--0 Rhina
                                |                       `--0---0 Pristis
                                |       ,--0 Protospinax
                                |       |       ,--0 Pristiophorus
                                |       |   ,--0---0 Pliotrema
                                |       |--0|   ,--1 Squatina
                                |       |   `--1---1 Pseudorhina
                                |       |   ,--1 Oxynotus
                                |       |   |   ,--0 Deania
                                |   ,--0+--0|   |   ,--1 Squalus
                                |   |   |   `--0|   |--0 Etmopterus
                                |   |   |       `--0|   ,--0 Zameus
                                |   |   |           `--0---0 Dalatias
                                |   |   |   ,--0 Chlamydoselachus
                                |   |   |   |       ,--0 Notidanoides
                                |   |   `--0|   ,--0|   ,--0 SMNS80142_44
                                |   |       |   |   `--0---0 SMNS96844_7
                                |   |       `--0|   ,--0 Notorhynchus
                                `--0|           `--0|   ,--0 Hexanchus
                                    |               `--0---0 Heptranchias
                                    |   ,--?=0 Heterodontus
                                    |   |--?=0 Paracestracion
                                    |   |   ,--?=1 Parascyllium
                                    |   |   |   ,--1 Orectolobus
                                    |   |--1+--1---1 Brachaelurus
                                    |   |   |   ,--1 Hemiscyllium
                                    `--0|   `--1---1 Ginglymostoma
                                        |   ,--0 Hemipristis
                                        |   |--0 Rhizoprionodon
                                        |   |--0 Mustelus
                                        |   |--1 Scyliorhinus
                                        `--0|   ,--0 Sphyrna
                                            |--0---0 Carcharhinus
                                            |   ,--0 Pseudocarcharias
                                            |   |   ,--0 Odontaspis
                                            `--0|   |   ,--?=0 Cretoxyrhina
                                                `--0|   |--?=0 Squalicorax
                                                    `--0+--?=0 Ptychodus
                                                        |--0 Carcharodon
                                                        `--0 Isurus
 
Tree 1024, char. 27 (11 steps) - Sup_Supraorbital_crest 
    ,--?=1 Pucapampella
    |   ,--1 Doliodus
    |   |               ,--?=1 Kawichthys
    |   |           ,--1---1 Cobelodus
|--1|   |       ,--1|   ,--?=1 Gutturensis
    |   |       |   `--1---1 Cladoselache
    |   |   ,--1|   ,--1 Iniopera
    `--1|   |   |   |   ,--1 Helodus
        |   |   `--1|   |--1 Debeerius
        |   |       `--1|   ,--1 Chondrenchelys
        |   |           `--1|   ,--1 Hydrolagus
        |   |               `--1---1 Chimaera
        `--1|   ,--?=1 Cladodoides
            |   |   ,--?=1 Phoebodus
            |   |--1---1 ThrInacoselache
            |   |       ,--?=1 Tamiobatis
            |   |       |--1 Diplodoselache
            |   |   ,--1|   ,--1 Triodus
            `--1|   |   `--1---1 Orthacanthus
                |   |   ,--1 Dracopristis
                |   |   |   ,--?=1 Acronemus
                |   |   |   |--1 Tristychius
                |   |   |   |   ,--1 Onychoselache
                `--1|   |   |   |--1 Hamiltonichthys
                    |   |   |--1|   ,--?=1 Asteracanthus
                    |   |   |   `--1+--1 Egertonodus
                    |   |   |       `--1 H.hauff
                    |   |   |       ,--1 Kimmerobatis
                    `--1|   |       |--1 Belemnobatis
                        |   |       |--1 Spathobatis
                        |   |       |             ,--0 Cyclobatis
                        |   |       |        ,--12|   ,--2 Bathyraja
                        |   |       |        |    `--2---2 Raja
                        |   |   ,--1|   ,--12|    ,--1 Hexatrygon
                        |   |   |   |   |    |    |   ,--2 Asterotrygon
                        |   |   |   |   |    `--12|   |--2 Heliobatis
                        `--1|   |   |   |         `--2+--2 Potamotrygon
                            |   |   |   |             |   ,--2 Gymnura
                            |   |   |   |             `--2|   ,--1 Mobula
                            |   |   `--1|                 `--1---1 Rhinoptera
                            |   |       |       ,--0 Narcine
                            |   |       |   ,--0|   ,--0 Narke
                            |   |       |   |   `--0|   ,--0 Hypnos
                            |   |       |   |       `--0---0 Torpedo
                            |   |       |   |       ,--1 Tingitanius
                            |   |       `--1|   ,--1|   ,--1 Platyrhinoidis
                            |   |           |   |   `--1---1 Platyrhina
                            |   |           |   |       ,--1 Zapteryx
                            |   |           `--1|   ,--1+--12 Trygonorrhina
                            |   |               |   |   `--1 Aptychotrema
                            |   |               `--1|   ,--1 Rhinobatos
                            |   |                   |   |--1 Rhynchobatus
                            `--1|                   `--1+--1 Glaucostegus
                                |                       |   ,--1 Rhina
                                |                       `--1---1 Pristis
                                |       ,--1 Protospinax
                                |       |       ,--1 Pristiophorus
                                |       |   ,--1---1 Pliotrema
                                |       |--1|   ,--1 Squatina
                                |       |   `--1---1 Pseudorhina
                                |       |   ,--1 Oxynotus
                                |       |   |   ,--1 Deania
                                |   ,--1+--1|   |   ,--1 Squalus
                                |   |   |   `--1|   |--1 Etmopterus
                                |   |   |       `--1|   ,--1 Zameus
                                |   |   |           `--1---1 Dalatias
                                |   |   |   ,--1 Chlamydoselachus
                                |   |   |   |       ,--12 Notidanoides
                                |   |   `--1|   ,--1|   ,--1 SMNS80142_44
                                |   |       |   |   `--1---1 SMNS96844_7
                                |   |       `--1|   ,--1 Notorhynchus
                                `--1|           `--1|   ,--1 Hexanchus
                                    |               `--1---1 Heptranchias
                                    |   ,--2 Heterodontus
                                    |   |--2 Paracestracion
                                    |   |   ,--0 Parascyllium
                                    |   |   |   ,--2 Orectolobus
                                    |   |--2+--2---2 Brachaelurus
                                    |   |   |   ,--2 Hemiscyllium
                                    `--2|   `--2---1 Ginglymostoma
                                        |   ,--0 Hemipristis
                                        |   |--0 Rhizoprionodon
                                        |   |--2 Mustelus
                                        |   |--2 Scyliorhinus
                                        `--2|   ,--0 Sphyrna
                                            |--0---0 Carcharhinus
                                            |   ,--2 Pseudocarcharias
                                            |   |   ,--2 Odontaspis
                                            `--2|   |   ,--12 Cretoxyrhina
                                                `--2|   |--12 Squalicorax
                                                    `--2+--?=2 Ptychodus
                                                        |--2 Carcharodon
                                                        `--2 Isurus
 
Tree 1024, char. 28 (5 steps) - Sub_supraorbital_crest_Preorbital_process 
    ,--?=0 Pucapampella
    |   ,--0 Doliodus
    |   |               ,--?=0 Kawichthys
    |   |           ,--0---0 Cobelodus
|--0|   |       ,--0|   ,--?=0 Gutturensis
    |   |       |   `--0---0 Cladoselache
    |   |   ,--0|   ,--0 Iniopera
    `--0|   |   |   |   ,--0 Helodus
        |   |   `--0|   |--0 Debeerius
        |   |       `--0|   ,--0 Chondrenchelys
        |   |           `--0|   ,--0 Hydrolagus
        |   |               `--0---0 Chimaera
        `--0|   ,--?=0 Cladodoides
            |   |   ,--?=0 Phoebodus
            |   |--0---0 ThrInacoselache
            |   |       ,--?=0 Tamiobatis
            |   |       |--0 Diplodoselache
            |   |   ,--0|   ,--0 Triodus
            `--0|   |   `--0---0 Orthacanthus
                |   |   ,--0 Dracopristis
                |   |   |   ,--?=0 Acronemus
                |   |   |   |--0 Tristychius
                |   |   |   |   ,--0 Onychoselache
                `--0|   |   |   |--0 Hamiltonichthys
                    |   |   |--0|   ,--?=0 Asteracanthus
                    |   |   |   `--0+--0 Egertonodus
                    |   |   |       `--0 H.hauff
                    |   |   |       ,--0 Kimmerobatis
                    `--0|   |       |--0 Belemnobatis
                        |   |       |--0 Spathobatis
                        |   |       |             ,--?=01 Cyclobatis
                        |   |       |        ,--01|   ,--1 Bathyraja
                        |   |       |        |    `--1---1 Raja
                        |   |   ,--0|   ,--01|    ,--0 Hexatrygon
                        |   |   |   |   |    |    |   ,--1 Asterotrygon
                        |   |   |   |   |    `--01|   |--1 Heliobatis
                        `--0|   |   |   |         `--1+--1 Potamotrygon
                            |   |   |   |             |   ,--1 Gymnura
                            |   |   |   |             `--1|   ,--0 Mobula
                            |   |   `--0|                 `--0---0 Rhinoptera
                            |   |       |       ,--?=0 Narcine
                            |   |       |   ,--0|   ,--?=0 Narke
                            |   |       |   |   `--0|   ,--?=0 Hypnos
                            |   |       |   |       `--0---?=0 Torpedo
                            |   |       |   |       ,--0 Tingitanius
                            |   |       `--0|   ,--0|   ,--0 Platyrhinoidis
                            |   |           |   |   `--0---0 Platyrhina
                            |   |           |   |       ,--0 Zapteryx
                            |   |           `--0|   ,--0+--?=0 Trygonorrhina
                            |   |               |   |   `--0 Aptychotrema
                            |   |               `--0|   ,--0 Rhinobatos
                            |   |                   |   |--0 Rhynchobatus
                            `--0|                   `--0+--0 Glaucostegus
                                |                       |   ,--0 Rhina
                                |                       `--0---0 Pristis
                                |       ,--0 Protospinax
                                |       |       ,--0 Pristiophorus
                                |       |   ,--0---0 Pliotrema
                                |       |--0|   ,--0 Squatina
                                |       |   `--0---0 Pseudorhina
                                |       |   ,--0 Oxynotus
                                |       |   |   ,--0 Deania
                                |   ,--0+--0|   |   ,--0 Squalus
                                |   |   |   `--0|   |--0 Etmopterus
                                |   |   |       `--0|   ,--0 Zameus
                                |   |   |           `--0---0 Dalatias
                                |   |   |   ,--0 Chlamydoselachus
                                |   |   |   |       ,--?=0 Notidanoides
                                |   |   `--0|   ,--0|   ,--0 SMNS80142_44
                                |   |       |   |   `--0---0 SMNS96844_7
                                |   |       `--0|   ,--0 Notorhynchus
                                `--0|           `--0|   ,--0 Hexanchus
                                    |               `--0---0 Heptranchias
                                    |   ,--1 Heterodontus
                                    |   |--1 Paracestracion
                                    |   |   ,--?=1 Parascyllium
                                    |   |   |   ,--1 Orectolobus
                                    |   |--1+--1---1 Brachaelurus
                                    |   |   |   ,--1 Hemiscyllium
                                    `--1|   `--1---0 Ginglymostoma
                                        |   ,--?=1 Hemipristis
                                        |   |--?=1 Rhizoprionodon
                                        |   |--1 Mustelus
                                        |   |--1 Scyliorhinus
                                        `--1|   ,--?=1 Sphyrna
                                            |--1---?=1 Carcharhinus
                                            |   ,--1 Pseudocarcharias
                                            |   |   ,--1 Odontaspis
                                            `--1|   |   ,--?=1 Cretoxyrhina
                                                `--1|   |--?=1 Squalicorax
                                                    `--1+--?=1 Ptychodus
                                                        |--1 Carcharodon
                                                        `--1 Isurus
 
Tree 1024, char. 29 (5 steps) - Occipital_crest 
    ,--?=0 Pucapampella
    |   ,--0 Doliodus
    |   |               ,--0 Kawichthys
    |   |           ,--0---0 Cobelodus
|--0|   |       ,--0|   ,--?=0 Gutturensis
    |   |       |   `--0---?=0 Cladoselache
    |   |   ,--0|   ,--?=0 Iniopera
    `--0|   |   |   |   ,--?=0 Helodus
        |   |   `--0|   |--0 Debeerius
        |   |       `--0|   ,--0 Chondrenchelys
        |   |           `--0|   ,--0 Hydrolagus
        |   |               `--0---0 Chimaera
        `--0|   ,--0 Cladodoides
            |   |   ,--0 Phoebodus
            |   |--0---?=0 ThrInacoselache
            |   |       ,--1 Tamiobatis
            |   |       |--1 Diplodoselache
            |   |   ,--1|   ,--1 Triodus
            `--0|   |   `--1---1 Orthacanthus
                |   |   ,--?=0 Dracopristis
                |   |   |   ,--0 Acronemus
                |   |   |   |--0 Tristychius
                |   |   |   |   ,--0 Onychoselache
                `--0|   |   |   |--0 Hamiltonichthys
                    |   |   |--0|   ,--0 Asteracanthus
                    |   |   |   `--0+--0 Egertonodus
                    |   |   |       `--0 H.hauff
                    |   |   |       ,--0 Kimmerobatis
                    `--0|   |       |--0 Belemnobatis
                        |   |       |--0 Spathobatis
                        |   |       |           ,--?=0 Cyclobatis
                        |   |       |       ,--0|   ,--0 Bathyraja
                        |   |       |       |   `--0---0 Raja
                        |   |   ,--0|   ,--0|   ,--0 Hexatrygon
                        |   |   |   |   |   |   |   ,--?=0 Asterotrygon
                        |   |   |   |   |   `--0|   |--?=0 Heliobatis
                        `--0|   |   |   |       `--0+--0 Potamotrygon
                            |   |   |   |           |   ,--0 Gymnura
                            |   |   |   |           `--0|   ,--0 Mobula
                            |   |   `--0|               `--0---0 Rhinoptera
                            |   |       |       ,--0 Narcine
                            |   |       |   ,--0|   ,--?=0 Narke
                            |   |       |   |   `--0|   ,--0 Hypnos
                            |   |       |   |       `--0---0 Torpedo
                            |   |       |   |       ,--?=0 Tingitanius
                            |   |       `--0|   ,--0|   ,--0 Platyrhinoidis
                            |   |           |   |   `--0---0 Platyrhina
                            |   |           |   |       ,--0 Zapteryx
                            |   |           `--0|   ,--0+--?=0 Trygonorrhina
                            |   |               |   |   `--?=0 Aptychotrema
                            |   |               `--0|   ,--0 Rhinobatos
                            |   |                   |   |--0 Rhynchobatus
                            `--0|                   `--0+--0 Glaucostegus
                                |                       |   ,--0 Rhina
                                |                       `--0---0 Pristis
                                |       ,--2 Protospinax
                                |       |       ,--2 Pristiophorus
                                |       |   ,--2---2 Pliotrema
                                |       |--2|   ,--0 Squatina
                                |       |   `--0---0 Pseudorhina
                                |       |   ,--2 Oxynotus
                                |       |   |   ,--2 Deania
                                |   ,--2+--2|   |   ,--2 Squalus
                                |   |   |   `--2|   |--?=2 Etmopterus
                                |   |   |       `--2|   ,--2 Zameus
                                |   |   |           `--2---2 Dalatias
                                |   |   |   ,--2 Chlamydoselachus
                                |   |   |   |        ,--?=02 Notidanoides
                                |   |   `--2|   ,--02|    ,--?=02 SMNS80142_44
                                |   |       |   |    `--02---0 SMNS96844_7
                                |   |       `--2|   ,--2 Notorhynchus
                                `--0|           `--2|   ,--2 Hexanchus
                                    |               `--2---2 Heptranchias
                                    |   ,--0 Heterodontus
                                    |   |--?=0 Paracestracion
                                    |   |   ,--?=0 Parascyllium
                                    |   |   |   ,--0 Orectolobus
                                    |   |--0+--0---0 Brachaelurus
                                    |   |   |   ,--0 Hemiscyllium
                                    `--0|   `--0---0 Ginglymostoma
                                        |   ,--?=0 Hemipristis
                                        |   |--?=0 Rhizoprionodon
                                        |   |--0 Mustelus
                                        |   |--0 Scyliorhinus
                                        `--0|   ,--?=0 Sphyrna
                                            |--0---?=0 Carcharhinus
                                            |   ,--2 Pseudocarcharias
                                            |   |   ,--?=2 Odontaspis
                                            `--2|   |   ,--?=2 Cretoxyrhina
                                                `--2|   |--?=2 Squalicorax
                                                    `--2+--2 Ptychodus
                                                        |--2 Carcharodon
                                                        `--2 Isurus
 
Tree 1024, char. 30 (2 steps) - Sup_Basicranial_processes 
    ,--?=1 Pucapampella
    |   ,--1 Doliodus
    |   |               ,--?=1 Kawichthys
    |   |           ,--1---1 Cobelodus
|--1|   |       ,--1|   ,--?=1 Gutturensis
    |   |       |   `--1---?=1 Cladoselache
    |   |   ,--1|   ,--?=1 Iniopera
    `--1|   |   |   |   ,--?=1 Helodus
        |   |   `--1|   |--?=1 Debeerius
        |   |       `--1|   ,--?=1 Chondrenchelys
        |   |           `--1|   ,--?=1 Hydrolagus
        |   |               `--1---?=1 Chimaera
        `--1|   ,--?=1 Cladodoides
            |   |   ,--?=1 Phoebodus
            |   |--1---?=1 ThrInacoselache
            |   |       ,--?=1 Tamiobatis
            |   |       |--?=1 Diplodoselache
            |   |   ,--1|   ,--1 Triodus
            `--1|   |   `--1---1 Orthacanthus
                |   |   ,--12 Dracopristis
                |   |   |   ,--?=1 Acronemus
                |   |   |   |--1 Tristychius
                |   |   |   |   ,--12 Onychoselache
                `--1|   |   |   |--1 Hamiltonichthys
                    |   |   |--1|   ,--1 Asteracanthus
                    |   |   |   `--1+--1 Egertonodus
                    |   |   |       `--1 H.hauff
                    |   |   |       ,--0 Kimmerobatis
                    `--1|   |       |--0 Belemnobatis
                        |   |       |--0 Spathobatis
                        |   |       |           ,--0 Cyclobatis
                        |   |       |       ,--0|   ,--0 Bathyraja
                        |   |       |       |   `--0---0 Raja
                        |   |   ,--0|   ,--0|   ,--0 Hexatrygon
                        |   |   |   |   |   |   |   ,--0 Asterotrygon
                        |   |   |   |   |   `--0|   |--0 Heliobatis
                        `--1|   |   |   |       `--0+--0 Potamotrygon
                            |   |   |   |           |   ,--0 Gymnura
                            |   |   |   |           `--0|   ,--0 Mobula
                            |   |   `--0|               `--0---0 Rhinoptera
                            |   |       |       ,--0 Narcine
                            |   |       |   ,--0|   ,--0 Narke
                            |   |       |   |   `--0|   ,--0 Hypnos
                            |   |       |   |       `--0---0 Torpedo
                            |   |       |   |       ,--0 Tingitanius
                            |   |       `--0|   ,--0|   ,--0 Platyrhinoidis
                            |   |           |   |   `--0---0 Platyrhina
                            |   |           |   |       ,--0 Zapteryx
                            |   |           `--0|   ,--0+--0 Trygonorrhina
                            |   |               |   |   `--0 Aptychotrema
                            |   |               `--0|   ,--0 Rhinobatos
                            |   |                   |   |--0 Rhynchobatus
                            `--1|                   `--0+--0 Glaucostegus
                                |                       |   ,--0 Rhina
                                |                       `--0---0 Pristis
                                |       ,--2 Protospinax
                                |       |       ,--2 Pristiophorus
                                |       |   ,--2---2 Pliotrema
                                |       |--2|   ,--2 Squatina
                                |       |   `--2---2 Pseudorhina
                                |       |   ,--2 Oxynotus
                                |       |   |   ,--2 Deania
                                |   ,--2+--2|   |   ,--2 Squalus
                                |   |   |   `--2|   |--2 Etmopterus
                                |   |   |       `--2|   ,--2 Zameus
                                |   |   |           `--2---2 Dalatias
                                |   |   |   ,--2 Chlamydoselachus
                                |   |   |   |       ,--2 Notidanoides
                                |   |   `--2|   ,--2|   ,--12 SMNS80142_44
                                |   |       |   |   `--2---12 SMNS96844_7
                                |   |       `--2|   ,--2 Notorhynchus
                                `--1|           `--2|   ,--2 Hexanchus
                                    |               `--2---2 Heptranchias
                                    |   ,--1 Heterodontus
                                    |   |--1 Paracestracion
                                    |   |   ,--1 Parascyllium
                                    |   |   |   ,--1 Orectolobus
                                    |   |--1+--1---1 Brachaelurus
                                    |   |   |   ,--1 Hemiscyllium
                                    `--1|   `--1---1 Ginglymostoma
                                        |   ,--1 Hemipristis
                                        |   |--1 Rhizoprionodon
                                        |   |--1 Mustelus
                                        |   |--1 Scyliorhinus
                                        `--1|   ,--1 Sphyrna
                                            |--1---1 Carcharhinus
                                            |   ,--1 Pseudocarcharias
                                            |   |   ,--1 Odontaspis
                                            `--1|   |   ,--?=1 Cretoxyrhina
                                                `--1|   |--?=1 Squalicorax
                                                    `--1+--?=1 Ptychodus
                                                        |--1 Carcharodon
                                                        `--1 Isurus
 
Tree 1024, char. 31 (1 steps) - Sub_Basicranial_processes_position 
    ,--?=0 Pucapampella
    |   ,--0 Doliodus
    |   |               ,--?=0 Kawichthys
    |   |           ,--0---0 Cobelodus
|--0|   |       ,--0|   ,--?=0 Gutturensis
    |   |       |   `--0---?=0 Cladoselache
    |   |   ,--0|   ,--?=0 Iniopera
    `--0|   |   |   |   ,--?=0 Helodus
        |   |   `--0|   |--?=0 Debeerius
        |   |       `--0|   ,--?=0 Chondrenchelys
        |   |           `--0|   ,--?=0 Hydrolagus
        |   |               `--0---?=0 Chimaera
        `--0|   ,--?=0 Cladodoides
            |   |   ,--?=0 Phoebodus
            |   |--0---?=0 ThrInacoselache
            |   |       ,--?=0 Tamiobatis
            |   |       |--?=0 Diplodoselache
            |   |   ,--0|   ,--0 Triodus
            `--0|   |   `--0---0 Orthacanthus
                |   |   ,--?=0 Dracopristis
                |   |   |   ,--?=0 Acronemus
                |   |   |   |--0 Tristychius
                |   |   |   |   ,--?=0 Onychoselache
                `--0|   |   |   |--0 Hamiltonichthys
                    |   |   |--0|   ,--0 Asteracanthus
                    |   |   |   `--0+--0 Egertonodus
                    |   |   |       `--0 H.hauff
                    |   |   |       ,--?=0 Kimmerobatis
                    `--0|   |       |--?=0 Belemnobatis
                        |   |       |--?=0 Spathobatis
                        |   |       |           ,--?=0 Cyclobatis
                        |   |       |       ,--0|   ,--?=0 Bathyraja
                        |   |       |       |   `--0---?=0 Raja
                        |   |   ,--0|   ,--0|   ,--?=0 Hexatrygon
                        |   |   |   |   |   |   |   ,--?=0 Asterotrygon
                        |   |   |   |   |   `--0|   |--?=0 Heliobatis
                        `--0|   |   |   |       `--0+--?=0 Potamotrygon
                            |   |   |   |           |   ,--?=0 Gymnura
                            |   |   |   |           `--0|   ,--?=0 Mobula
                            |   |   `--0|               `--0---?=0 Rhinoptera
                            |   |       |       ,--?=0 Narcine
                            |   |       |   ,--0|   ,--?=0 Narke
                            |   |       |   |   `--0|   ,--?=0 Hypnos
                            |   |       |   |       `--0---?=0 Torpedo
                            |   |       |   |       ,--?=0 Tingitanius
                            |   |       `--0|   ,--0|   ,--?=0 Platyrhinoidis
                            |   |           |   |   `--0---?=0 Platyrhina
                            |   |           |   |       ,--?=0 Zapteryx
                            |   |           `--0|   ,--0+--?=0 Trygonorrhina
                            |   |               |   |   `--?=0 Aptychotrema
                            |   |               `--0|   ,--?=0 Rhinobatos
                            |   |                   |   |--?=0 Rhynchobatus
                            `--0|                   `--0+--?=0 Glaucostegus
                                |                       |   ,--?=0 Rhina
                                |                       `--0---?=0 Pristis
                                |       ,--1 Protospinax
                                |       |       ,--1 Pristiophorus
                                |       |   ,--1---1 Pliotrema
                                |       |--1|   ,--1 Squatina
                                |       |   `--1---1 Pseudorhina
                                |       |   ,--1 Oxynotus
                                |       |   |   ,--1 Deania
                                |   ,--1+--1|   |   ,--1 Squalus
                                |   |   |   `--1|   |--1 Etmopterus
                                |   |   |       `--1|   ,--1 Zameus
                                |   |   |           `--1---1 Dalatias
                                |   |   |   ,--1 Chlamydoselachus
                                |   |   |   |       ,--1 Notidanoides
                                |   |   `--1|   ,--1|   ,--?=1 SMNS80142_44
                                |   |       |   |   `--1---?=1 SMNS96844_7
                                |   |       `--1|   ,--1 Notorhynchus
                                `--0|           `--1|   ,--1 Hexanchus
                                    |               `--1---1 Heptranchias
                                    |   ,--0 Heterodontus
                                    |   |--0 Paracestracion
                                    |   |   ,--0 Parascyllium
                                    |   |   |   ,--0 Orectolobus
                                    |   |--0+--0---0 Brachaelurus
                                    |   |   |   ,--0 Hemiscyllium
                                    `--0|   `--0---0 Ginglymostoma
                                        |   ,--0 Hemipristis
                                        |   |--0 Rhizoprionodon
                                        |   |--0 Mustelus
                                        |   |--0 Scyliorhinus
                                        `--0|   ,--0 Sphyrna
                                            |--0---0 Carcharhinus
                                            |   ,--0 Pseudocarcharias
                                            |   |   ,--0 Odontaspis
                                            `--0|   |   ,--?=0 Cretoxyrhina
                                                `--0|   |--?=0 Squalicorax
                                                    `--0+--?=0 Ptychodus
                                                        |--0 Carcharodon
                                                        `--0 Isurus
 
Tree 1024, char. 32 (23 steps) - Postorbital_process 
    ,--0 Pucapampella
    |   ,--0 Doliodus
    |   |               ,--0 Kawichthys
    |   |           ,--0---0 Cobelodus
|--0|   |       ,--0|    ,--1 Gutturensis
    |   |       |   `--01---?=01 Cladoselache
    |   |   ,--0|   ,--0 Iniopera
    `--0|   |   |   |   ,--5 Helodus
        |   |   `--0|   |--?=5 Debeerius
        |   |       `--5|   ,--5 Chondrenchelys
        |   |           `--5|   ,--5 Hydrolagus
        |   |               `--5---5 Chimaera
        `--0|   ,--1 Cladodoides
            |   |   ,--?=0 Phoebodus
            |   |--0---?=0 ThrInacoselache
            |   |       ,--0 Tamiobatis
            |   |       |--?=0 Diplodoselache
            |   |   ,--0|   ,--0 Triodus
            `--0|   |   `--0---0 Orthacanthus
                |   |   ,--0 Dracopristis
                |   |   |   ,--1 Acronemus
                |   |   |   |--1 Tristychius
                |   |   |   |   ,--7 Onychoselache
                `--0|   |   |   |--7 Hamiltonichthys
                    |   |   |--7|   ,--7 Asteracanthus
                    |   |   |   `--7+--7 Egertonodus
                    |   |   |       `--7 H.hauff
                    |   |   |       ,--2 Kimmerobatis
                    `--0|   |       |--2 Belemnobatis
                        |   |       |--2 Spathobatis
                        |   |       |           ,--2 Cyclobatis
                        |   |       |       ,--2|   ,--2 Bathyraja
                        |   |       |       |   `--2---3 Raja
                        |   |   ,--2|   ,--2|   ,--3 Hexatrygon
                        |   |   |   |   |   |   |   ,--?=3 Asterotrygon
                        |   |   |   |   |   `--3|   |--?=3 Heliobatis
                        `--0|   |   |   |       `--3+--3 Potamotrygon
                            |   |   |   |           |   ,--3 Gymnura
                            |   |   |   |           `--3|   ,--6 Mobula
                            |   |   `--2|               `--6---6 Rhinoptera
                            |   |       |       ,--5 Narcine
                            |   |       |   ,--5|   ,--5 Narke
                            |   |       |   |   `--5|   ,--5 Hypnos
                            |   |       |   |       `--5---5 Torpedo
                            |   |       |   |       ,--2 Tingitanius
                            |   |       `--2|   ,--2|   ,--2 Platyrhinoidis
                            |   |           |   |   `--2---2 Platyrhina
                            |   |           |   |       ,--2 Zapteryx
                            |   |           `--2|   ,--2+--2 Trygonorrhina
                            |   |               |   |   `--2 Aptychotrema
                            |   |               `--2|   ,--3 Rhinobatos
                            |   |                   |   |--3 Rhynchobatus
                            `--2|                   `--3+--2 Glaucostegus
                                |                       |   ,--3 Rhina
                                |                       `--3---3 Pristis
                                |       ,--2 Protospinax
                                |       |       ,--2 Pristiophorus
                                |       |   ,--2---2 Pliotrema
                                |       |--2|   ,--2 Squatina
                                |       |   `--2---2 Pseudorhina
                                |       |   ,--2 Oxynotus
                                |       |   |   ,--2 Deania
                                |   ,--2+--2|   |   ,--2 Squalus
                                |   |   |   `--2|   |--2 Etmopterus
                                |   |   |       `--2|   ,--2 Zameus
                                |   |   |           `--2---2 Dalatias
                                |   |   |   ,--2 Chlamydoselachus
                                |   |   |   |       ,--?=2 Notidanoides
                                |   |   `--2|   ,--2|   ,--2 SMNS80142_44
                                |   |       |   |   `--2---2 SMNS96844_7
                                |   |       `--2|    ,--3 Notorhynchus
                                `--2|           `--23|    ,--3 Hexanchus
                                    |                `--23---2 Heptranchias
                                    |   ,--3 Heterodontus
                                    |   |--?=2 Paracestracion
                                    |   |   ,--2 Parascyllium
                                    |   |   |   ,--2 Orectolobus
                                    |   |--2+--2---2 Brachaelurus
                                    |   |   |   ,--6 Hemiscyllium
                                    `--2|   `--6---6 Ginglymostoma
                                        |   ,--4 Hemipristis
                                        |   |--4 Rhizoprionodon
                                        |   |--4 Mustelus
                                        |   |--3 Scyliorhinus
                                        `--4|   ,--4 Sphyrna
                                            |--4---4 Carcharhinus
                                            |   ,--2 Pseudocarcharias
                                            |   |   ,--2 Odontaspis
                                            `--2|   |   ,--?=2 Cretoxyrhina
                                                `--2|   |--?=2 Squalicorax
                                                    `--2+--?=2 Ptychodus
                                                        |--2 Carcharodon
                                                        `--2 Isurus
 
Tree 1024, char. 33 (4 steps) - Triangular_process 
     ,--?=01 Pucapampella
     |    ,--1 Doliodus
     |    |                   ,--?=01 Kawichthys
     |    |              ,--01---?=01 Cobelodus
|--01|    |         ,--01|    ,--?=01 Gutturensis
     |    |         |    `--01---?=01 Cladoselache
     |    |    ,--01|    ,--?=01 Iniopera
     `--01|    |    |    |    ,--?=01 Helodus
          |    |    `--01|    |--?=01 Debeerius
          |    |         `--01|    ,--?=01 Chondrenchelys
          |    |              `--01|    ,--?=01 Hydrolagus
          |    |                   `--01---?=01 Chimaera
          `--01|    ,--?=01 Cladodoides
               |    |    ,--?=01 Phoebodus
               |    |--01---?=01 ThrInacoselache
               |    |       ,--?=0 Tamiobatis
               |    |       |--?=0 Diplodoselache
               |    |   ,--0|   ,--0 Triodus
               `--01|   |   `--0---?=0 Orthacanthus
                    |   |   ,--0 Dracopristis
                    |   |   |   ,--?=0 Acronemus
                    |   |   |   |--0 Tristychius
                    |   |   |   |   ,--?=0 Onychoselache
                    `--0|   |   |   |--0 Hamiltonichthys
                        |   |   |--0|   ,--0 Asteracanthus
                        |   |   |   `--0+--0 Egertonodus
                        |   |   |       `--0 H.hauff
                        |   |   |       ,--0 Kimmerobatis
                        `--0|   |       |--0 Belemnobatis
                            |   |       |--0 Spathobatis
                            |   |       |           ,--0 Cyclobatis
                            |   |       |       ,--0|   ,--1 Bathyraja
                            |   |       |       |   `--1---1 Raja
                            |   |   ,--0|   ,--0|   ,--0 Hexatrygon
                            |   |   |   |   |   |   |   ,--?=0 Asterotrygon
                            |   |   |   |   |   `--0|   |--?=0 Heliobatis
                            `--0|   |   |   |       `--0+--0 Potamotrygon
                                |   |   |   |           |   ,--1 Gymnura
                                |   |   |   |           `--0|   ,--0 Mobula
                                |   |   `--0|               `--0---0 Rhinoptera
                                |   |       |         ,--?=01 Narcine
                                |   |       |    ,--01|    ,--?=01 Narke
                                |   |       |    |    `--01|    ,--?=01 Hypnos
                                |   |       |    |         `--01---?=01 Torpedo
                                |   |       |    |       ,--1 Tingitanius
                                |   |       `--01|   ,--1|   ,--1 Platyrhinoidis
                                |   |            |   |   `--1---1 Platyrhina
                                |   |            |   |       ,--1 Zapteryx
                                |   |            `--1|   ,--1+--1 Trygonorrhina
                                |   |                |   |   `--1 Aptychotrema
                                |   |                `--1|   ,--1 Rhinobatos
                                |   |                    |   |--1 Rhynchobatus
                                `--0|                    `--1+--1 Glaucostegus
                                    |                        |   ,--1 Rhina
                                    |                        `--1---1 Pristis
                                    |       ,--0 Protospinax
                                    |       |       ,--0 Pristiophorus
                                    |       |   ,--0---0 Pliotrema
                                    |       |--0|   ,--0 Squatina
                                    |       |   `--0---0 Pseudorhina
                                    |       |   ,--0 Oxynotus
                                    |       |   |   ,--0 Deania
                                    |   ,--0+--0|   |   ,--0 Squalus
                                    |   |   |   `--0|   |--0 Etmopterus
                                    |   |   |       `--0|   ,--0 Zameus
                                    |   |   |           `--0---0 Dalatias
                                    |   |   |   ,--0 Chlamydoselachus
                                    |   |   |   |       ,--0 Notidanoides
                                    |   |   `--0|   ,--0|   ,--0 SMNS80142_44
                                    |   |       |   |   `--0---0 SMNS96844_7
                                    |   |       `--0|   ,--0 Notorhynchus
                                    `--0|           `--0|   ,--0 Hexanchus
                                        |               `--0---0 Heptranchias
                                        |   ,--0 Heterodontus
                                        |   |--0 Paracestracion
                                        |   |   ,--0 Parascyllium
                                        |   |   |   ,--0 Orectolobus
                                        |   |--0+--0---0 Brachaelurus
                                        |   |   |   ,--0 Hemiscyllium
                                        `--0|   `--0---0 Ginglymostoma
                                            |   ,--0 Hemipristis
                                            |   |--0 Rhizoprionodon
                                            |   |--0 Mustelus
                                            |   |--0 Scyliorhinus
                                            `--0|   ,--0 Sphyrna
                                                |--0---0 Carcharhinus
                                                |   ,--0 Pseudocarcharias
                                                |   |   ,--0 Odontaspis
                                                `--0|   |   ,--0 Cretoxyrhina
                                                    `--0|   |--0 Squalicorax
                                                        `--0+--0 Ptychodus
                                                            |--0 Carcharodon
                                                            `--0 Isurus
 
Tree 1024, char. 34 (7 steps) - Lateral_commissure 
    ,--0 Pucapampella
    |   ,--0 Doliodus
    |   |               ,--0 Kawichthys
    |   |           ,--0---0 Cobelodus
|--0|   |       ,--0|   ,--0 Gutturensis
    |   |       |   `--0---0 Cladoselache
    |   |   ,--0|   ,--0 Iniopera
    `--0|   |   |   |   ,--1 Helodus
        |   |   `--0|   |--1 Debeerius
        |   |       `--1|   ,--1 Chondrenchelys
        |   |           `--1|   ,--1 Hydrolagus
        |   |               `--1---1 Chimaera
        `--0|   ,--0 Cladodoides
            |   |   ,--0 Phoebodus
            |   |--0---0 ThrInacoselache
            |   |       ,--0 Tamiobatis
            |   |       |--?=0 Diplodoselache
            |   |   ,--0|   ,--0 Triodus
            `--0|   |   `--0---0 Orthacanthus
                |   |   ,--?=0 Dracopristis
                |   |   |   ,--0 Acronemus
                |   |   |   |--0 Tristychius
                |   |   |   |   ,--?=0 Onychoselache
                `--0|   |   |   |--?=0 Hamiltonichthys
                    |   |   |--0|   ,--?=0 Asteracanthus
                    |   |   |   `--0+--0 Egertonodus
                    |   |   |       `--0 H.hauff
                    |   |   |       ,--?=3 Kimmerobatis
                    `--0|   |       |--?=3 Belemnobatis
                        |   |       |--?=3 Spathobatis
                        |   |       |           ,--?=3 Cyclobatis
                        |   |       |       ,--3|   ,--3 Bathyraja
                        |   |       |       |   `--3---3 Raja
                        |   |   ,--3|   ,--3|   ,--5 Hexatrygon
                        |   |   |   |   |   |   |   ,--?=5 Asterotrygon
                        |   |   |   |   |   `--5|   |--5 Heliobatis
                        `--0|   |   |   |       `--5+--5 Potamotrygon
                            |   |   |   |           |   ,--5 Gymnura
                            |   |   |   |           `--5|   ,--5 Mobula
                            |   |   `--3|               `--5---5 Rhinoptera
                            |   |       |       ,--3 Narcine
                            |   |       |   ,--3|   ,--3 Narke
                            |   |       |   |   `--3|   ,--3 Hypnos
                            |   |       |   |       `--3---3 Torpedo
                            |   |       |   |       ,--5 Tingitanius
                            |   |       `--3|   ,--5|   ,--5 Platyrhinoidis
                            |   |           |   |   `--5---5 Platyrhina
                            |   |           |   |       ,--5 Zapteryx
                            |   |           `--5|   ,--5+--5 Trygonorrhina
                            |   |               |   |   `--5 Aptychotrema
                            |   |               `--5|   ,--5 Rhinobatos
                            |   |                   |   |--5 Rhynchobatus
                            `--3|                   `--5+--5 Glaucostegus
                                |                       |   ,--5 Rhina
                                |                       `--5---5 Pristis
                                |       ,--?=4 Protospinax
                                |       |       ,--4 Pristiophorus
                                |       |   ,--4---4 Pliotrema
                                |       |--4|   ,--4 Squatina
                                |       |   `--4---?=4 Pseudorhina
                                |       |   ,--4 Oxynotus
                                |       |   |   ,--4 Deania
                                |   ,--4+--4|   |   ,--2 Squalus
                                |   |   |   `--4|   |--2 Etmopterus
                                |   |   |       `--2|   ,--2 Zameus
                                |   |   |           `--2---2 Dalatias
                                |   |   |   ,--4 Chlamydoselachus
                                |   |   |   |         ,--?=34 Notidanoides
                                |   |   `--4|    ,--34|    ,--?=34 SMNS80142_44
                                |   |       |    |    `--34---?=34 SMNS96844_7
                                |   |       `--34|   ,--3 Notorhynchus
                                `--3|            `--3|   ,--3 Hexanchus
                                    |                `--3---3 Heptranchias
                                    |   ,--3 Heterodontus
                                    |   |--?=3 Paracestracion
                                    |   |   ,--3 Parascyllium
                                    |   |   |   ,--3 Orectolobus
                                    |   |--3+--3---3 Brachaelurus
                                    |   |   |   ,--3 Hemiscyllium
                                    `--3|   `--3---3 Ginglymostoma
                                        |   ,--3 Hemipristis
                                        |   |--3 Rhizoprionodon
                                        |   |--3 Mustelus
                                        |   |--3 Scyliorhinus
                                        `--3|   ,--3 Sphyrna
                                            |--3---3 Carcharhinus
                                            |   ,--?=3 Pseudocarcharias
                                            |   |   ,--?=3 Odontaspis
                                            `--3|   |   ,--?=3 Cretoxyrhina
                                                `--3|   |--?=3 Squalicorax
                                                    `--3+--?=3 Ptychodus
                                                        |--3 Carcharodon
                                                        `--3 Isurus
 
Tree 1024, char. 35 (3 steps) - Jugular_canal_diameter 
    ,--0 Pucapampella
    |   ,--?=0 Doliodus
    |   |               ,--0 Kawichthys
    |   |           ,--0---1 Cobelodus
|--0|   |       ,--0|   ,--?=0 Gutturensis
    |   |       |   `--0---?=0 Cladoselache
    |   |   ,--0|   ,--0 Iniopera
    `--0|   |   |   |   ,--?=2 Helodus
        |   |   `--0|   |--2 Debeerius
        |   |       `--2|   ,--2 Chondrenchelys
        |   |           `--2|   ,--2 Hydrolagus
        |   |               `--2---2 Chimaera
        `--0|   ,--0 Cladodoides
            |   |   ,--?=0 Phoebodus
            |   |--0---?=0 ThrInacoselache
            |   |       ,--0 Tamiobatis
            |   |       |--?=0 Diplodoselache
            |   |   ,--0|   ,--?=0 Triodus
            `--0|   |   `--0---0 Orthacanthus
                |   |   ,--?=0 Dracopristis
                |   |   |   ,--?=0 Acronemus
                |   |   |   |--0 Tristychius
                |   |   |   |   ,--?=0 Onychoselache
                `--0|   |   |   |--?=0 Hamiltonichthys
                    |   |   |--0|   ,--?=0 Asteracanthus
                    |   |   |   `--0+--0 Egertonodus
                    |   |   |       `--0 H.hauff
                    |   |   |         ,--?=02 Kimmerobatis
                    `--0|   |         |--?=02 Belemnobatis
                        |   |         |--?=02 Spathobatis
                        |   |         |              ,--?=02 Cyclobatis
                        |   |         |         ,--02|    ,--?=02 Bathyraja
                        |   |         |         |    `--02---?=02 Raja
                        |   |    ,--02|    ,--02|    ,--?=02 Hexatrygon
                        |   |    |    |    |    |    |    ,--?=02 Asterotrygon
                        |   |    |    |    |    `--02|    |--?=02 Heliobatis
                        `--0|    |    |    |         `--02+--?=02 Potamotrygon
                            |    |    |    |              |    ,--?=02 Gymnura
                            |    |    |    |              `--02|    ,--?=02 Mobula
                            |    |    `--02|                   `--02---?=02 Rhinoptera
                            |    |         |         ,--?=02 Narcine
                            |    |         |    ,--02|    ,--?=02 Narke
                            |    |         |    |    `--02|    ,--?=02 Hypnos
                            |    |         |    |         `--02---?=02 Torpedo
                            |    |         |    |         ,--?=02 Tingitanius
                            |    |         `--02|    ,--02|    ,--?=02 Platyrhinoidis
                            |    |              |    |    `--02---?=02 Platyrhina
                            |    |              |    |         ,--?=02 Zapteryx
                            |    |              `--02|    ,--02+--?=02 Trygonorrhina
                            |    |                   |    |    `--?=02 Aptychotrema
                            |    |                   `--02|    ,--?=02 Rhinobatos
                            |    |                        |    |--?=02 Rhynchobatus
                            `--02|                        `--02+--?=02 Glaucostegus
                                 |                             |    ,--?=02 Rhina
                                 |                             `--02---?=02 Pristis
                                 |         ,--?=02 Protospinax
                                 |         |         ,--?=02 Pristiophorus
                                 |         |    ,--02---?=02 Pliotrema
                                 |         |--02|    ,--?=02 Squatina
                                 |         |    `--02---?=02 Pseudorhina
                                 |         |    ,--?=02 Oxynotus
                                 |         |    |    ,--?=02 Deania
                                 |    ,--02+--02|    |    ,--2 Squalus
                                 |    |    |    `--02|    |--?=02 Etmopterus
                                 |    |    |         `--02|    ,--?=02 Zameus
                                 |    |    |              `--02---?=02 Dalatias
                                 |    |    |    ,--?=02 Chlamydoselachus
                                 |    |    |    |         ,--?=02 Notidanoides
                                 |    |    `--02|    ,--02|    ,--?=02 SMNS80142_44
                                 |    |         |    |    `--02---?=02 SMNS96844_7
                                 |    |         `--02|    ,--?=02 Notorhynchus
                                 `--02|              `--02|    ,--?=02 Hexanchus
                                      |                   `--02---?=02 Heptranchias
                                      |    ,--?=02 Heterodontus
                                      |    |--?=02 Paracestracion
                                      |    |    ,--?=02 Parascyllium
                                      |    |    |    ,--?=02 Orectolobus
                                      |    |--02+--02---?=02 Brachaelurus
                                      |    |    |    ,--?=02 Hemiscyllium
                                      `--02|    `--02---?=02 Ginglymostoma
                                           |    ,--?=02 Hemipristis
                                           |    |--?=02 Rhizoprionodon
                                           |    |--?=02 Mustelus
                                           |    |--?=02 Scyliorhinus
                                           `--02|    ,--?=02 Sphyrna
                                                |--02---?=02 Carcharhinus
                                                |    ,--?=02 Pseudocarcharias
                                                |    |    ,--?=02 Odontaspis
                                                `--02|    |    ,--?=02 Cretoxyrhina
                                                     `--02|    |--?=02 Squalicorax
                                                          `--02+--?=02 Ptychodus
                                                               |--?=02 Carcharodon
                                                               `--?=02 Isurus
 
Tree 1024, char. 36 (2 steps) - Hyomandibular_fossa 
    ,--?=0 Pucapampella
    |   ,--?=0 Doliodus
    |   |               ,--?=0 Kawichthys
    |   |           ,--0---?=0 Cobelodus
|--0|   |       ,--0|   ,--?=0 Gutturensis
    |   |       |   `--0---?=0 Cladoselache
    |   |   ,--0|   ,--?=0 Iniopera
    `--0|   |   |   |   ,--?=0 Helodus
        |   |   `--0|   |--?=0 Debeerius
        |   |       `--0|   ,--?=0 Chondrenchelys
        |   |           `--0|   ,--?=0 Hydrolagus
        |   |               `--0---?=0 Chimaera
        `--0|   ,--?=0 Cladodoides
            |   |   ,--?=0 Phoebodus
            |   |--0---?=0 ThrInacoselache
            |   |       ,--?=0 Tamiobatis
            |   |       |--?=0 Diplodoselache
            |   |   ,--0|   ,--0 Triodus
            `--0|   |   `--0---0 Orthacanthus
                |   |   ,--1 Dracopristis
                |   |   |   ,--?=0 Acronemus
                |   |   |   |--0 Tristychius
                |   |   |   |   ,--?=0 Onychoselache
                `--0|   |   |   |--?=0 Hamiltonichthys
                    |   |   |--0|   ,--?=0 Asteracanthus
                    |   |   |   `--0+--0 Egertonodus
                    |   |   |       `--0 H.hauff
                    |   |   |       ,--0 Kimmerobatis
                    `--0|   |       |--0 Belemnobatis
                        |   |       |--0 Spathobatis
                        |   |       |           ,--0 Cyclobatis
                        |   |       |       ,--0|   ,--0 Bathyraja
                        |   |       |       |   `--0---0 Raja
                        |   |   ,--0|   ,--0|   ,--0 Hexatrygon
                        |   |   |   |   |   |   |   ,--?=0 Asterotrygon
                        |   |   |   |   |   `--0|   |--0 Heliobatis
                        `--0|   |   |   |       `--0+--0 Potamotrygon
                            |   |   |   |           |   ,--0 Gymnura
                            |   |   |   |           `--0|   ,--0 Mobula
                            |   |   `--0|               `--0---0 Rhinoptera
                            |   |       |       ,--0 Narcine
                            |   |       |   ,--0|   ,--0 Narke
                            |   |       |   |   `--0|   ,--0 Hypnos
                            |   |       |   |       `--0---0 Torpedo
                            |   |       |   |       ,--?=0 Tingitanius
                            |   |       `--0|   ,--0|   ,--0 Platyrhinoidis
                            |   |           |   |   `--0---0 Platyrhina
                            |   |           |   |       ,--0 Zapteryx
                            |   |           `--0|   ,--0+--?=0 Trygonorrhina
                            |   |               |   |   `--?=0 Aptychotrema
                            |   |               `--0|   ,--0 Rhinobatos
                            |   |                   |   |--0 Rhynchobatus
                            `--0|                   `--0+--?=0 Glaucostegus
                                |                       |   ,--0 Rhina
                                |                       `--0---0 Pristis
                                |       ,--?=0 Protospinax
                                |       |       ,--0 Pristiophorus
                                |       |   ,--0---0 Pliotrema
                                |       |--0|   ,--0 Squatina
                                |       |   `--0---0 Pseudorhina
                                |       |   ,--0 Oxynotus
                                |       |   |   ,--0 Deania
                                |   ,--0+--0|   |   ,--0 Squalus
                                |   |   |   `--0|   |--0 Etmopterus
                                |   |   |       `--0|   ,--0 Zameus
                                |   |   |           `--0---0 Dalatias
                                |   |   |   ,--0 Chlamydoselachus
                                |   |   |   |       ,--0 Notidanoides
                                |   |   `--0|   ,--0|   ,--?=0 SMNS80142_44
                                |   |       |   |   `--0---?=0 SMNS96844_7
                                |   |       `--0|   ,--0 Notorhynchus
                                `--0|           `--0|   ,--0 Hexanchus
                                    |               `--0---0 Heptranchias
                                    |   ,--1 Heterodontus
                                    |   |--?=1 Paracestracion
                                    |   |   ,--1 Parascyllium
                                    |   |   |   ,--1 Orectolobus
                                    |   |--1+--1---1 Brachaelurus
                                    |   |   |   ,--1 Hemiscyllium
                                    `--1|   `--1---1 Ginglymostoma
                                        |   ,--1 Hemipristis
                                        |   |--1 Rhizoprionodon
                                        |   |--1 Mustelus
                                        |   |--1 Scyliorhinus
                                        `--1|   ,--1 Sphyrna
                                            |--1---1 Carcharhinus
                                            |   ,--1 Pseudocarcharias
                                            |   |   ,--1 Odontaspis
                                            `--1|   |   ,--?=1 Cretoxyrhina
                                                `--1|   |--?=1 Squalicorax
                                                    `--1+--?=1 Ptychodus
                                                        |--1 Carcharodon
                                                        `--1 Isurus
 
Tree 1024, char. 37 (5 steps) - Hyomandibular_fossa 
    ,--?=0 Pucapampella
    |   ,--?=0 Doliodus
    |   |               ,--?=0 Kawichthys
    |   |           ,--0---?=0 Cobelodus
|--0|   |       ,--0|   ,--?=0 Gutturensis
    |   |       |   `--0---?=0 Cladoselache
    |   |   ,--0|   ,--?=0 Iniopera
    `--0|   |   |   |   ,--?=0 Helodus
        |   |   `--0|   |--?=0 Debeerius
        |   |       `--0|   ,--?=0 Chondrenchelys
        |   |           `--0|   ,--?=0 Hydrolagus
        |   |               `--0---?=0 Chimaera
        `--0|   ,--?=0 Cladodoides
            |   |   ,--?=0 Phoebodus
            |   |--0---?=0 ThrInacoselache
            |   |       ,--?=0 Tamiobatis
            |   |       |--?=0 Diplodoselache
            |   |   ,--0|   ,--?=0 Triodus
            `--0|   |   `--0---?=0 Orthacanthus
                |   |   ,--?=0 Dracopristis
                |   |   |   ,--?=0 Acronemus
                |   |   |   |--1 Tristychius
                |   |   |   |   ,--?=0 Onychoselache
                `--0|   |   |   |--?=0 Hamiltonichthys
                    |   |   |--0|   ,--?=0 Asteracanthus
                    |   |   |   `--0+--0 Egertonodus
                    |   |   |       `--?=0 H.hauff
                    |   |   |       ,--?=0 Kimmerobatis
                    `--0|   |       |--?=0 Belemnobatis
                        |   |       |--?=0 Spathobatis
                        |   |       |           ,--?=0 Cyclobatis
                        |   |       |       ,--0|   ,--0 Bathyraja
                        |   |       |       |   `--0---0 Raja
                        |   |   ,--0|   ,--0|   ,--?=0 Hexatrygon
                        |   |   |   |   |   |   |   ,--?=0 Asterotrygon
                        |   |   |   |   |   `--0|   |--?=0 Heliobatis
                        `--0|   |   |   |       `--0+--?=0 Potamotrygon
                            |   |   |   |           |   ,--1 Gymnura
                            |   |   |   |           `--0|   ,--0 Mobula
                            |   |   `--0|               `--0---0 Rhinoptera
                            |   |       |        ,--1 Narcine
                            |   |       |   ,--01|    ,--?=01 Narke
                            |   |       |   |    `--01|    ,--?=01 Hypnos
                            |   |       |   |         `--01---?=01 Torpedo
                            |   |       |   |       ,--?=0 Tingitanius
                            |   |       `--0|   ,--0|   ,--?=0 Platyrhinoidis
                            |   |           |   |   `--0---?=0 Platyrhina
                            |   |           |   |       ,--0 Zapteryx
                            |   |           `--0|   ,--0+--?=0 Trygonorrhina
                            |   |               |   |   `--?=0 Aptychotrema
                            |   |               `--0|   ,--0 Rhinobatos
                            |   |                   |   |--1 Rhynchobatus
                            `--0|                   `--0+--?=0 Glaucostegus
                                |                       |   ,--0 Rhina
                                |                       `--0---?=0 Pristis
                                |       ,--?=0 Protospinax
                                |       |       ,--1 Pristiophorus
                                |       |   ,--1---1 Pliotrema
                                |       |--0|   ,--0 Squatina
                                |       |   `--0---?=0 Pseudorhina
                                |       |   ,--0 Oxynotus
                                |       |   |   ,--0 Deania
                                |   ,--0+--0|   |   ,--0 Squalus
                                |   |   |   `--0|   |--0 Etmopterus
                                |   |   |       `--0|   ,--0 Zameus
                                |   |   |           `--0---0 Dalatias
                                |   |   |   ,--0 Chlamydoselachus
                                |   |   |   |       ,--?=0 Notidanoides
                                |   |   `--0|   ,--0|   ,--?=0 SMNS80142_44
                                |   |       |   |   `--0---?=0 SMNS96844_7
                                |   |       `--0|   ,--0 Notorhynchus
                                `--0|           `--0|   ,--0 Hexanchus
                                    |               `--0---0 Heptranchias
                                    |   ,--0 Heterodontus
                                    |   |--?=0 Paracestracion
                                    |   |   ,--0 Parascyllium
                                    |   |   |   ,--?=0 Orectolobus
                                    |   |--0+--0---0 Brachaelurus
                                    |   |   |   ,--0 Hemiscyllium
                                    `--0|   `--0---0 Ginglymostoma
                                        |   ,--0 Hemipristis
                                        |   |--0 Rhizoprionodon
                                        |   |--0 Mustelus
                                        |   |--0 Scyliorhinus
                                        `--0|   ,--0 Sphyrna
                                            |--0---0 Carcharhinus
                                            |   ,--0 Pseudocarcharias
                                            |   |   ,--0 Odontaspis
                                            `--0|   |   ,--?=0 Cretoxyrhina
                                                `--0|   |--?=0 Squalicorax
                                                    `--0+--?=0 Ptychodus
                                                        |--0 Carcharodon
                                                        `--0 Isurus
 
Tree 1024, char. 38 (1 steps) - Concavity_ventral_to_hyomandibular_fossa 
    ,--?=0 Pucapampella
    |   ,--?=0 Doliodus
    |   |               ,--?=0 Kawichthys
    |   |           ,--0---?=0 Cobelodus
|--0|   |       ,--0|   ,--?=0 Gutturensis
    |   |       |   `--0---?=0 Cladoselache
    |   |   ,--0|   ,--?=0 Iniopera
    `--0|   |   |   |   ,--?=0 Helodus
        |   |   `--0|   |--?=0 Debeerius
        |   |       `--0|   ,--?=0 Chondrenchelys
        |   |           `--0|   ,--?=0 Hydrolagus
        |   |               `--0---?=0 Chimaera
        `--0|   ,--?=0 Cladodoides
            |   |   ,--?=0 Phoebodus
            |   |--0---?=0 ThrInacoselache
            |   |       ,--?=0 Tamiobatis
            |   |       |--?=0 Diplodoselache
            |   |   ,--0|   ,--?=0 Triodus
            `--0|   |   `--0---?=0 Orthacanthus
                |   |   ,--?=0 Dracopristis
                |   |   |   ,--?=0 Acronemus
                |   |   |   |--?=0 Tristychius
                |   |   |   |   ,--?=0 Onychoselache
                `--0|   |   |   |--?=0 Hamiltonichthys
                    |   |   |--0|   ,--?=0 Asteracanthus
                    |   |   |   `--0+--?=0 Egertonodus
                    |   |   |       `--?=0 H.hauff
                    |   |   |       ,--?=0 Kimmerobatis
                    `--0|   |       |--?=0 Belemnobatis
                        |   |       |--?=0 Spathobatis
                        |   |       |           ,--?=0 Cyclobatis
                        |   |       |       ,--0|   ,--0 Bathyraja
                        |   |       |       |   `--0---0 Raja
                        |   |   ,--0|   ,--0|   ,--0 Hexatrygon
                        |   |   |   |   |   |   |   ,--?=0 Asterotrygon
                        |   |   |   |   |   `--0|   |--?=0 Heliobatis
                        `--0|   |   |   |       `--0+--?=0 Potamotrygon
                            |   |   |   |           |   ,--0 Gymnura
                            |   |   |   |           `--0|   ,--0 Mobula
                            |   |   `--0|               `--0---0 Rhinoptera
                            |   |       |       ,--?=0 Narcine
                            |   |       |   ,--0|   ,--?=0 Narke
                            |   |       |   |   `--0|   ,--0 Hypnos
                            |   |       |   |       `--0---0 Torpedo
                            |   |       |   |       ,--?=0 Tingitanius
                            |   |       `--0|   ,--0|   ,--0 Platyrhinoidis
                            |   |           |   |   `--0---0 Platyrhina
                            |   |           |   |       ,--?=0 Zapteryx
                            |   |           `--0|   ,--0+--?=0 Trygonorrhina
                            |   |               |   |   `--?=0 Aptychotrema
                            |   |               `--0|   ,--0 Rhinobatos
                            |   |                   |   |--0 Rhynchobatus
                            `--0|                   `--0+--?=0 Glaucostegus
                                |                       |   ,--0 Rhina
                                |                       `--0---0 Pristis
                                |       ,--?=0 Protospinax
                                |       |       ,--0 Pristiophorus
                                |       |   ,--0---0 Pliotrema
                                |       |--0|   ,--0 Squatina
                                |       |   `--0---?=0 Pseudorhina
                                |       |   ,--0 Oxynotus
                                |       |   |   ,--0 Deania
                                |   ,--0+--0|   |   ,--0 Squalus
                                |   |   |   `--0|   |--0 Etmopterus
                                |   |   |       `--0|   ,--0 Zameus
                                |   |   |           `--0---0 Dalatias
                                |   |   |   ,--0 Chlamydoselachus
                                |   |   |   |       ,--?=0 Notidanoides
                                |   |   `--0|   ,--0|   ,--?=0 SMNS80142_44
                                |   |       |   |   `--0---?=0 SMNS96844_7
                                |   |       `--0|   ,--0 Notorhynchus
                                `--0|           `--0|   ,--1 Hexanchus
                                    |               `--1---1 Heptranchias
                                    |   ,--0 Heterodontus
                                    |   |--?=0 Paracestracion
                                    |   |   ,--?=0 Parascyllium
                                    |   |   |   ,--?=0 Orectolobus
                                    |   |--0+--0---0 Brachaelurus
                                    |   |   |   ,--0 Hemiscyllium
                                    `--0|   `--0---0 Ginglymostoma
                                        |   ,--0 Hemipristis
                                        |   |--0 Rhizoprionodon
                                        |   |--0 Mustelus
                                        |   |--0 Scyliorhinus
                                        `--0|   ,--0 Sphyrna
                                            |--0---0 Carcharhinus
                                            |   ,--0 Pseudocarcharias
                                            |   |   ,--0 Odontaspis
                                            `--0|   |   ,--?=0 Cretoxyrhina
                                                `--0|   |--?=0 Squalicorax
                                                    `--0+--?=0 Ptychodus
                                                        |--0 Carcharodon
                                                        `--0 Isurus
 
Tree 1024, char. 39 (4 steps) - Dorsal_otic_ridge 
    ,--0 Pucapampella
    |   ,--0 Doliodus
    |   |               ,--0 Kawichthys
    |   |           ,--0---0 Cobelodus
|--0|   |       ,--0|   ,--1 Gutturensis
    |   |       |   `--1---1 Cladoselache
    |   |   ,--0|   ,--0 Iniopera
    `--0|   |   |   |   ,--0 Helodus
        |   |   `--0|   |--0 Debeerius
        |   |       `--0|   ,--0 Chondrenchelys
        |   |           `--0|   ,--0 Hydrolagus
        |   |               `--0---0 Chimaera
        `--0|   ,--1 Cladodoides
            |   |   ,--1 Phoebodus
            |   |--1---?=1 ThrInacoselache
            |   |       ,--1 Tamiobatis
            |   |       |--?=1 Diplodoselache
            |   |   ,--1|   ,--1 Triodus
            `--1|   |   `--1---1 Orthacanthus
                |   |   ,--1 Dracopristis
                |   |   |    ,--?=01 Acronemus
                |   |   |    |--1 Tristychius
                |   |   |    |   ,--0 Onychoselache
                `--1|   |    |   |--0 Hamiltonichthys
                    |   |    |--0|   ,--0 Asteracanthus
                    |   |    |   `--0+--0 Egertonodus
                    |   |    |       `--0 H.hauff
                    |   |    |       ,--0 Kimmerobatis
                    `--1|    |       |--0 Belemnobatis
                        |    |       |--0 Spathobatis
                        |    |       |           ,--0 Cyclobatis
                        |    |       |       ,--0|   ,--0 Bathyraja
                        |    |       |       |   `--0---0 Raja
                        |    |   ,--0|   ,--0|   ,--0 Hexatrygon
                        |    |   |   |   |   |   |   ,--0 Asterotrygon
                        |    |   |   |   |   `--0|   |--0 Heliobatis
                        `--01|   |   |   |       `--0+--0 Potamotrygon
                             |   |   |   |           |   ,--0 Gymnura
                             |   |   |   |           `--0|   ,--0 Mobula
                             |   |   `--0|               `--0---0 Rhinoptera
                             |   |       |       ,--0 Narcine
                             |   |       |   ,--0|   ,--0 Narke
                             |   |       |   |   `--0|   ,--0 Hypnos
                             |   |       |   |       `--0---0 Torpedo
                             |   |       |   |       ,--0 Tingitanius
                             |   |       `--0|   ,--0|   ,--0 Platyrhinoidis
                             |   |           |   |   `--0---0 Platyrhina
                             |   |           |   |       ,--0 Zapteryx
                             |   |           `--0|   ,--0+--0 Trygonorrhina
                             |   |               |   |   `--0 Aptychotrema
                             |   |               `--0|   ,--0 Rhinobatos
                             |   |                   |   |--0 Rhynchobatus
                             `--0|                   `--0+--0 Glaucostegus
                                 |                       |   ,--0 Rhina
                                 |                       `--0---0 Pristis
                                 |       ,--0 Protospinax
                                 |       |       ,--0 Pristiophorus
                                 |       |   ,--0---0 Pliotrema
                                 |       |--0|   ,--0 Squatina
                                 |       |   `--0---0 Pseudorhina
                                 |       |   ,--0 Oxynotus
                                 |       |   |   ,--0 Deania
                                 |   ,--0+--0|   |   ,--0 Squalus
                                 |   |   |   `--0|   |--0 Etmopterus
                                 |   |   |       `--0|   ,--0 Zameus
                                 |   |   |           `--0---0 Dalatias
                                 |   |   |   ,--0 Chlamydoselachus
                                 |   |   |   |       ,--0 Notidanoides
                                 |   |   `--0|   ,--0|   ,--0 SMNS80142_44
                                 |   |       |   |   `--0---0 SMNS96844_7
                                 |   |       `--0|   ,--0 Notorhynchus
                                 `--0|           `--0|   ,--0 Hexanchus
                                     |               `--0---0 Heptranchias
                                     |   ,--0 Heterodontus
                                     |   |--0 Paracestracion
                                     |   |   ,--0 Parascyllium
                                     |   |   |   ,--0 Orectolobus
                                     |   |--0+--0---0 Brachaelurus
                                     |   |   |   ,--0 Hemiscyllium
                                     `--0|   `--0---0 Ginglymostoma
                                         |   ,--0 Hemipristis
                                         |   |--0 Rhizoprionodon
                                         |   |--0 Mustelus
                                         |   |--0 Scyliorhinus
                                         `--0|   ,--0 Sphyrna
                                             |--0---0 Carcharhinus
                                             |   ,--0 Pseudocarcharias
                                             |   |   ,--0 Odontaspis
                                             `--0|   |   ,--0 Cretoxyrhina
                                                 `--0|   |--0 Squalicorax
                                                     `--0+--0 Ptychodus
                                                         |--0 Carcharodon
                                                         `--0 Isurus
 
Tree 1024, char. 40 (1 steps) - Lateral_otic_process 
    ,--0 Pucapampella
    |   ,--0 Doliodus
    |   |               ,--0 Kawichthys
    |   |           ,--0---0 Cobelodus
|--0|   |       ,--0|   ,--0 Gutturensis
    |   |       |   `--0---0 Cladoselache
    |   |   ,--0|   ,--0 Iniopera
    `--0|   |   |   |   ,--0 Helodus
        |   |   `--0|   |--0 Debeerius
        |   |       `--0|   ,--0 Chondrenchelys
        |   |           `--0|   ,--0 Hydrolagus
        |   |               `--0---0 Chimaera
        `--0|   ,--0 Cladodoides
            |   |   ,--0 Phoebodus
            |   |--0---0 ThrInacoselache
            |   |       ,--1 Tamiobatis
            |   |       |--?=1 Diplodoselache
            |   |   ,--1|   ,--1 Triodus
            `--0|   |   `--1---1 Orthacanthus
                |   |   ,--0 Dracopristis
                |   |   |   ,--?=0 Acronemus
                |   |   |   |--0 Tristychius
                |   |   |   |   ,--0 Onychoselache
                `--0|   |   |   |--0 Hamiltonichthys
                    |   |   |--0|   ,--0 Asteracanthus
                    |   |   |   `--0+--0 Egertonodus
                    |   |   |       `--0 H.hauff
                    |   |   |       ,--0 Kimmerobatis
                    `--0|   |       |--0 Belemnobatis
                        |   |       |--0 Spathobatis
                        |   |       |           ,--0 Cyclobatis
                        |   |       |       ,--0|   ,--0 Bathyraja
                        |   |       |       |   `--0---0 Raja
                        |   |   ,--0|   ,--0|   ,--0 Hexatrygon
                        |   |   |   |   |   |   |   ,--0 Asterotrygon
                        |   |   |   |   |   `--0|   |--0 Heliobatis
                        `--0|   |   |   |       `--0+--0 Potamotrygon
                            |   |   |   |           |   ,--0 Gymnura
                            |   |   |   |           `--0|   ,--0 Mobula
                            |   |   `--0|               `--0---0 Rhinoptera
                            |   |       |       ,--0 Narcine
                            |   |       |   ,--0|   ,--0 Narke
                            |   |       |   |   `--0|   ,--0 Hypnos
                            |   |       |   |       `--0---0 Torpedo
                            |   |       |   |       ,--0 Tingitanius
                            |   |       `--0|   ,--0|   ,--0 Platyrhinoidis
                            |   |           |   |   `--0---0 Platyrhina
                            |   |           |   |       ,--0 Zapteryx
                            |   |           `--0|   ,--0+--0 Trygonorrhina
                            |   |               |   |   `--0 Aptychotrema
                            |   |               `--0|   ,--0 Rhinobatos
                            |   |                   |   |--0 Rhynchobatus
                            `--0|                   `--0+--0 Glaucostegus
                                |                       |   ,--0 Rhina
                                |                       `--0---0 Pristis
                                |       ,--0 Protospinax
                                |       |       ,--0 Pristiophorus
                                |       |   ,--0---0 Pliotrema
                                |       |--0|   ,--0 Squatina
                                |       |   `--0---0 Pseudorhina
                                |       |   ,--0 Oxynotus
                                |       |   |   ,--0 Deania
                                |   ,--0+--0|   |   ,--0 Squalus
                                |   |   |   `--0|   |--0 Etmopterus
                                |   |   |       `--0|   ,--0 Zameus
                                |   |   |           `--0---0 Dalatias
                                |   |   |   ,--0 Chlamydoselachus
                                |   |   |   |       ,--0 Notidanoides
                                |   |   `--0|   ,--0|   ,--0 SMNS80142_44
                                |   |       |   |   `--0---0 SMNS96844_7
                                |   |       `--0|   ,--0 Notorhynchus
                                `--0|           `--0|   ,--0 Hexanchus
                                    |               `--0---0 Heptranchias
                                    |   ,--0 Heterodontus
                                    |   |--0 Paracestracion
                                    |   |   ,--0 Parascyllium
                                    |   |   |   ,--0 Orectolobus
                                    |   |--0+--0---0 Brachaelurus
                                    |   |   |   ,--0 Hemiscyllium
                                    `--0|   `--0---0 Ginglymostoma
                                        |   ,--0 Hemipristis
                                        |   |--0 Rhizoprionodon
                                        |   |--0 Mustelus
                                        |   |--0 Scyliorhinus
                                        `--0|   ,--0 Sphyrna
                                            |--0---0 Carcharhinus
                                            |   ,--0 Pseudocarcharias
                                            |   |   ,--0 Odontaspis
                                            `--0|   |   ,--0 Cretoxyrhina
                                                `--0|   |--0 Squalicorax
                                                    `--0+--0 Ptychodus
                                                        |--0 Carcharodon
                                                        `--0 Isurus
 
Tree 1024, char. 41 (1 steps) - Postotic_process 
    ,--?=0 Pucapampella
    |   ,--0 Doliodus
    |   |               ,--?=0 Kawichthys
    |   |           ,--0---0 Cobelodus
|--0|   |       ,--0|   ,--?=0 Gutturensis
    |   |       |   `--0---?=0 Cladoselache
    |   |   ,--0|   ,--?=0 Iniopera
    `--0|   |   |   |   ,--?=0 Helodus
        |   |   `--0|   |--?=0 Debeerius
        |   |       `--0|   ,--?=0 Chondrenchelys
        |   |           `--0|   ,--?=0 Hydrolagus
        |   |               `--0---?=0 Chimaera
        `--0|   ,--?=0 Cladodoides
            |   |   ,--?=0 Phoebodus
            |   |--0---?=0 ThrInacoselache
            |   |       ,--?=0 Tamiobatis
            |   |       |--?=0 Diplodoselache
            |   |   ,--0|   ,--0 Triodus
            `--0|   |   `--0---0 Orthacanthus
                |   |   ,--0 Dracopristis
                |   |   |   ,--?=1 Acronemus
                |   |   |   |--1 Tristychius
                |   |   |   |   ,--1 Onychoselache
                `--0|   |   |   |--1 Hamiltonichthys
                    |   |   |--1|   ,--?=1 Asteracanthus
                    |   |   |   `--1+--1 Egertonodus
                    |   |   |       `--1 H.hauff
                    |   |   |       ,--1 Kimmerobatis
                    `--0|   |       |--1 Belemnobatis
                        |   |       |--1 Spathobatis
                        |   |       |           ,--1 Cyclobatis
                        |   |       |       ,--1|   ,--1 Bathyraja
                        |   |       |       |   `--1---1 Raja
                        |   |   ,--1|   ,--1|   ,--1 Hexatrygon
                        |   |   |   |   |   |   |   ,--1 Asterotrygon
                        |   |   |   |   |   `--1|   |--1 Heliobatis
                        `--1|   |   |   |       `--1+--1 Potamotrygon
                            |   |   |   |           |   ,--1 Gymnura
                            |   |   |   |           `--1|   ,--1 Mobula
                            |   |   `--1|               `--1---1 Rhinoptera
                            |   |       |       ,--1 Narcine
                            |   |       |   ,--1|   ,--1 Narke
                            |   |       |   |   `--1|   ,--1 Hypnos
                            |   |       |   |       `--1---1 Torpedo
                            |   |       |   |       ,--1 Tingitanius
                            |   |       `--1|   ,--1|   ,--1 Platyrhinoidis
                            |   |           |   |   `--1---1 Platyrhina
                            |   |           |   |       ,--1 Zapteryx
                            |   |           `--1|   ,--1+--1 Trygonorrhina
                            |   |               |   |   `--1 Aptychotrema
                            |   |               `--1|   ,--1 Rhinobatos
                            |   |                   |   |--1 Rhynchobatus
                            `--1|                   `--1+--1 Glaucostegus
                                |                       |   ,--1 Rhina
                                |                       `--1---1 Pristis
                                |       ,--1 Protospinax
                                |       |       ,--1 Pristiophorus
                                |       |   ,--1---1 Pliotrema
                                |       |--1|   ,--1 Squatina
                                |       |   `--1---1 Pseudorhina
                                |       |   ,--1 Oxynotus
                                |       |   |   ,--1 Deania
                                |   ,--1+--1|   |   ,--1 Squalus
                                |   |   |   `--1|   |--1 Etmopterus
                                |   |   |       `--1|   ,--1 Zameus
                                |   |   |           `--1---1 Dalatias
                                |   |   |   ,--1 Chlamydoselachus
                                |   |   |   |       ,--1 Notidanoides
                                |   |   `--1|   ,--1|   ,--?=1 SMNS80142_44
                                |   |       |   |   `--1---?=1 SMNS96844_7
                                |   |       `--1|   ,--1 Notorhynchus
                                `--1|           `--1|   ,--1 Hexanchus
                                    |               `--1---1 Heptranchias
                                    |   ,--1 Heterodontus
                                    |   |--1 Paracestracion
                                    |   |   ,--1 Parascyllium
                                    |   |   |   ,--1 Orectolobus
                                    |   |--1+--1---1 Brachaelurus
                                    |   |   |   ,--1 Hemiscyllium
                                    `--1|   `--1---1 Ginglymostoma
                                        |   ,--?=1 Hemipristis
                                        |   |--1 Rhizoprionodon
                                        |   |--1 Mustelus
                                        |   |--1 Scyliorhinus
                                        `--1|   ,--1 Sphyrna
                                            |--1---1 Carcharhinus
                                            |   ,--1 Pseudocarcharias
                                            |   |   ,--1 Odontaspis
                                            `--1|   |   ,--1 Cretoxyrhina
                                                `--1|   |--1 Squalicorax
                                                    `--1+--1 Ptychodus
                                                        |--1 Carcharodon
                                                        `--1 Isurus
 
Tree 1024, char. 42 (6 steps) - Jugal_arch 
    ,--?=0 Pucapampella
    |   ,--?=0 Doliodus
    |   |               ,--?=0 Kawichthys
    |   |           ,--0---0 Cobelodus
|--0|   |       ,--0|   ,--?=0 Gutturensis
    |   |       |   `--0---?=0 Cladoselache
    |   |   ,--0|   ,--?=0 Iniopera
    `--0|   |   |   |   ,--?=0 Helodus
        |   |   `--0|   |--?=0 Debeerius
        |   |       `--0|   ,--?=0 Chondrenchelys
        |   |           `--0|   ,--?=0 Hydrolagus
        |   |               `--0---?=0 Chimaera
        `--0|   ,--?=0 Cladodoides
            |   |   ,--?=0 Phoebodus
            |   |--0---?=0 ThrInacoselache
            |   |       ,--?=0 Tamiobatis
            |   |       |--?=0 Diplodoselache
            |   |   ,--0|   ,--?=0 Triodus
            `--0|   |   `--0---?=0 Orthacanthus
                |   |   ,--?=0 Dracopristis
                |   |   |   ,--?=0 Acronemus
                |   |   |   |--?=0 Tristychius
                |   |   |   |   ,--?=0 Onychoselache
                `--0|   |   |   |--0 Hamiltonichthys
                    |   |   |--0|   ,--?=0 Asteracanthus
                    |   |   |   `--0+--0 Egertonodus
                    |   |   |       `--0 H.hauff
                    |   |   |       ,--?=0 Kimmerobatis
                    `--0|   |       |--?=0 Belemnobatis
                        |   |       |--0 Spathobatis
                        |   |       |            ,--?=01 Cyclobatis
                        |   |       |       ,--01|   ,--1 Bathyraja
                        |   |       |       |    `--1---1 Raja
                        |   |   ,--0|   ,--0|   ,--0 Hexatrygon
                        |   |   |   |   |   |   |   ,--?=0 Asterotrygon
                        |   |   |   |   |   `--0|   |--?=0 Heliobatis
                        `--0|   |   |   |       `--0+--0 Potamotrygon
                            |   |   |   |           |   ,--0 Gymnura
                            |   |   |   |           `--0|   ,--0 Mobula
                            |   |   `--0|               `--0---0 Rhinoptera
                            |   |       |       ,--0 Narcine
                            |   |       |   ,--0|   ,--0 Narke
                            |   |       |   |   `--0|   ,--0 Hypnos
                            |   |       |   |       `--0---0 Torpedo
                            |   |       |   |       ,--1 Tingitanius
                            |   |       `--0|   ,--1|   ,--1 Platyrhinoidis
                            |   |           |   |   `--1---1 Platyrhina
                            |   |           |   |       ,--1 Zapteryx
                            |   |           `--1|   ,--1+--1 Trygonorrhina
                            |   |               |   |   `--1 Aptychotrema
                            |   |               `--1|   ,--1 Rhinobatos
                            |   |                   |   |--1 Rhynchobatus
                            `--0|                   `--1+--1 Glaucostegus
                                |                       |   ,--1 Rhina
                                |                       `--1---1 Pristis
                                |       ,--?=0 Protospinax
                                |       |        ,--1 Pristiophorus
                                |       |   ,--01---?=01 Pliotrema
                                |       |--0|   ,--0 Squatina
                                |       |   `--0---?=0 Pseudorhina
                                |       |   ,--0 Oxynotus
                                |       |   |   ,--0 Deania
                                |   ,--0+--0|   |   ,--1 Squalus
                                |   |   |   `--0|   |--0 Etmopterus
                                |   |   |       `--0|   ,--0 Zameus
                                |   |   |           `--0---0 Dalatias
                                |   |   |   ,--0 Chlamydoselachus
                                |   |   |   |       ,--?=0 Notidanoides
                                |   |   `--0|   ,--0|   ,--?=0 SMNS80142_44
                                |   |       |   |   `--0---?=0 SMNS96844_7
                                |   |       `--0|   ,--0 Notorhynchus
                                `--0|           `--0|    ,--1 Hexanchus
                                    |               `--01---?=01 Heptranchias
                                    |   ,--0 Heterodontus
                                    |   |--0 Paracestracion
                                    |   |   ,--?=0 Parascyllium
                                    |   |   |   ,--?=0 Orectolobus
                                    |   |--0+--0---0 Brachaelurus
                                    |   |   |   ,--1 Hemiscyllium
                                    `--0|   `--0---0 Ginglymostoma
                                        |   ,--0 Hemipristis
                                        |   |--0 Rhizoprionodon
                                        |   |--0 Mustelus
                                        |   |--0 Scyliorhinus
                                        `--0|   ,--0 Sphyrna
                                            |--0---0 Carcharhinus
                                            |   ,--0 Pseudocarcharias
                                            |   |   ,--0 Odontaspis
                                            `--0|   |   ,--?=0 Cretoxyrhina
                                                `--0|   |--?=0 Squalicorax
                                                    `--0+--?=0 Ptychodus
                                                        |--0 Carcharodon
                                                        `--0 Isurus
 
Tree 1024, char. 43 (3 steps) - Stapedial_arch 
    ,--0 Pucapampella
    |   ,--0 Doliodus
    |   |               ,--0 Kawichthys
    |   |           ,--0---0 Cobelodus
|--0|   |       ,--0|   ,--0 Gutturensis
    |   |       |   `--0---0 Cladoselache
    |   |   ,--0|   ,--0 Iniopera
    `--0|   |   |   |   ,--0 Helodus
        |   |   `--0|   |--0 Debeerius
        |   |       `--0|   ,--0 Chondrenchelys
        |   |           `--0|   ,--0 Hydrolagus
        |   |               `--0---0 Chimaera
        `--0|   ,--0 Cladodoides
            |   |   ,--0 Phoebodus
            |   |--0---0 ThrInacoselache
            |   |       ,--0 Tamiobatis
            |   |       |--?=0 Diplodoselache
            |   |   ,--0|   ,--0 Triodus
            `--0|   |   `--0---0 Orthacanthus
                |   |   ,--0 Dracopristis
                |   |   |   ,--0 Acronemus
                |   |   |   |--0 Tristychius
                |   |   |   |   ,--0 Onychoselache
                `--0|   |   |   |--0 Hamiltonichthys
                    |   |   |--0|   ,--0 Asteracanthus
                    |   |   |   `--0+--0 Egertonodus
                    |   |   |       `--0 H.hauff
                    |   |   |       ,--0 Kimmerobatis
                    `--0|   |       |--0 Belemnobatis
                        |   |       |--0 Spathobatis
                        |   |       |           ,--0 Cyclobatis
                        |   |       |       ,--0|   ,--0 Bathyraja
                        |   |       |       |   `--0---0 Raja
                        |   |   ,--0|   ,--0|   ,--0 Hexatrygon
                        |   |   |   |   |   |   |   ,--0 Asterotrygon
                        |   |   |   |   |   `--0|   |--0 Heliobatis
                        `--0|   |   |   |       `--0+--0 Potamotrygon
                            |   |   |   |           |   ,--0 Gymnura
                            |   |   |   |           `--0|   ,--0 Mobula
                            |   |   `--0|               `--0---0 Rhinoptera
                            |   |       |       ,--0 Narcine
                            |   |       |   ,--0|   ,--0 Narke
                            |   |       |   |   `--0|   ,--0 Hypnos
                            |   |       |   |       `--0---0 Torpedo
                            |   |       |   |       ,--0 Tingitanius
                            |   |       `--0|   ,--0|   ,--0 Platyrhinoidis
                            |   |           |   |   `--0---0 Platyrhina
                            |   |           |   |       ,--0 Zapteryx
                            |   |           `--0|   ,--0+--0 Trygonorrhina
                            |   |               |   |   `--0 Aptychotrema
                            |   |               `--0|   ,--0 Rhinobatos
                            |   |                   |   |--0 Rhynchobatus
                            `--0|                   `--0+--0 Glaucostegus
                                |                       |   ,--0 Rhina
                                |                       `--0---0 Pristis
                                |       ,--0 Protospinax
                                |       |       ,--0 Pristiophorus
                                |       |   ,--0---0 Pliotrema
                                |       |--0|   ,--0 Squatina
                                |       |   `--0---0 Pseudorhina
                                |       |   ,--0 Oxynotus
                                |       |   |   ,--0 Deania
                                |   ,--0+--0|   |   ,--0 Squalus
                                |   |   |   `--0|   |--0 Etmopterus
                                |   |   |       `--0|   ,--0 Zameus
                                |   |   |           `--0---0 Dalatias
                                |   |   |   ,--0 Chlamydoselachus
                                |   |   |   |       ,--0 Notidanoides
                                |   |   `--0|   ,--0|   ,--?=0 SMNS80142_44
                                |   |       |   |   `--0---0 SMNS96844_7
                                |   |       `--0|   ,--0 Notorhynchus
                                `--0|           `--0|   ,--0 Hexanchus
                                    |               `--0---0 Heptranchias
                                    |   ,--0 Heterodontus
                                    |   |--0 Paracestracion
                                    |   |   ,--0 Parascyllium
                                    |   |   |   ,--0 Orectolobus
                                    |   |--0+--0---0 Brachaelurus
                                    |   |   |   ,--0 Hemiscyllium
                                    `--0|   `--0---0 Ginglymostoma
                                        |   ,--0 Hemipristis
                                        |   |--1 Rhizoprionodon
                                        |   |--0 Mustelus
                                        |   |--0 Scyliorhinus
                                        `--0|   ,--1 Sphyrna
                                            |--1---1 Carcharhinus
                                            |   ,--1 Pseudocarcharias
                                            |   |   ,--1 Odontaspis
                                            `--1|   |   ,--?=1 Cretoxyrhina
                                                `--1|   |--?=1 Squalicorax
                                                    `--1+--?=1 Ptychodus
                                                        |--1 Carcharodon
                                                        `--1 Isurus
 
Tree 1024, char. 44 (10 steps) - Entrance_of_internal_carotids 
    ,--0 Pucapampella
    |   ,--0 Doliodus
    |   |               ,--1 Kawichthys
    |   |           ,--1---1 Cobelodus
|--0|   |       ,--0|   ,--?=0 Gutturensis
    |   |       |   `--0---0 Cladoselache
    |   |   ,--0|   ,--?=0 Iniopera
    `--0|   |   |   |   ,--?=0 Helodus
        |   |   `--0|   |--?=0 Debeerius
        |   |       `--0|   ,--?=0 Chondrenchelys
        |   |           `--0|   ,--0 Hydrolagus
        |   |               `--0---0 Chimaera
        `--0|   ,--0 Cladodoides
            |   |   ,--?=0 Phoebodus
            |   |--0---?=0 ThrInacoselache
            |   |       ,--0 Tamiobatis
            |   |       |--?=0 Diplodoselache
            |   |   ,--0|   ,--?=0 Triodus
            `--0|   |   `--0---0 Orthacanthus
                |   |   ,--?=0 Dracopristis
                |   |   |   ,--?=0 Acronemus
                |   |   |   |--0 Tristychius
                |   |   |   |   ,--?=0 Onychoselache
                `--0|   |   |   |--?=0 Hamiltonichthys
                    |   |   |--0|   ,--?=0 Asteracanthus
                    |   |   |   `--0+--0 Egertonodus
                    |   |   |       `--0 H.hauff
                    |   |   |         ,--?=01 Kimmerobatis
                    `--0|   |         |--?=01 Belemnobatis
                        |   |         |--?=01 Spathobatis
                        |   |         |           ,--?=1 Cyclobatis
                        |   |         |       ,--1|   ,--1 Bathyraja
                        |   |         |       |   `--1---1 Raja
                        |   |    ,--01|   ,--1|   ,--?=1 Hexatrygon
                        |   |    |    |   |   |   |   ,--?=1 Asterotrygon
                        |   |    |    |   |   `--1|   |--?=1 Heliobatis
                        `--0|    |    |   |       `--1+--1 Potamotrygon
                            |    |    |   |           |   ,--1 Gymnura
                            |    |    |   |           `--1|   ,--1 Mobula
                            |    |    `--1|               `--1---1 Rhinoptera
                            |    |        |       ,--1 Narcine
                            |    |        |   ,--1|   ,--1 Narke
                            |    |        |   |   `--1|    ,--?=01 Hypnos
                            |    |        |   |       `--01---0 Torpedo
                            |    |        |   |       ,--?=1 Tingitanius
                            |    |        `--1|   ,--1|   ,--1 Platyrhinoidis
                            |    |            |   |   `--1---1 Platyrhina
                            |    |            |   |       ,--0 Zapteryx
                            |    |            `--1|   ,--0+--0 Trygonorrhina
                            |    |                |   |   `--0 Aptychotrema
                            |    |                `--0|   ,--0 Rhinobatos
                            |    |                    |   |--?=0 Rhynchobatus
                            `--01|                    `--0+--?=0 Glaucostegus
                                 |                        |   ,--0 Rhina
                                 |                        `--0---0 Pristis
                                 |         ,--?=01 Protospinax
                                 |         |       ,--0 Pristiophorus
                                 |         |   ,--0---0 Pliotrema
                                 |         |--0|   ,--0 Squatina
                                 |         |   `--0---?=0 Pseudorhina
                                 |         |    ,--0 Oxynotus
                                 |         |    |    ,--1 Deania
                                 |    ,--01+--01|    |   ,--0 Squalus
                                 |    |    |    `--01|   |--0 Etmopterus
                                 |    |    |         `--0|   ,--0 Zameus
                                 |    |    |             `--0---0 Dalatias
                                 |    |    |   ,--1 Chlamydoselachus
[truncated: 979,136 more chars]
