# Supplementary material for: Articulated specimens provide new insights into the iconic Mesozoic shark genus Sphenodus
Source: J Syst Palaeontol. 2025 Jun 20;23(1):2507014. doi: 10.1080/14772019.2025.2507014 (PMC7617882; doi:10.1080/14772019.2025.2507014)
Supplement: Supplemental Material [file TJSP_A_2507014_SM9186.zip › Supplemental material/Archaeogracilidens_analysis_script_Rev_.tnt]

macro=; 
/**commests are given on this format**/
cdir /**file directory**/
macro=; 
naked-;

log /**log file**/;

mxram 210000;

nstates 32;

procedure /**matrix tnt file name with .tnt extention **/;

/**deactivate to estimate RI**/
smatrix & ;
/*****************************/

ccode ]147;

outgroup Pucapampella;

/**Trigeminofacial complex**/
cstree 10 =
 4 6   7
  \ \ /
   2-0-1
    \ \   
     3 5


/**Antorbital process**/
cstree 22 =
1 4   5
 \ \ / 
  8 3 
   \ \ 
    0-2
       \
        6-7

/**Postorbital process**/
cstree 32 =
1 6   8
 \ \ /   
7-0-2-4
   \ \ 
    5 3
       

/**Pectoral basal elements**/
cstree 128 =
2
 \
  0-1
   \
    3-4
     \
      5

/**Cervical vertebra**/
cstree 153 =
4
 \
0-1-3
   \
    2
     
     


/**Occipital hemicentrum**/
cstree 155 =
0-1-3
   \
    2

/**Lateral stays if present**/
cstree 157 =
0-1-3
   \   
    2

/**Vertebral_ribs**/
cstree 161 =
0-1
   \   
    2

/**Scapular posterior process**/
cstree 122=
 3 
  \
   0-1
      \   
       2

hold +700000;
   taxname= ;

/**Add the commants to be used**/

proc /;
/**Commands**/
/**************************************************Analysis***********************************************/
loop 0 9
   rseed * ; 
   hold +700000;
   taxname= ;
   xmult= hits 10 replications 10 fuse 5 ratchet 100;
   nelsen;  
   stop;


xmult= hits 10 replications 10 fuse 5 ratchet 100;
bbreak; 
unique;
apo[;
apo [-;
length;
nelsen; 
nelsen *;
procedure STATS.RUN;
tsave *Sphe.tre;
save;
tsave/;

map 1024/0.210;

/********************************************Group Support(Jackknife)*******************************************/
procedure Sphe.tre;
nelsen*;

RESAMPLE jak from 1024 replications 1000 frequency;

/********************************************Group Support(BremerBr)*******************************************/
xmult= hits 10 replications 10 fuse 5 ratchet 100;
hold 16000; sub 16 ; bbreak=tbr;
bsupport ;

/*********************************************Parameter testing************************************************/
procedure morphodoaic.run;
procedure morphotestall.run;

/*********************************************Search power (testing)*******************************************/
xmult= hits 10 replications 10 fuse 5 ratchet 100;
nelsen;
nelsen*;
tsave *nelsens.tre+;
save /;
tsave/;


xmult= hits 10 replications 10 fuse 5 ratchet 1000;
nelsen;
nelsen*;
tsave *nelsens.tre+;
save /;
tsave/;

xmult= hits 10 replications 10 fuse 5 ratchet 10000;
nelsen;
nelsen*;
tsave *nelsens.tre+;
save /;
tsave/;

/*************************************************Comparing trees (Bayesian vs Parsimony*********************/

procedure Bay_vs_Pars.tre;

tplot 0;
tplot 1;
tplot 2;
tplot 3;

SPRDIFF 0 1;
SPRDIFF 0 2;
SPRDIFF 0 3;
SPRDIFF 1 2;
SPRDIFF 1 3;
SPRDIFF 2 3;

/**Bayesian and parsimony agreement subtree**/
PRUNNELSEN + 0 1;


;
;
