# Supplementary material for: Articulated specimens provide new insights into the iconic Mesozoic shark genus Sphenodus
Source: J Syst Palaeontol. 2025 Jun 20;23(1):2507014. doi: 10.1080/14772019.2025.2507014 (PMC7617882; doi:10.1080/14772019.2025.2507014)
Supplement: Supplemental Material [file TJSP_A_2507014_SM9186.zip › Supplemental material/Archaeogracilidens_matrix.nex]

#NEXUS
[written Fri Nov 22 11:16:05 CET 2024 by Mesquite  version 3.81 (build 955) at eduroam-078-104-011-172.wlan.univie.ac.at/78.104.11.172]

BEGIN TAXA;
	TITLE Taxa;
	DIMENSIONS NTAX=93;
	TAXLABELS
		Doliodus Pucapampella Cobelodus Chimaera Hydrolagus Chondrenchelys Cladoselache Debeerius Gutturensis Helodus Iniopera Kawichthys Diplodoselache Orthacanthus Triodus Tamiobatis Dracopristis Cladodoides Tristychius Acronemus ThrInacoselache Phoebodus Hamiltonichthys H.hauff Egertonodus Asteracanthus Onychoselache 'SMNS96844-7' 'SMNS80142-44' Chlamydoselachus Heptranchias Hexanchus Notorhynchus Notidanoides Pseudorhina Squatina Pliotrema Pristiophorus Protospinax Dalatias Deania Etmopterus Oxynotus Squalus Zameus Paracestracion Heterodontus Parascyllium Ginglymostoma Hemiscyllium Brachaelurus Orectolobus Scyliorhinus Mustelus Rhizoprionodon Carcharhinus Sphyrna Hemipristis Pseudocarcharias Odontaspis Isurus Carcharodon Ptychodus Squalicorax Cretoxyrhina Raja Bathyraja Cyclobatis Narcine Torpedo Hypnos Narke Tingitanius Platyrhina Platyrhinoidis Glaucostegus Pristis Rhynchobatus Rhina Rhinobatos Hexatrygon Gymnura Potamotrygon Heliobatis Asterotrygon Aptychotrema Trygonorrhina Zapteryx Rhinoptera Mobula Spathobatis Belemnobatis Kimmerobatis 
	;

END;


BEGIN CHARACTERS;
	TITLE  Character_Matrix;
	DIMENSIONS  NCHAR=211;
	FORMAT DATATYPE = STANDARD RESPECTCASE GAP = - MISSING = ? SYMBOLS = "  0 1 2 3 4 5 6 7";
	CHARSTATELABELS 
		1 Sup_Rostral_cartilage /  arise_from_the_medial_area_of_the_trabecula_only medial_area_of_the_trabecula_and_lamina_orbitonasalis,
		2 Sub_Rostral_cartilage /  well_developed_rostral_plate_with_various_degrees_of_contribution_from_the_lamina_orbitonasalis reaches_the_tip_of_the_snout_carried_by_the_growth_of_the_pectoral_fin reaches_the_tip_of_the_snout_growth_of_lamina_orbitonasalis_to_support_the_cephalic_fins,
		3 Sub_Rostral_cartilage_ /  trough_like_rostrum _tripodal_rostral_cartilage_no_rostral_node tripodal_rostral_cartilage_with_a_rostral_node greatly_reduced_to_medial_bar,
		4 Internasal_plate /  absent present,
		5 Sup_Rostral_processes /  absent present,
		6 Sub_Rostral_processes /  articulated_with_nasal_capsule continuous_with_chondrocranium articulates_with_ventral_aspect_of_rostral_cartilage,
		7 Rostral_appendix /  absent present,
		8 Elongate_tooth_bearing_pre_nasal_ethmo_rostral_region /  absent present,
		9 Ethmoidal_region_of_neurocranium_down_curved /  absent present,
		10 Rostral_passage_of_superficial_ophthalmic_nerve /  covered open,
		11 Trigeminofacial_complex /  exits_neurocranium_through_prootic_foramen separate_foramen_for_superficial_ophthalmic_nerve separate_foramen_for_superficial_ophthalmic_nerve_with_prootic_foramen_and_foramen_for_the_hyomandibular_branch_of_facialis_hmVII_in_anteromedial_position separate_foramen_for_superficial_ophthalmic_nerve_with_prootic_foramen_and_foramen_for_hmVII_going_through_the_subocular_shelf separate_foramen_for_superficial_ophthalmic_nerve_with_prootic_foramen_and_foramen_for_hmVII_in_posteromedial_position three_separate_foramina_foramen_for_hmVII_in_anteromedial_position single_foramina_for_the_whole_complex three_separate_foramina_foramen_for_hmVII_in_posteromedial_position,
		12 Precerebral_fontanelle /  absent present,
		13 Sup_precerebral_fossa /  absent present,
		14 Sub_precerebral_fossa /  circular_or_ovoid_concavity extending_anteriorly_roofed_to_form_a_tube triangular,
		15 Nasal_capsules /  laterally_expanded ventro_laterally_expanded anteriorly_expanded trumpet_like,
		16 Nasal_capsule_margin_anterior_process /  absent present,
		17 Nasal_caps_separated_from_orbital /  absent present,
		18 Anterior_preorbital_foramen /  dorsally_located anterior_located,
		19 Preorbital_process_nasal_capsules /  absent present,
		20 Sclerotic_ring /  absent present,
		21 Interorbital_space /  broad narrow,
		22 Optic_pedicel /  absent present,
		23 Antorbital_process /  membranous mineralization_of_the_antorbital_process_in_the_presence_of_the_ectethmoid_process mineralized_in_absence_of_an_ectethmoid_process_antorbital_cartilages_triangular_shaped_with_regular_outline_lateral_articulation antorbital_cartilages_variously_shaped_and_with_an_irregular_outline_lateral_articulation antorbital_cartilages_variously_shaped_and_with_an_irregular_outline_anterolateral_articulation antorbital_cartilages_triangular_shaped_with_regular_outline_anterolateral_articulation antorbital_cartilages_triangular_shaped_with_regular_outline_postero_lateral_articulation antorbital_cartilages_triangular_shaped_with_regular_outline_postero_lateral_articulation_anterior_process,
		24 Subnasal_fenestra /  absent present,
		25 Sup_Epiphyseal_foramen /  absent present,
		26 Sub_Epiphyseal_foramen /  narrow expanded,
		27 Supraotic_shelf /  narrow broad,
		28 Sup_Supraorbital_crest /  absent present,
		29 Sub_supraorbital_crest_Preorbital_process /  absent present,
		30 Occipital_crest /  absent present_separated_from_the_brain_cavity_by_the_otico_occipital_fissure present_but_with_otico_occipital_fissure_absent,
		31 Sup_Basicranial_processes /  absent present,
		32 Sub_Basicranial_processes_position /  Suborbital_shelf Basitrabecular_process,
		33 Postorbital_process /  foming_part_of_the_arcade archade_united_C_bout_notch_separates_postorbital_process_from_supraotic_shelf separated_from_arcade separated_from_archade_C_bout_notch_separates_postorbital_process_from_supraotic_shelf narrow_filamentous reduced shelflike_laterally_expanded shelflike_antero_ventrally_expanded,
		34 Triangular_process /  absent present,
		35 Lateral_commissure /  Forms_part_of_the_postorbital_arcade absent_lack_of_spiracular_cartilages_and_hyoid_arch_with_not_supporting_connection_with_the_mandibular_arch lateral_commissure_is_not_fully_chondrified_not_enclosing_the_foramen_prooticum reduced continuous_and_strong_enclosing_the_foramen_prooticum narrow_and_situated_behind_the_foramen_prooticum_in_close_relation_to_the_hyomandibular_fossa,
		36 Jugular_canal_diameter /  small large canal_absent,
		37 Hyomandibular_fossa /  posterior_part_of_the_otic_region anteriorily_situated_in_the_otic_region,
		38 Hyomandibular_fossa /  not_composed_of_two_horizontally_divided_cavities fossa_with_cavities_as_such lateral_commissure_is_not_fully_chondrified_not_enclosing_the_foramen_prooticum reduced continuous_and_strong_enclosing_the_foramen_prooticum narrow_and_situated_behind_the_foramen_prooticum_in_close_relation_to_the_hyomandibular_fossa,
		39 Concavity_ventral_to_hyomandibular_fossa /  absent present,
		40 Dorsal_otic_ridge /  absent present,
		41 Lateral_otic_process /  absent present,
		42 Postotic_process /  absent present,
		43 Jugal_arch /  absent present,
		44 Stapedial_arch /  absent present,
		45 Entrance_of_internal_carotids /  through_a_common_opening_at_the_central_midline_of_the_basicranium through_separate_openings_flanking_the_hypophyseal_opening_or_recess,
		46 Canal_for_dorsal_aorta_and_or_lateral_dorsal_aorta /  runs_inside_the_neurocranium runs_external_no_groove_and_enters_brain runs_externally_and_does_not_enter_the_brain_directly runs_external_has_a_groove_and_enters_brain,
		47 Dorsal_aorta_divides_into_lateral_dorsal_aortae /  posterior_to_occipital_level anterior_to__level_of_the_occiput,
		48 Basal_angle_of_the_neurocranium /  absent present,
		49 Metotic_otic_occipital_fissure /  absent present,
		50 Space_for_forebrain_and_at_least_proximal_portion_of_olfactory_tracts_narrow_and_elongate_extending_between_orbits /  absent present,
		51 Orbitonasal_lamina_expanded /  absent present,
		52 Ophthalmic_foramen_in_anterodorsal_extremity_of_orbit_communicates_with_enclosed_cranial_space /  absent present,
		53 Orbit_vs_otic_capsule /  orbit_smaller_than_otic_capsule obit_larger_than_otic_capsule,
		54 Orbital_artery_foramen /  absent present,
		55 Canal_likely_for_trigeminal_nerve_V_mandibular_ramus_passes_through_the_postorbital_process_from_proximal_dorsal_entry_to_distal_and_ventral_exit /  absent present,
		56 Trigemino_facial_recess /  absent present,
		57 Periotic_process /  absent present,
		58 Sub_otic_occipital_fossa /  absent present,
		59 Otic_capsule_extends_posterolaterally_relative_to_occipital_arch /  absent present,
		60 Endocranial_roof_anterior_to_otic_capsules_domelike_smoothly_convex_dorsally_and_anteriorly /  absent present,
		61 Roof_of_skeletal_cavity_for_cerebellum_and_mesencephalon_significantly_higher_than_dorsal_most_level_of_semicircular_canals /  absent present,
		62 Labyrinth_cavity_separated_from_the_main_neurocranial_cavity_by /  cartilaginous_or_ossified_capsular_wall skeletal_medial_capsular_wall_absent,
		63 Sinus_superior /  absent_or_indistinguishable_from_union_of_anterior_and_posterior_canals present_elongate_and_nearly_vertical,
		64 External_opening_for_endolymphatic_ducts /  posterior_to_crus_commune anterior_to_crus_commune,
		65 Sup_Endolymphatic_fossa /  absent present,
		66 Sub_Endolymphatic_fossa_elongate_slot_shaped_dividing_dorsal_otic_ridge_along_midline /  absent present,
		67 Perilymphatic_fossa /  un_calcified separate_opening_form_the_endolypmphatic_fenestra common_opening_with_the_endolypmphatic_fenestra posterior_to_the_anterior_pair_of_small_rounded_endolymphatic_foramina,
		68 Hypotic_lamina /  absent present,
		69 Glossopharyngeal_nerve_path /  directed_posteriorly_and_exits_through_metotic_fissure_or_foramen_in_posteroventral_wall_of_otic_capsule_ exits_laterally_through_a_canal_contained_ventrally_floored_by_the_hypotic_lamina exits_through_a_foramen_anterior_to_the_posterior_ampulla,
		70 Glossopharyngeal_and_vagus_nerves_share_common_exit_from_neurocranium /  absent present,
		71 Basicranial_morphology /  platybasic tropibasic,
		72 Ventral_portion_of_occipital_arch_wedged_between_rear_of_otic_capsules /  absent present,
		73 Dorsal_portion_of_occipital_arch_wedged_between_otic_capsules /  absent present,
		74 Antimeres_of_upper_and_lower_jaws /  separated fused,
		75 Sup_Craniopalatine_articulation /  absent present,
		76 Sub_Craniopalatine_articulation_articulation_type /  fused articulated,
		77 Sub_Craniopalatine_articulation /  ethmoidal orbitostylic both grooved_in_ethmoidal_region,
		78 Jaw_articulation_located_on_rearmost_extremity_of_mandible /  absent present,
		79 Postorbital_articulation /  absent present,
		80 Oblique_ridge_or_groove_along_medial_face_of_palatoquadrate /  absent present,
		81 Large_otic_process_of_the_palatoquadrate /  absent present forming_a_quadrate_flange,
		82 Meckels_cartilage /  not_expanded_medially expanded_medially,
		83 Winglike_process_on_Meckels_cartilage /  absent present,
		84 Sustentaculum /  absent present,
		85 Quadratomandibularis_process /  absent present,
		86 Dental_trough_adjacent_to_oral_rim_on_Meckel_s_cartilage_and_palatoquadrate /  absent present,
		87 Dental_trough_divided__scalloped_tooth_bearing_margin_on_Meckel_s_cartilage_and_palatoquadrate /  absent present,
		88 Gill_skeleton_position /  posterior_to_the_occipital_region partly_beneath_otico_occipital_regions,
		89 Spiracularis /  undivided divided,
		90 Coracohyomandibularis /  single_orgin separate_origins,
		91 Hyoid_arch /  reduced_having_no_insertion_of_the_dorsal_constrictor_muscle massive_holding_the_mandibular_arch_from_behind composed_of_reduced_ventral_parts_ceratohyal_missing_and_developed_hyomandibula_the_latter_suspending_the_lower_jaw_directly similar_to_State_2_but_the_articulation_between_the_hyomandibula_and_mandible_is_interrupted_by_a_ligament postorbital_articulations_non_suspensory postorbital_articulations_suspensory,
		92 Sup_Ceratohyal /  absent present,
		93 Sub_Ceratohyal_spatulate_or_bladed_anteriorly /  absent present,
		94 Sub_Ceratohyal_with_broad_posteroventral_flange_or_shelf_projecting_laterally_into_recess /  contacts_Meckel_s_cartilage_only_anteriorly with_broad_posteroventral_flange_or_shelf_projecting_laterally_into_recess_behind_Meckel_s_cartilage expanded_posteriorly_with_a_flange_projecting_laterally_and_posteriorly_fitting_the_posterior_edge_of_the_Meckel_s_cartilage,
		95 Small_cartilages_associated_with_hyomandibular_Meckelian_ligament /  absent present,
		96 Medial_section_of_hyomandibula /  narrow expanded,
		97 Hypohyals /  absent present,
		98 Pseudohyal /  absent present,
		99 Sup_Basihyal /  absent present,
		100 Sub_Basihyal /  as_long_as_broad elongated basihyal_very_thin_connected_to_ceratohyal basihyal_very_thin_no_ceratohyal reduced,
		101 Sup_Segemented_basibranchial /  absent present,
		102 Sub_Segemented_basibranchial_Series /  anterior posterior both,
		103 Second_to_last_Hypobranchials_direction /  not_directed_towards_midline midline_directed,
		104 Hypobranchials_basibranchial_relation /  articulated fused,
		105 First_hypobranchial_basihyal /  separated fused,
		106 Hypobranchial_bar /  absent present,
		107 Pharyngobranchial_blade /  absent present,
		108 Bifurcate_ceratobranchials /  absent present,
		109 Last_ceratobranchial /  free_of_scapulocoracoid articulates_with_scapulocoracoid,
		110 Posteriormost_elements_of_dorsal_gill_arches /  not_completely_fused completely_fused_gill_pickaxe,
		111 Branchial_electric_organs /  absent present,
		112 Sup_Coracohyoideus /  absent present,
		113 Sub_Coracohyoideus /  parallel_to_body_axis short diagonal fused,
		114 Labial_cartilages /  absent present,
		115 Fin_base_articulation_on_scapulocoracoid /  'stenobasal, deeper than wide' 'eurybasal,  wider than deep',
		116 Biserial_pectoral_fin_endoskeleton /  absent present,
		117 Ventral_antimers_of_scapulocoracoid /  separated fused,
		118 Paired_fin_rays /  aplesodic_ plesodic_,
		119 Radial_calcification /  clustal chain,
		120 Scapular_process_scapula /  fused articulated,
		121 Scapular_process /  short_and_dorsally_directed long_U_curved short_postero_dorsally_directed,
		122 Scapular_process /  without_fossa with_fossal,
		123 Scapular_posteror_process /  absent present,
		124 Sup_Suprascapulae /  absent present,
		125 Suprascapular_cartilages /  absent present,
		126 Sub_Suprascapulae_Articulation /  curved crenated ball_socket,
		127 Sub_Fused_medially_Sup_Interacts_with_axials_skeleton /  absent present,
		128 Sub_Interacts_with_axials_skeleton /  articulates_with_vertebral_column fused_medially_to_synarcual fused_medially_and_laterally_to_synarcual,
		129 Pectoral_basal_elements /  large_basal_element multiple_free_radials_articulating_directly_and_a_metapterygium two_main_cartilages_propterygium_and_metapterygium tribasal_pectoral_fin all_three_basal_elements_fused propterygium_and_mesopterygium_fused,
		130 Metapterigium /  pectinated rectangular tampering_distally_and_articulating_with_multiple_axis_cartilages rectangular_articulated_to_a_massive_axial_cartilage elongated_with_a_broad_distal_end_to_which_the_pectoral_radials 'proximally segmented, with a broad distal end to which the pectoral radials' elongated_with_multiple_radials_articulating_across_its_entire_outer_surface multiple_segments,
		131 Mesopterigyum /  reduced expanded_of_similar_size_as_the_propterygium enlarged_broader_and_larger_than_the_propterygium 'reduced (reduced, propterygium and metapterygium larger)',
		132 Sup_Propterygium_ /  absent present,
		133 Sub_Propterygium_extending_anteriorly /  rectangular_and_being_the_point_of_articulation_for_the_rest_of_basal_elements narrow_and_reduced enlarged_similar_size_as_the_mesopterygium broad_and_reduced anteriorly_expanded,
		134 Sub_Propterygium_radials /  articulating_with_radials not_contacting_radials,
		135 Pectoral_articulation /  facets condyles facets_and_condyles_both,
		136 Independet_metacondyle /  absent present,
		137 Pectoral_fin_radials /  articulate_to_pterygia some_articulate_directly_with_scapulocoracoid,
		138 Pectoral_fin_with_interradial_connections_cross_braces /  absent present,
		139 Pelvic_girdle /  separated fused,
		140 Lateral_prepelvic_process /  absent present,
		141 Pelvic_basals /  multiple_radials_articulated_directly_to_the_pelvic_girdle_the_latest_fussing_into_the_baspterygium two_large_basal_cartilages single_large_element,
		142 Postpelvic_processes /  absent present,
		143 Posterior_margin_of_puboischiadic_bar /  straight_or_anteriorly_directed posteriorly_directed,
		144 Posterior_process_of_the_coracoid /  absent present,
		145 Metapterygial_whip /  absent present,
		146 Sup_Reduced_number_of_cartilages_between_pelvic_basipterygium_and_clasper /  absent present,
		147 Sub_Reduced_number_of_cartilages_between_pelvic_basipterygium_and_clasper_T3 /  not_spinous spinous modified_into_the_external_mesorhipidion,
		148 Extended_dorso_and_Ventral_terminal_cartilages /  absent present,
		149 Sup_Chordacentra /  absent present,
		150 Sub_Chordacentra_polyspondylous_and_consist_of_narrow_closely_packed_rings /  absent present,
		151 Sup_Calcified_vertebral_centra /  absent present,
		152 Sub_Calcified_vertebral_centra_Primary_calcification /  restricted_terminally developed,
		153 Sub_Calcified_vertebral_centra_Secondary_calcification_ /  absent with_endochordal_radii_radiating_from_the_notochordal_sheath with_developed_solid_medialia_and_diagonal_calcified_lamellae compact_mass,
		154 Cervical_vertebra /  absent present 'fused, free vertebra in center reaching caudally to suprascapula' fused_with_free_vetebra_reaching_caudal_to_suprascapula 'fused, with free vertebra reaching rostraly from suprascapula',
		155 Second_synarcual /  absent present,
		156 Occipital_Hemicentrum /  present secondary_loss fused,
		157 Caudal_vertebrae /  diplospondylus fused,
		158 Lateral_stays /  absent present,
		159 Hemal_arch /  not_arched_at_anterior_precaudal_tail_vertebrae almost_complete_in_the_entire_region_of_the_precaudal_tail_,
		160 Sup_Supraneurals /  absent present,
		161 Sub_Supraneurals_Platelike_supraneurals /  enlarged_at_least_in_front_of_the_second_dorsal_fin also_enlarged_in_the_abdominal_region,
		162 Vertebral_ribs /  absent present,
		163 Pleural_ribs /  absent present,
		164 Arcualia_dorsalis /  absent present,
		165 Number_of_dorsal /  one two,
		166 Dorsal_fin /  aplesodic plesodic,
		167 Dorsal_fin_endoskeleton_basal /  composed_of_a_triangular_or_rectangular_basal_cartilage_and_radials an_elongate_basal_with_radials radials_only_no_basal at_least_two_large_plates,
		168 Caudal_fin /  with_a_developed_lower_lobe_to_make_a_lunate_form heterocercal reduced_to_the_plesodic_or_tail_folds without_any_tail_folds_or_finlet,
		169 Caudal_lower_lobe /  without_radials_with_radials with_radials_with_radials,
		170 Procoracoid_mineralisation /  absent present,
		171 Posterior_dorsal_fin_with_delta_shaped_cartilage /  absent present,
		172 Cephalic_lobes /  absent present,
		173 Upper_eyelid /  present absent,
		174 Nictitating_eyelid /  absent present,
		175 Nostrils /  separated close_together,
		176 Anterior_nasal_lobe /  fails_to_reach_mouth reaches_the_mouth,
		177 Anterior_nasal_lobe /  fails_to_cover_most_of_the_medial_half_of_the_naris well_developed,
		178 Nasal_curtain_fringes /  absent present,
		179 Infraorbital_loop_of_suborbital_and_infraorbital_canals /  absent present,
		180 Subpleural_loop_of_the_hyomandibular_canal /  broad_rounded loop_forms_a_lateral_hook lateral_aspects_of_subpleural_loop_are_nearly_parallel,
		181 Sup_Abdominal_canal_on_coracoid_bar /  absent present,
		182 Sub_Abdominal_canal_on_coracoid_bar /  groove_cephalic_lateral_line_forms_abdominal_canal_on_coracoid_bar pores,
		183 Scapular_loops_of_scapular_canals /  absent present,
		184 Cephalic_lateral_line_canals_on_ventral_surface /  present absent,
		185 Sup_Cephalic_spines /  absent present,
		186 Sub_Cephalic_spines_Trilobed_cephalic_spine_base /  absent present,
		187 Sub_Cephalic_spines_Number_of_pairs /  one two,
		188 Sub_Cephalic_spines_Multicuspid /  not_multiple_cuspid present_and_with_multiple_cuspids,
		189 Placoid_scales /  scarce_or_absent present,
		190 Malar_and_alar_thornes /  absent present,
		191 Lateral_rostral_dermal_denticles /  absent present,
		192 Sup_Dorsal_fin_spines /  absent present,
		193 Dorsal_Cephalic_spines /  absent present,
		194 Sub_Dorsal_fin_spines_Vascularization /  vascularize unvascularize,
		195 Sub_Dorsal_fin_spines_posterior_denticles /  absent present,
		196 Sub_Dorsal_fin_spines_Fin_spines_ornamentation /  absent present,
		197 Dorsal_fin_spine_apex_curved_posteriorly /  absent present,
		198 Serrated_tail_sting /  absent present,
		199 Enameloid_structure_ /  ?SCE_Single_Crystallite_Enameloid ?RBE_Radial_Bundled_Enameloid_with_PBE_?Parallel_Bundled_Enameloid_,
		200 Ligual_torus /  absent present,
		201 Differentiated_lateral_uvulae_on_teeth /  absent present,
		202 Crown_dentine /  orthodentine osteodentine pseudoostedentine_ortho_osteodentine,
		203 Sup_Basal_furrows_on_root /  absent present,
		204 Sub_Basal_furrows_on_root_Compression /  absent present,
		205 Teeth_with_distal_heel_ /  absent present,
		206 Labial_root_depression /  absent present,
		207 Root_dentine /  osteodentine orthodentine,
		208 Teeth_with_three_slim_main_cusps_almost_equal_to_each_other_strongly_recurved /  absent present,
		209 Toothplates /  absent present,
		210 Tubular_dentine /  absent present,
		211 Scapular_process /  wide narrow_ ; 
	MATRIX
	Doliodus          0--10-000??10-00??0?0?100-010010010????000?000001?0000??000?????0-?1??000011301?1000?101????????001????????0??0???10100000?00---0--0--0-00?????00???0-0--0-00-???000?????0?0????????????0---000?0????0000?0-00?00??
	Pucapampella      ???1?-00????????????01????0?????0?00???00??00000100?0?11000??1?00-?100000?11?01?1000000??????????????????????????0??????????????????????????????????0-0--0-00-???000???????0???????????????????????????????????00??
	Cobelodus         0--10-00?0210-00??0101??0-0100100?01???0000011101?0?1110?00???1????10?1?00113010100001?1??011?00100-??0???00?00??010110000100---10-0--0-1000000010--0-0--0-00-???0000?201110????????????0---10000----00(0 1)000-0000000
	Chimaera          0??10-00??30???????010????0100??5?12???00??0021001111100000011110-?000010?10-1--00000000???100??0?1???0????0?????001000000100---21-1010-0?0020000???110--0-00-???0001???0000??1?????????0??????101?00????????0?-110
	Hydrolagus        0??10-11??30???????010????0100??5?12???00??0021001111100000011110-?000010?10-1--00000000???100??0?1???0????0?????101000000100---21?1010-0?00?0000???110--0-00-???0001???0000??1?????????0??????101?00??1?????0??110
	Chondrenchelys    0???0-00???0???????0?0????0100??5?12???00??0?(1 2)?0011?11?0000?????0-????0?0?10-1--000000?0??????????????0????0?????001110000100---2?-1000-0?0010000???100--0-00-???0000???0000????????????0??????0--??-??0?????0?0110
	Cladoselache      0??10-00???????????1??????010?????0????10??0001?1?0?11??1?0????????1????0011301010000111???10?????????1????0??????10110000100---10-0--0-1?0000000???0-0--0-00-???0001???1000????????????0??????10??01??1?????1?0001
	Debeerius         0???0-00???0???????01?????0100????12???00??0?(1 2)?00?11?0??000?????0-????1?0011-1--00000100???10???1?1?1?0????0?????011100000100---2?-?????0?0010000???0-0--0-00-???0001???1000????????????0??????10??10??0?????0?0011
	Gutturensis       ?????-00??????????????????0?????1?0????10??0????1?0?11????0?????0-??????0011-?1?10000?11???10?????????0??????????010??????1?????1??????????????01???0-0--0-00-???0001??????0???????????????????10??????1?????1?0000
	Helodus           0??10-00???1???????00?????010???5?1-???00??0?(1 2)10011111-0000??1??0-?1??0?0110-1???0000000???10?????1????????0?????000100000100---21-1000-0?0010000???0-0--0-00-???0001???0000????????????0??????10??00??0?????0?011?
	Iniopera          0??10-00???0????????00????010???0?00???00??0?(1 2)1000001?00000101100-?0200?0110-1???0000000???????????????????0?????000100000100---0-?0-???0?00100?0???0-0--0-00-???000????10?0????????????0??????00???-??0?????0?0000
	Kawichthys        ???1?-0?????????????1?????0??0??0?00???00??0101?1?0?11?000?1?1110-??201??0113?1?00000??????????????????????0?????0??????????????????????????????????0-0--0-00-???000???????0????????????0???????0??????????????????
	Diplodoselache    0-?1?-00??4????????0???????101???????????????0??10??0????????????????????011?0???000010?????????100-10?????0?????011110100100---3201101000001000????0-0--0-00-???0000?221?00????????????0---1001000100010?0-00?0001
	Orthacanthus      0--10-0000410-0???00000?0-0101100?000??110?000011000011101000110110100011011000110000101??01??00101-1010???0??0??001110100100---320110100000100000--0-0--0-00-???01001221100????????????0---10001----0?10?0-00?0000
	Triodus           0--10-000?410-00??000?0?0-010110000?0??110?0?00?100?0???0?000???110???011011001110000101??01??00101-10?????0?????001110100100---32?110100?0??00000--0-0--0-00-???01001221100????????????0---10001----0?10?0?00?0001
	Tamiobatis        0??10-00??4?????????0?????0??1??0?00???11??0000?10000111010001?01101000110110?1?10000101????????????????????????????????????????????????????????????0-0--0-00-???000???????0????????????0???????0??????1???????00??
	Dracopristis      0--10-0??0?110????0?0?0-0-010?1?00??1??100?0????00?????????00??????????1?0110?1110000??1??010?00100-??1???????0??0?01?0000100---330120100000100??0--0-0--0-00-???00010001?00????????????0---10010001?0?10?0-00????0
	Cladodoides       ???1?-00????????????01????0??0??1?00???10??0000?10000111000001100--100011011??1?10000???????????????????????????????????????????????????????????????0-0--0-00-???000??????00????????????????????0??????1?????1?00??
	Tristychius       0--10-000??10-20??00010???110010100001?101?0010?0000011100000000111100011011001100000101??1111000010??1????0??0??110100000100---24-1200-0000100000--0-0--0-00-???010100?0000????????????0---?001001100010?0-00?0001
	Acronemus         ?????-?0??????????????????1??0??1?0????????0?10?0???????????????1?1100011011?01?00000?0?????????????????????????????1???????????????????????????????0-0--0-00-???000???????0????????????0??????10??0???0?????0??00?
	ThrInacoselache   0???0-?1???????????0??????010?????0?????0??0????1?0?????00?????????????11011001?10000?01????????1??????????0??????101000??1???????????????0????00???100--0-00-???0002???0?-0????????????0???????0??????1?????1?1001
	Phoebodus         0???0-?1????????????0?????0??0????0????10??0?00?100?0????00?01??1??10?011011?01000000?01???111????1????????0??????101??0????????????????????????0???0-0--0-00-???0001????000????????????0??????10???0??1?????1?100?
	Hamiltonichthys   0--10-0000?10-00??000?00?-01001070?????00100???0000?????00000??????1???1101100?020000??1??????00????1010?0?0??0???10100000000---34112020000010?000--0-0--0-00-???0101?010000????????????1010100100110000020-0000001
	H.hauff           0--10-0000510-00??0?00001-01001070000??00100030000??110?00?000?0113101?1?0112??0200001?1??110?000?10??1?0?00??0??110100000000---3411202000001000?0--0-0--0-00-???0101???0?00??0?????????11111001001100000?0-010??00
	Egertonodus       0--10-000?510-00??00000010010010700000?001000300000011010000000011310101101120?020000101??11010?0010??????000?0??110100????00---??????????0?????00--0-0--0-00-???010????0000??0?????????1101?001001100000?0-010000?
	Asteracanthus     0--10-000?51??00??0?0????????01070?????00??0?3??00???????0?000?01131???1?0112??0200001?1??11??0000????1????0??0??1?0100000100---3??120?0??001000????0-0--0-00-???0101??10?00??0?????????11111001001100000?0-01???01
	Onychoselache     ??-10-000??10-?????00?0?0?01001?7??????001?0????000?????000?0????????????011?0?020000101???10?0??0????1???????0???10110000000---341120200000100000--0-0--0-00-???0101?010000????????????10001001001100000?0-00?0001
	'SMNS96844-7'     ???00-?0???110000??00?????01001?20?????00??0????00000????0100???????????1011?0?1100001?1???10100001???10???00?0??????00000000---????????????10?10???0-1111-110?0-?0000210000????????????0---10000----010011000?0001
	'SMNS80142-44'    ???00-?0???110?????0??????010?1?20?????00???????00000????0?00???????????1011?0?1100001?1???1??????????1????00?0??????0?000000---????????????10??0???0-1111-110?0??00?????000????????????????100??????????11000?0001
	Chlamydoselachus  10000-0000011000000?01100-010211204?000001001100000010010010000?1011100110111001100001?10041010000111010000000010110100100000---3421312000101000?1100-1101-11000-10000410000000000000-000---10000----010000-0101001
	Heptranchias      10000-10000110000000011110010211203?001001?01101000010010010000?1011100110111021100001?10051010000111010000000010110100000000---3?21310-0010100101100-1011-21010-10000510000000000000-000---10000----01002110000001
	Hexanchus         10000-10000110000000011110010211303?001001101101000010010010000?1011100110111021100001?10051010000101010000000010110100000000---3521310-0010100101100-1001-21010-10000510000000000000-000---10000----01002110000001
	Notorhynchus      10000-?000011000000001100-010211303?000001001101000010010010000?1011100110111021100001?10051?1000010101?000000010110100000?00---3521310-0010100101100-1001-11010-10000510000000000000-000---10000----01002110000001
	Notidanoides      10?00-?0???11??????001????01??11?0??0??001?011??00001?01??1000?????11??110111021100001?1??51?10000????1????00?0??010100000000---352??????01??00?01100-1111-110?0-1000???000?????????????0---?0000----0100?1000?0001
	Pseudorhina       10000-0000?11020?0000100?-11001120??0??001?0?1??00000?0???1000?????11??1101110000000?1?1??110?000010??1000000?0??110000000000---342140110010101?01??0-1101-110?1010010310000????????????0---10000----010000-0000001
	Squatina          10000-0000011020000001000-110011204?000001000100000001010010000?1011100110111000000011?10011110000101010000001010110000000001---342130110010101101??0-1101-11011010010310000000100??0-??0---10000----010020-0000000
	Pliotrema         10000-000101110-000001000-010211204?010001?0010000001?010?10000?1011100110111000000011?1001101000012111000000?010?10000000000---342130110?1??00101100-1101-21011110010310000000000??0-??0---10100----010000-00?0001
	Pristiophorus     10000-000101110-000001000-010211204?01000110010000001?010010000?1011100110111000000011?100110?0000120-10000001010110000000000---342130110010100101100-1101-21011110010310000000000??0-??0---1010-----010000-0010001
	Protospinax       10000-0000?1100000000100?-01021120?????001?0?10?00000?0?001?00?????110?110111000000011?1??110?000010??100?000?0??110000000000---3421301?0010100?01100-1101-11011010010110000????????????0---100101000010000-0010001
	Dalatias          10000-00000110000000010110010211202?000001000101000001010010000?1021100110111000000011?10011010000101010010001010110000000000---4420--100010100101100-1101-11010-100101100000000000?0-000---10000----010020-1000000
	Deania            10000-1000011000000001010-010211204?000001001101000011010010000?1011100110111000000011?10011010000100-10000001010110000000000---4420--100010100101100-1101-11010-100101100000000000?0-000---100101000010020-1000000
	Etmopterus        10000-1000011000000001011-010?11202?0000010001010000??010010000?10?1100110111000000011?10011010000101010000001010110000000300---342130100010100101100-1101-11010-100101100000000000?0-000---100101000010000-(0 1)000000
	Oxynotus          10000-0000011000000001000-110211204?000001000101000011010010000?1011100110111000000011?10011010000101010010001010110000000300---342130100010100101100-1101-11010-100101100000000000?0-000---100101000010000-10?0000
	Squalus           10000-10000110000000010110110211202200000110010100001101001000001011100110111000000011010011010000101010000001010110000100000---342130200010100101100-1101-11011010010110000000000000-000---100101000010020-1000001
	Zameus            10000-00007110000000010110010211202?000001000101000000010010000?1021100110111000000001?10011010000101010010001010110000000200---542130100010100?01100-1101-11010-100101100000000000?0-000---10010100?0100?0-10?0000
	Paracestracion    10300-00100110?????0010??-?11?10?0?????00100?10?0000??0??01?00?????11??110110000000?01?1??11??0000????1????00?0????0000?00?00---?4213???0010100?01100-1101-110?0-100101??000????????????0---1001010000100?0-00?000?
	Heterodontus      10300-0010011030100001000-?11010303?100001000100000011010010000?1011100110110000000001?10011010000101210001000010110000000001---342130100010100001100-1101-11000-10010110000000000000-000---1001010000100(1 2)0-00(0 1)0000
	Parascyllium      10300-001??10-301000010?11?0-?10203?10?001?01100000010010010000?0-21100110110000000101?1??1101000010111000?10?0??110000100000---5420--100011100001???-11?1-110?1?10010210000??0000??????0---10000----0100?0-00?0?00
	Ginglymostoma     10300-0000110-301000010011110010603?100001001100000011010010000?1011100110110000000101?10011020000101110001101010110000000101---5420--110010100001100-1111-11000-100102100000000000?0-000---10000----010020-0000000
	Hemiscyllium      10300-0010110-301000010011111010603?100001100100000010010010000?1021100110110000000101?10011020000100-100011010??110000000001---5420--110010110001100-1111-11000-100102100000000000?0-000---10000----0100?0-0000001
	Brachaelurus      10300-0010110-301000010011111010203?100001001100000000010010000?1021100110110000000111?1??110200001???10?011010???10000??0???---34213011001?1???01??0-1121-110???100102100000001????????0---10000----0100?0-0??0000
	Orectolobus       10300-0000110-301000010010111010203?1??001?0110000000(0 1)010010000?1021100110110000000111?1??11020000100-100011010??110000000100---342130110011100001100-1121-11000-1001?2100000001000?0-000---10000----010020-0000000
	Scyliorhinus      10100-0000110-00000001000-111010303?100001001100000011010010000?1011100110110000000011?10011110000100-100010010??010000000200---3421300000101000010-0-1121-11000-100102100000100000?0-000---10000----010000-0000001
	Mustelus          10200-0000110-00000001000-011010403?100001001100000011010010000????1100110110000000001?100110100001010100010010??110000000200---3421200000101000010-0-1121-11000-100102100000100000?0-000---10000----010000-0000001
	Rhizoprionodon    10200-0000110-00001001000-00-?10403?10000101110000001?010010000?101110011011000?000001?1001101?0001010100010010??010000000?00---3421300000101000012-0-1121-11000-200102100000100000?0-000---10000----010000-0000001
	Carcharhinus      10200-0000110-00001001000-00-?10403?100001011100000001010010000?1021100110110000000001?100110100001010100010010??010010000100---3631300000101000012-0-1121-11000-200112100000100000?0-000---10000----010000-0000001
	Sphyrna           10200-0000110-?0001001000-00-?10403?100001011100000011010010000?(0 1)021100110110000000001?100110100001010100010010??010010000000---3631300000101000012-0-1121-11000-200112100000100000?0-000---10000----010000-0000001
	Hemipristis       10200?00001110000?1001000-00--10403?10000?00?1000000??010010000?10?11001101100??000001?10?1101?00010??100010010???100?0000?00---343130000010100001100-1111-110?0-20011210000010000000-000---10000----010020-0000001
	Pseudocarcharias  10200-0000110-00100001000-01121020??10000101010000001?0?0010000?1021100110110001100001?100411100001010100010010??010000000000---362130000010100001100-1111-11000-200102100000000000?0-000---10000----010010-0000001
	Odontaspis        10200-000?110-001?0001???-011?1020??10000101110000000?0?1010000?10?1100110110001100001?1001111000010101?0010010??010100000000---342130000010100001??0-1111-110?0-200102100000000000?0?000---10000----010010?0000000
	Isurus            10200-0000110-00100001000-011210203?10000101110000000?010010000?1021100110110001100001?1001111000010101?0010010??010010000000---342130000000100001100-1111-11000-200112000000000000?0-000---10000----010010-0000000
	Carcharodon       10200-0000110-001000010011011210203?10000101110000000?010010000?1021100110110001100001?1001111000010101?0010010??010010000000---342130000010100001100-1111-11000-200112000000000000?0-000---10000----010010-0000000
	Ptychodus         ???0???????1??00???001???????2???0?????001???1??0000??0???1000??10?11??110110001100001?1??11??0000????1????00?0??110?10?00?00---34213???00??????01??0-1111-11000-?0011200000????????????0---10000----010010-0000000
	Squalicorax       ???0???????10-00??0001??0-?1?????0?????001???1??0000??0?????00?????11??11011?0?1100001?1??11??00001???1????00?0???10?10??????????????????0??1???01??0-1111-110?0-?00112??000????????????0---10000----0100???00?0?0?
	Cretoxyrhina      10100-0????10-00??0001??0-?1?????0?????001???1??0000??0?????00?????11??11011?0?1100001?1??11??000010??1?0??00?0????0??0??????????????????0??1???01??0-1111-110?0-?00112??000????????????0---10000----0100???00?0?0?
	Raja              10000-1010011000000001201001100-313?0000011011?0000010010010000?0-111001100--000000001?10020--0001130-111000110100100110000100113631401110111000010-0-11320311?11200111200001001110010000---11000----010000-0010001
	Bathyraja         10000-1010011000000001201001100-213?0000011011?0000010010010000?0-111001100--000000001?10020--0001??0-111000110100100110000100113631401110111000010-0-11320311?112001??20000100111000-000---11000----010000-0010001
	Cyclobatis        10000-0?1??10-000?0001200-?0-?0-20??0??001?0?1?00000?001?010000????11??1100--000000001?1??20--0101????111??01?0???10011000010011363140110011100001??0-11330311???2001????000????????????0---11000----0100?0-00?0?01
	Narcine           1000120010011000000001501000-00-5-3?01?0010011?0000010010010000?10111001100--000000011?11020--0101140-100??01110-11011001001000-3731401100111110010?0-11320312?1110010?10000100010000-010---00000----010000-00?0001
	Torpedo           10-01000110110100?0001400-00-00-5-3?0?00010001?0000010010010000?10211001100--000000001?11020--01010-0-10-0001110-01011001001000-373140110011111001??0-11320312?1110010110000101110000-010---00000----010000-0010001
	Hypnos            10-010001?011010000001400-00-00-5-3?0?000100?1?0000000010010000?0-?11001100--000000001?11020--01010-0-10-0001010-01011001001000-373140110011111001??0-11320312?1110011?10000101110000-010---00000----010000-0010001
	Narke             10?01(0 1)0?1??110100?00015?11?0-?0-5-3?0??0010011?0000010010010000?10211001100--000000111?11021--01010-0-10-0?01?10-11011001001000-373140110011110001??0-11320312???1001???0000?01110000-010---00000----0100?0?00?0?01
	Tingitanius       10001???1??112010??0012010?10?0-215????00110?1?000001001?01000?????11??1100--000000001?1??20--0001????1????01?0??0100??000010110??????11????????0???0-11320311???100??????00????????????0---10000----0101?0-00?0?01
	Platyrhina        1000120010011201000001201001000-215?0?00011011?0000010010010000?0-111001100--000000011?10020--00010-0-10100011012110(0 1)10000010110363140110010110001??0-113203121111011?1100001000100011000---10000----010100-0010001
	Platyrhinoidis    1000120010011201000001301101000-215?0?00011011?0000010010010000?10111001100--000000011?10020--00010-0-10100011012110(0 1)10000010110363140110010110001??0-11330312111101101100001000100011000---10000----010100-0010001
	Glaucostegus      10000-1010011000010001701001000-215????00110?1?0000010010010000?10111001100--000000001?10020--00011?0?1010001100?010010000010110363140111010110001??0-1134031111110010?10000100000??1???0---10000----010?00-0010001
	Pristis           10000-1010011100010001700-01000-315?0?00011001?0000000010010000?10111001100--000000001?10020--0001130-10100011011010010000010110363140111010100001??0-113203111111001??100001000100010000---10100----010100-0010001
	Rhynchobatus      10000-1010011001010001701001000-315?01000110?1?0000010010010000?10111001100--000000011?10020--0001130-10100011010110010000010110363140111010100001??0-11340311111100101100001000000010000---10000----010100-0000001
	Rhina             10000-1010011001010001700-01000-315?0000011001?0000010010010000?10211001100--000000011?10020--0001130-10100011010110010000010110363140111010100001??0-113203111111001011000010001000?-000---10000----010100-0010001
	Rhinobatos        10000-1010011000010001601001000-315?0000011001?0000010010010000?10111001100--000000011?10020--0001130-10100011010110010000010110363140111010110001??0-11340311111100102100001000000010000---10000----010100-0010001
	Hexatrygon        ??-00-0010010-00000001201101000-305?0?000100?1?000001001?010000?10111001100--000000001?1??20--0001130-1000001?0??01001(1 2)000010212363140110010100001??0-11331311???2001??20000100000??0-?00---00000----110000-0010001
	Gymnura           11-00-0010010-10000001201101100-315?0100010011?0000010010010000?0-111001100--000000001?1?120--0001110-11200011012010010000010212363140111110100001??0-113213210112002--3-000100110110-100---00000----110000-0010001
	Potamotrygon      11-00-1010010-10000001201101100-305?0??0010011??000010010010000?10211001100--000010011?11120--1001140-112??01101001001(1 2)0000102123631401100101000010-0-113213210112002--2?000100111100-100---10000----110000-00?0001
	Heliobatis        11-00-1?1??10-100?00012011?11?0-??5?0??001?0?1?00000?001?01000?????11??1100--000000001?1??20--1001????1????01?0???10012000010212363140110010100001??0-1133?3210112002--2?000????????????0---10000----1100?0-00?0?01
	Asterotrygon      11-00-1?1??10-100?00012010?11?0-???????001?0?1?000001001?01000?????11??1100--000000001?1??20--?001?????????01?0???10012000010212363140110010100001??0-1133?3210112002????000????????????0---10000----1100?0-00?0?01
	Aptychotrema      10000-1?10?110000100012010010?0-215????0011001?000001001?010000?10211001100--000000011?10?20--0001110-101??01?0??010010000010110363140111010100001??0-113203110111011??10000?000000011000---10000----0101?0-00?0?01
	Trygonorrhina     10000-1?10?110000100012010?1??0-215????0011001?0000010010010000???211001100--000000011?10020--0001110-101??01?0100100100000101103631401110101?0001??0-113403110111011??10000?001100011000---10000----0101?0-00?0?01
	Zapteryx          10000-1010011000010001201001000-215?00?0011001?0000010010010000?10211001100--000000011?10020--0001110-101??011010010010000010110363140111010110001??0-11340311111101101100001000100011000---10000----010100-00?0001
	Rhinoptera        12-00-0010010-10010001201101000-605?0000010011?0000010010010000?0-111001110--000011001?11130--10010-0-11-00011013010010001010212363140111110100001??0-11321313?112000?33-001100111120-100---00000----110010-0000?01
	Mobula            12-00-0010010-10010001201101000-605?0000010011?0000010010010000?0-111001110--000001001?1?120--10010-0-11-00011013010010001010212363140111110100001??0-11321313?112000113-001100111120-100---00000----1100(0 1)0-00(0 1)0001
	Spathobatis       10000-10?0011000010001200-01000-20??0??00100?1?000001001?01000??10?11??1100--000000001?1??20--000113??100??01?0??010010000000---341120110010110001??0-1133031001010010?10000????????????0---1001010000100?0-00?0001
	Belemnobatis      10000-00?00110000?0001200-01000-20??0??001?0?1?000001001?01000?????11??1100--000000001?1??20--000113??100??01?0???10010000000---341120110010110001??0-113303100101001??10000????????????0---1001010000100?0-00?0001
	Kimmerobatis      10000-?0?00110000000012?0-01000-20??0??001?0?1??00001001?01000??1-?11??1100--000000?01?1??20--000?????1????01?0???10010000000---341120110010110001??0-113303100101001??1?000????????????0--?100?0????0100?0-00?0001

;

END;
BEGIN ASSUMPTIONS;
	TYPESET * UNTITLED   =  unord:  1- 211;

END;

BEGIN NOTES;

	TEXT   TAXON = 4 CHARACTER = 45 TEXT = 'maisey 2001 synonimises the ?hypophyseal foramen and the internal carotid^n^n foramen';
	TEXT   TAXON = 72 CHARACTER = 45 TEXT = 'Holmgren 1942^n^n';

	TEXT   TAXON = 7 CHARACTER = 51 TEXT = 'Schaeffer^n^n';

END;

BEGIN MESQUITECHARMODELS;
	ProbModelSet * UNTITLED   =  'Mk1 (est.)':  1- 211;
END;

Begin MESQUITE;
		MESQUITESCRIPTVERSION 2;
		TITLE AUTO;
		tell ProjectCoordinator;
		timeSaved 1732270565678;
		getEmployee #mesquite.minimal.ManageTaxa.ManageTaxa;
		tell It;
			setID 0 8762961911691793847;
		endTell;
		getEmployee #mesquite.charMatrices.ManageCharacters.ManageCharacters;
		tell It;
			setID 0 8567817490305186441;
			mqVersion 381;
			checksumv 0 3 974011934 null  getNumChars 211 numChars 211 getNumTaxa 93 numTaxa 93   short true   bits 255   states 255   sumSquaresStatesOnly 460143.0 sumSquares 460143.0 longCompressibleToShort false usingShortMatrix true   NumFiles 1 NumMatrices 1;
			mqVersion;
		endTell;
		getWindow;
		tell It;
			suppress;
			setResourcesState true false 207;
			setPopoutState 300;
			setExplanationSize 0;
			setAnnotationSize 0;
			setFontIncAnnot 0;
			setFontIncExp 0;
			setSize 700 464;
			setLocation 8 8;
			setFont SanSerif;
			setFontSize 14;
			getToolPalette;
			tell It;
			endTell;
			desuppress;
		endTell;
		endTell;
end;
