# Supplementary material for: Articulated specimens provide new insights into the iconic Mesozoic shark genus Sphenodus
Source: J Syst Palaeontol. 2025 Jun 20;23(1):2507014. doi: 10.1080/14772019.2025.2507014 (PMC7617882; doi:10.1080/14772019.2025.2507014)
Supplement: Supplemental Material [file TJSP_A_2507014_SM9186.zip › Supplemental material/Archaeogracilidens_matrix.tnt]

xread
211 93
Doliodus	0--10-000??10-00??0?0?100-010010010????000?000001?0000??000?????0-?1??000011301?1000?101????????001????????0??0???10100000?00---0--0--0-00?????00???0-0--0-00-???000?????0?0????????????0---000?0????0000?0-00?00??
Pucapampella	???1?-00????????????01????0?????0?00???00??00000100?0?11000??1?00-?100000?11?01?1000000??????????????????????????0??????????????????????????????????0-0--0-00-???000???????0???????????????????????????????????00??
Cobelodus	0--10-00?0210-00??0101??0-0100100?01???0000011101?0?1110?00???1????10?1?00113010100001?1??011?00100-??0???00?00??010110000100---10-0--0-1000000010--0-0--0-00-???0000?201110????????????0---10000----00[0 1]000-0000000
Chimaera	0??10-00??30???????010????0100??5?12???00??0021001111100000011110-?000010?10-1--00000000???100??0?1???0????0?????001000000100---21-1010-0?0020000???110--0-00-???0001???0000??1?????????0??????101?00????????0?-110
Hydrolagus	0??10-11??30???????010????0100??5?12???00??0021001111100000011110-?000010?10-1--00000000???100??0?1???0????0?????101000000100---21?1010-0?00?0000???110--0-00-???0001???0000??1?????????0??????101?00??1?????0??110
Chondrenchelys	0???0-00???0???????0?0????0100??5?12???00??0?[1 2]?0011?11?0000?????0-????0?0?10-1--000000?0??????????????0????0?????001110000100---2?-1000-0?0010000???100--0-00-???0000???0000????????????0??????0--??-??0?????0?0110
Cladoselache	0??10-00???????????1??????010?????0????10??0001?1?0?11??1?0????????1????0011301010000111???10?????????1????0??????10110000100---10-0--0-1?0000000???0-0--0-00-???0001???1000????????????0??????10??01??1?????1?0001
Debeerius	0???0-00???0???????01?????0100????12???00??0?[1 2]?00?11?0??000?????0-????1?0011-1--00000100???10???1?1?1?0????0?????011100000100---2?-?????0?0010000???0-0--0-00-???0001???1000????????????0??????10??10??0?????0?0011
Gutturensis	?????-00??????????????????0?????1?0????10??0????1?0?11????0?????0-??????0011-?1?10000?11???10?????????0??????????010??????1?????1??????????????01???0-0--0-00-???0001??????0???????????????????10??????1?????1?0000
Helodus	0??10-00???1???????00?????010???5?1-???00??0?[1 2]10011111-0000??1??0-?1??0?0110-1???0000000???10?????1????????0?????000100000100---21-1000-0?0010000???0-0--0-00-???0001???0000????????????0??????10??00??0?????0?011?
Iniopera	0??10-00???0????????00????010???0?00???00??0?[1 2]1000001?00000101100-?0200?0110-1???0000000???????????????????0?????000100000100---0-?0-???0?00100?0???0-0--0-00-???000????10?0????????????0??????00???-??0?????0?0000
Kawichthys	???1?-0?????????????1?????0??0??0?00???00??0101?1?0?11?000?1?1110-??201??0113?1?00000??????????????????????0?????0??????????????????????????????????0-0--0-00-???000???????0????????????0???????0??????????????????
Diplodoselache	0-?1?-00??4????????0???????101???????????????0??10??0????????????????????011?0???000010?????????100-10?????0?????011110100100---3201101000001000????0-0--0-00-???0000?221?00????????????0---1001000100010?0-00?0001
Orthacanthus	0--10-0000410-0???00000?0-0101100?000??110?000011000011101000110110100011011000110000101??01??00101-1010???0??0??001110100100---320110100000100000--0-0--0-00-???01001221100????????????0---10001----0?10?0-00?0000
Triodus	0--10-000?410-00??000?0?0-010110000?0??110?0?00?100?0???0?000???110???011011001110000101??01??00101-10?????0?????001110100100---32?110100?0??00000--0-0--0-00-???01001221100????????????0---10001----0?10?0?00?0001
Tamiobatis	0??10-00??4?????????0?????0??1??0?00???11??0000?10000111010001?01101000110110?1?10000101????????????????????????????????????????????????????????????0-0--0-00-???000???????0????????????0???????0??????1???????00??
Dracopristis	0--10-0??0?110????0?0?0-0-010?1?00??1??100?0????00?????????00??????????1?0110?1110000??1??010?00100-??1???????0??0?01?0000100---330120100000100??0--0-0--0-00-???00010001?00????????????0---10010001?0?10?0-00????0
Cladodoides	???1?-00????????????01????0??0??1?00???10??0000?10000111000001100--100011011??1?10000???????????????????????????????????????????????????????????????0-0--0-00-???000??????00????????????????????0??????1?????1?00??
Tristychius	0--10-000??10-20??00010???110010100001?101?0010?0000011100000000111100011011001100000101??1111000010??1????0??0??110100000100---24-1200-0000100000--0-0--0-00-???010100?0000????????????0---?001001100010?0-00?0001
Acronemus	?????-?0??????????????????1??0??1?0????????0?10?0???????????????1?1100011011?01?00000?0?????????????????????????????1???????????????????????????????0-0--0-00-???000???????0????????????0??????10??0???0?????0??00?
ThrInacoselache	0???0-?1???????????0??????010?????0?????0??0????1?0?????00?????????????11011001?10000?01????????1??????????0??????101000??1???????????????0????00???100--0-00-???0002???0?-0????????????0???????0??????1?????1?1001
Phoebodus	0???0-?1????????????0?????0??0????0????10??0?00?100?0????00?01??1??10?011011?01000000?01???111????1????????0??????101??0????????????????????????0???0-0--0-00-???0001????000????????????0??????10???0??1?????1?100?
Hamiltonichthys	0--10-0000?10-00??000?00?-01001070?????00100???0000?????00000??????1???1101100?020000??1??????00????1010?0?0??0???10100000000---34112020000010?000--0-0--0-00-???0101?010000????????????1010100100110000020-0000001
H.hauff	0--10-0000510-00??0?00001-01001070000??00100030000??110?00?000?0113101?1?0112??0200001?1??110?000?10??1?0?00??0??110100000000---3411202000001000?0--0-0--0-00-???0101???0?00??0?????????11111001001100000?0-010??00
Egertonodus	0--10-000?510-00??00000010010010700000?001000300000011010000000011310101101120?020000101??11010?0010??????000?0??110100????00---??????????0?????00--0-0--0-00-???010????0000??0?????????1101?001001100000?0-010000?
Asteracanthus	0--10-000?51??00??0?0????????01070?????00??0?3??00???????0?000?01131???1?0112??0200001?1??11??0000????1????0??0??1?0100000100---3??120?0??001000????0-0--0-00-???0101??10?00??0?????????11111001001100000?0-01???01
Onychoselache	??-10-000??10-?????00?0?0?01001?7??????001?0????000?????000?0????????????011?0?020000101???10?0??0????1???????0???10110000000---341120200000100000--0-0--0-00-???0101?010000????????????10001001001100000?0-00?0001
SMNS96844-7	???00-?0???110000??00?????01001?20?????00??0????00000????0100???????????1011?0?1100001?1???10100001???10???00?0??????00000000---????????????10?10???0-1111-110?0-?0000210000????????????0---10000----010011000?0001
SMNS80142-44	???00-?0???110?????0??????010?1?20?????00???????00000????0?00???????????1011?0?1100001?1???1??????????1????00?0??????0?000000---????????????10??0???0-1111-110?0??00?????000????????????????100??????????11000?0001
Chlamydoselachus	10000-0000011000000?01100-010211204?000001001100000010010010000?1011100110111001100001?10041010000111010000000010110100100000---3421312000101000?1100-1101-11000-10000410000000000000-000---10000----010000-0101001
Heptranchias	10000-10000110000000011110010211203?001001?01101000010010010000?1011100110111021100001?10051010000111010000000010110100000000---3?21310-0010100101100-1011-21010-10000510000000000000-000---10000----01002110000001
Hexanchus	10000-10000110000000011110010211303?001001101101000010010010000?1011100110111021100001?10051010000101010000000010110100000000---3521310-0010100101100-1001-21010-10000510000000000000-000---10000----01002110000001
Notorhynchus	10000-?000011000000001100-010211303?000001001101000010010010000?1011100110111021100001?10051?1000010101?000000010110100000?00---3521310-0010100101100-1001-11010-10000510000000000000-000---10000----01002110000001
Notidanoides	10?00-?0???11??????001????01??11?0??0??001?011??00001?01??1000?????11??110111021100001?1??51?10000????1????00?0??010100000000---352??????01??00?01100-1111-110?0-1000???000?????????????0---?0000----0100?1000?0001
Pseudorhina	10000-0000?11020?0000100?-11001120??0??001?0?1??00000?0???1000?????11??1101110000000?1?1??110?000010??1000000?0??110000000000---342140110010101?01??0-1101-110?1010010310000????????????0---10000----010000-0000001
Squatina	10000-0000011020000001000-110011204?000001000100000001010010000?1011100110111000000011?10011110000101010000001010110000000001---342130110010101101??0-1101-11011010010310000000100??0-??0---10000----010020-0000000
Pliotrema	10000-000101110-000001000-010211204?010001?0010000001?010?10000?1011100110111000000011?1001101000012111000000?010?10000000000---342130110?1??00101100-1101-21011110010310000000000??0-??0---10100----010000-00?0001
Pristiophorus	10000-000101110-000001000-010211204?01000110010000001?010010000?1011100110111000000011?100110?0000120-10000001010110000000000---342130110010100101100-1101-21011110010310000000000??0-??0---1010-----010000-0010001
Protospinax	10000-0000?1100000000100?-01021120?????001?0?10?00000?0?001?00?????110?110111000000011?1??110?000010??100?000?0??110000000000---3421301?0010100?01100-1101-11011010010110000????????????0---100101000010000-0010001
Dalatias	10000-00000110000000010110010211202?000001000101000001010010000?1021100110111000000011?10011010000101010010001010110000000000---4420--100010100101100-1101-11010-100101100000000000?0-000---10000----010020-1000000
Deania	10000-1000011000000001010-010211204?000001001101000011010010000?1011100110111000000011?10011010000100-10000001010110000000000---4420--100010100101100-1101-11010-100101100000000000?0-000---100101000010020-1000000
Etmopterus	10000-1000011000000001011-010?11202?0000010001010000??010010000?10?1100110111000000011?10011010000101010000001010110000000300---342130100010100101100-1101-11010-100101100000000000?0-000---100101000010000-[0 1]000000
Oxynotus	10000-0000011000000001000-110211204?000001000101000011010010000?1011100110111000000011?10011010000101010010001010110000000300---342130100010100101100-1101-11010-100101100000000000?0-000---100101000010000-10?0000
Squalus	10000-10000110000000010110110211202200000110010100001101001000001011100110111000000011010011010000101010000001010110000100000---342130200010100101100-1101-11011010010110000000000000-000---100101000010020-1000001
Zameus	10000-00007110000000010110010211202?000001000101000000010010000?1021100110111000000001?10011010000101010010001010110000000200---542130100010100?01100-1101-11010-100101100000000000?0-000---10010100?0100?0-10?0000
Paracestracion	10300-00100110?????0010??-?11?10?0?????00100?10?0000??0??01?00?????11??110110000000?01?1??11??0000????1????00?0????0000?00?00---?4213???0010100?01100-1101-110?0-100101??000????????????0---1001010000100?0-00?000?
Heterodontus	10300-0010011030100001000-?11010303?100001000100000011010010000?1011100110110000000001?10011010000101210001000010110000000001---342130100010100001100-1101-11000-10010110000000000000-000---1001010000100[1 2]0-00[0 1]0000
Parascyllium	10300-001??10-301000010?11?0-?10203?10?001?01100000010010010000?0-21100110110000000101?1??1101000010111000?10?0??110000100000---5420--100011100001???-11?1-110?1?10010210000??0000??????0---10000----0100?0-00?0?00
Ginglymostoma	10300-0000110-301000010011110010603?100001001100000011010010000?1011100110110000000101?10011020000101110001101010110000000101---5420--110010100001100-1111-11000-100102100000000000?0-000---10000----010020-0000000
Hemiscyllium	10300-0010110-301000010011111010603?100001100100000010010010000?1021100110110000000101?10011020000100-100011010??110000000001---5420--110010110001100-1111-11000-100102100000000000?0-000---10000----0100?0-0000001
Brachaelurus	10300-0010110-301000010011111010203?100001001100000000010010000?1021100110110000000111?1??110200001???10?011010???10000??0???---34213011001?1???01??0-1121-110???100102100000001????????0---10000----0100?0-0??0000
Orectolobus	10300-0000110-301000010010111010203?1??001?0110000000[0 1]010010000?1021100110110000000111?1??11020000100-100011010??110000000100---342130110011100001100-1121-11000-1001?2100000001000?0-000---10000----010020-0000000
Scyliorhinus	10100-0000110-00000001000-111010303?100001001100000011010010000?1011100110110000000011?10011110000100-100010010??010000000200---3421300000101000010-0-1121-11000-100102100000100000?0-000---10000----010000-0000001
Mustelus	10200-0000110-00000001000-011010403?100001001100000011010010000????1100110110000000001?100110100001010100010010??110000000200---3421200000101000010-0-1121-11000-100102100000100000?0-000---10000----010000-0000001
Rhizoprionodon	10200-0000110-00001001000-00-?10403?10000101110000001?010010000?101110011011000?000001?1001101?0001010100010010??010000000?00---3421300000101000012-0-1121-11000-200102100000100000?0-000---10000----010000-0000001
Carcharhinus	10200-0000110-00001001000-00-?10403?100001011100000001010010000?1021100110110000000001?100110100001010100010010??010010000100---3631300000101000012-0-1121-11000-200112100000100000?0-000---10000----010000-0000001
Sphyrna	10200-0000110-?0001001000-00-?10403?100001011100000011010010000?[0 1]021100110110000000001?100110100001010100010010??010010000000---3631300000101000012-0-1121-11000-200112100000100000?0-000---10000----010000-0000001
Hemipristis	10200?00001110000?1001000-00--10403?10000?00?1000000??010010000?10?11001101100??000001?10?1101?00010??100010010???100?0000?00---343130000010100001100-1111-110?0-20011210000010000000-000---10000----010020-0000001
Pseudocarcharias	10200-0000110-00100001000-01121020??10000101010000001?0?0010000?1021100110110001100001?100411100001010100010010??010000000000---362130000010100001100-1111-11000-200102100000000000?0-000---10000----010010-0000001
Odontaspis	10200-000?110-001?0001???-011?1020??10000101110000000?0?1010000?10?1100110110001100001?1001111000010101?0010010??010100000000---342130000010100001??0-1111-110?0-200102100000000000?0?000---10000----010010?0000000
Isurus	10200-0000110-00100001000-011210203?10000101110000000?010010000?1021100110110001100001?1001111000010101?0010010??010010000000---342130000000100001100-1111-11000-200112000000000000?0-000---10000----010010-0000000
Carcharodon	10200-0000110-001000010011011210203?10000101110000000?010010000?1021100110110001100001?1001111000010101?0010010??010010000000---342130000010100001100-1111-11000-200112000000000000?0-000---10000----010010-0000000
Ptychodus	???0???????1??00???001???????2???0?????001???1??0000??0???1000??10?11??110110001100001?1??11??0000????1????00?0??110?10?00?00---34213???00??????01??0-1111-11000-?0011200000????????????0---10000----010010-0000000
Squalicorax	???0???????10-00??0001??0-?1?????0?????001???1??0000??0?????00?????11??11011?0?1100001?1??11??00001???1????00?0???10?10??????????????????0??1???01??0-1111-110?0-?00112??000????????????0---10000----0100???00?0?0?
Cretoxyrhina	10100-0????10-00??0001??0-?1?????0?????001???1??0000??0?????00?????11??11011?0?1100001?1??11??000010??1?0??00?0????0??0??????????????????0??1???01??0-1111-110?0-?00112??000????????????0---10000----0100???00?0?0?
Raja	10000-1010011000000001201001100-313?0000011011?0000010010010000?0-111001100--000000001?10020--0001130-111000110100100110000100113631401110111000010-0-11320311?11200111200001001110010000---11000----010000-0010001
Bathyraja	10000-1010011000000001201001100-213?0000011011?0000010010010000?0-111001100--000000001?10020--0001??0-111000110100100110000100113631401110111000010-0-11320311?112001??20000100111000-000---11000----010000-0010001
Cyclobatis	10000-0?1??10-000?0001200-?0-?0-20??0??001?0?1?00000?001?010000????11??1100--000000001?1??20--0101????111??01?0???10011000010011363140110011100001??0-11330311???2001????000????????????0---11000----0100?0-00?0?01
Narcine	1000120010011000000001501000-00-5-3?01?0010011?0000010010010000?10111001100--000000011?11020--0101140-100??01110-11011001001000-3731401100111110010?0-11320312?1110010?10000100010000-010---00000----010000-00?0001
Torpedo	10-01000110110100?0001400-00-00-5-3?0?00010001?0000010010010000?10211001100--000000001?11020--01010-0-10-0001110-01011001001000-373140110011111001??0-11320312?1110010110000101110000-010---00000----010000-0010001
Hypnos	10-010001?011010000001400-00-00-5-3?0?000100?1?0000000010010000?0-?11001100--000000001?11020--01010-0-10-0001010-01011001001000-373140110011111001??0-11320312?1110011?10000101110000-010---00000----010000-0010001
Narke	10?01[0 1]0?1??110100?00015?11?0-?0-5-3?0??0010011?0000010010010000?10211001100--000000111?11021--01010-0-10-0?01?10-11011001001000-373140110011110001??0-11320312???1001???0000?01110000-010---00000----0100?0?00?0?01
Tingitanius	10001???1??112010??0012010?10?0-215????00110?1?000001001?01000?????11??1100--000000001?1??20--0001????1????01?0??0100??000010110??????11????????0???0-11320311???100??????00????????????0---10000----0101?0-00?0?01
Platyrhina	1000120010011201000001201001000-215?0?00011011?0000010010010000?0-111001100--000000011?10020--00010-0-10100011012110[0 1]10000010110363140110010110001??0-113203121111011?1100001000100011000---10000----010100-0010001
Platyrhinoidis	1000120010011201000001301101000-215?0?00011011?0000010010010000?10111001100--000000011?10020--00010-0-10100011012110[0 1]10000010110363140110010110001??0-11330312111101101100001000100011000---10000----010100-0010001
Glaucostegus	10000-1010011000010001701001000-215????00110?1?0000010010010000?10111001100--000000001?10020--00011?0?1010001100?010010000010110363140111010110001??0-1134031111110010?10000100000??1???0---10000----010?00-0010001
Pristis	10000-1010011100010001700-01000-315?0?00011001?0000000010010000?10111001100--000000001?10020--0001130-10100011011010010000010110363140111010100001??0-113203111111001??100001000100010000---10100----010100-0010001
Rhynchobatus	10000-1010011001010001701001000-315?01000110?1?0000010010010000?10111001100--000000011?10020--0001130-10100011010110010000010110363140111010100001??0-11340311111100101100001000000010000---10000----010100-0000001
Rhina	10000-1010011001010001700-01000-315?0000011001?0000010010010000?10211001100--000000011?10020--0001130-10100011010110010000010110363140111010100001??0-113203111111001011000010001000?-000---10000----010100-0010001
Rhinobatos	10000-1010011000010001601001000-315?0000011001?0000010010010000?10111001100--000000011?10020--0001130-10100011010110010000010110363140111010110001??0-11340311111100102100001000000010000---10000----010100-0010001
Hexatrygon	??-00-0010010-00000001201101000-305?0?000100?1?000001001?010000?10111001100--000000001?1??20--0001130-1000001?0??01001[1 2]000010212363140110010100001??0-11331311???2001??20000100000??0-?00---00000----110000-0010001
Gymnura	11-00-0010010-10000001201101100-315?0100010011?0000010010010000?0-111001100--000000001?1?120--0001110-11200011012010010000010212363140111110100001??0-113213210112002--3-000100110110-100---00000----110000-0010001
Potamotrygon	11-00-1010010-10000001201101100-305?0??0010011??000010010010000?10211001100--000010011?11120--1001140-112??01101001001[1 2]0000102123631401100101000010-0-113213210112002--2?000100111100-100---10000----110000-00?0001
Heliobatis	11-00-1?1??10-100?00012011?11?0-??5?0??001?0?1?00000?001?01000?????11??1100--000000001?1??20--1001????1????01?0???10012000010212363140110010100001??0-1133?3210112002--2?000????????????0---10000----1100?0-00?0?01
Asterotrygon	11-00-1?1??10-100?00012010?11?0-???????001?0?1?000001001?01000?????11??1100--000000001?1??20--?001?????????01?0???10012000010212363140110010100001??0-1133?3210112002????000????????????0---10000----1100?0-00?0?01
Aptychotrema	10000-1?10?110000100012010010?0-215????0011001?000001001?010000?10211001100--000000011?10?20--0001110-101??01?0??010010000010110363140111010100001??0-113203110111011??10000?000000011000---10000----0101?0-00?0?01
Trygonorrhina	10000-1?10?110000100012010?1??0-215????0011001?0000010010010000???211001100--000000011?10020--0001110-101??01?0100100100000101103631401110101?0001??0-113403110111011??10000?001100011000---10000----0101?0-00?0?01
Zapteryx	10000-1010011000010001201001000-215?00?0011001?0000010010010000?10211001100--000000011?10020--0001110-101??011010010010000010110363140111010110001??0-11340311111101101100001000100011000---10000----010100-00?0001
Rhinoptera	12-00-0010010-10010001201101000-605?0000010011?0000010010010000?0-111001110--000011001?11130--10010-0-11-00011013010010001010212363140111110100001??0-11321313?112000?33-001100111120-100---00000----110010-0000?01
Mobula	12-00-0010010-10010001201101000-605?0000010011?0000010010010000?0-111001110--000001001?1?120--10010-0-11-00011013010010001010212363140111110100001??0-11321313?112000113-001100111120-100---00000----1100[0 1]0-00[0 1]0001
Spathobatis	10000-10?0011000010001200-01000-20??0??00100?1?000001001?01000??10?11??1100--000000001?1??20--000113??100??01?0??010010000000---341120110010110001??0-1133031001010010?10000????????????0---1001010000100?0-00?0001
Belemnobatis	10000-00?00110000?0001200-01000-20??0??001?0?1?000001001?01000?????11??1100--000000001?1??20--000113??100??01?0???10010000000---341120110010110001??0-113303100101001??10000????????????0---1001010000100?0-00?0001
Kimmerobatis	10000-?0?00110000000012?0-01000-20??0??001?0?1??00001001?01000??1-?11??1100--000000?01?1??20--000?????1????01?0???10010000000---341120110010110001??0-113303100101001??1?000????????????0--?100?0????0100?0-00?0001
;
cnames
{0 Sup_Rostral_cartilage arise_from_the_medial_area_of_the_trabecula_only medial_area_of_the_trabecula_and_lamina_orbitonasalis;
{1 Sub_Rostral_cartilage well_developed_rostral_plate_with_various_degrees_of_contribution_from_the_lamina_orbitonasalis reaches_the_tip_of_the_snout_carried_by_the_growth_of_the_pectoral_fin reaches_the_tip_of_the_snout_growth_of_lamina_orbitonasalis_to_support_the_cephalic_fins;
{2 Sub_Rostral_cartilage_ trough_like_rostrum _tripodal_rostral_cartilage_no_rostral_node tripodal_rostral_cartilage_with_a_rostral_node greatly_reduced_to_medial_bar;
{3 Internasal_plate absent present;
{4 Sup_Rostral_processes absent present;
{5 Sub_Rostral_processes articulated_with_nasal_capsule continuous_with_chondrocranium articulates_with_ventral_aspect_of_rostral_cartilage;
{6 Rostral_appendix absent present;
{7 Elongate_tooth_bearing_pre_nasal_ethmo_rostral_region absent present;
{8 Ethmoidal_region_of_neurocranium_down_curved absent present;
{9 Rostral_passage_of_superficial_ophthalmic_nerve covered open;
{10 Trigeminofacial_complex exits_neurocranium_through_prootic_foramen separate_foramen_for_superficial_ophthalmic_nerve separate_foramen_for_superficial_ophthalmic_nerve_with_prootic_foramen_and_foramen_for_the_hyomandibular_branch_of_facialis_hmVII_in_anteromedial_position separate_foramen_for_superficial_ophthalmic_nerve_with_prootic_foramen_and_foramen_for_hmVII_going_through_the_subocular_sh…
{11 Precerebral_fontanelle absent present;
{12 Sup_precerebral_fossa absent present;
{13 Sub_precerebral_fossa circular_or_ovoid_concavity extending_anteriorly_roofed_to_form_a_tube triangular;
{14 Nasal_capsules laterally_expanded ventro_laterally_expanded anteriorly_expanded trumpet_like;
{15 Nasal_capsule_margin_anterior_process absent present;
{16 Nasal_caps_separated_from_orbital absent present;
{17 Anterior_preorbital_foramen dorsally_located anterior_located;
{18 Preorbital_process_nasal_capsules absent present;
{19 Sclerotic_ring absent present;
{20 Interorbital_space broad narrow;
{21 Optic_pedicel absent present;
{22 Antorbital_process membranous mineralization_of_the_antorbital_process_in_the_presence_of_the_ectethmoid_process mineralized_in_absence_of_an_ectethmoid_process_antorbital_cartilages_triangular_shaped_with_regular_outline_lateral_articulation antorbital_cartilages_variously_shaped_and_with_an_irregular_outline_lateral_articulation antorbital_cartilages_variously_shaped_and_with_an_irregular_o…
{23 Subnasal_fenestra absent present;
{24 Sup_Epiphyseal_foramen absent present;
{25 Sub_Epiphyseal_foramen narrow expanded;
{26 Supraotic_shelf narrow broad;
{27 Sup_Supraorbital_crest absent present;
{28 Sub_supraorbital_crest_Preorbital_process absent present;
{29 Occipital_crest absent present_separated_from_the_brain_cavity_by_the_otico_occipital_fissure present_but_with_otico_occipital_fissure_absent;
{30 Sup_Basicranial_processes absent present;
{31 Sub_Basicranial_processes_position Suborbital_shelf Basitrabecular_process;
{32 Postorbital_process foming_part_of_the_arcade archade_united_C_bout_notch_separates_postorbital_process_from_supraotic_shelf separated_from_arcade separated_from_archade_C_bout_notch_separates_postorbital_process_from_supraotic_shelf narrow_filamentous reduced shelflike_laterally_expanded shelflike_antero_ventrally_expanded;
{33 Triangular_process absent present;
{34 Lateral_commissure Forms_part_of_the_postorbital_arcade absent_lack_of_spiracular_cartilages_and_hyoid_arch_with_not_supporting_connection_with_the_mandibular_arch lateral_commissure_is_not_fully_chondrified_not_enclosing_the_foramen_prooticum reduced continuous_and_strong_enclosing_the_foramen_prooticum narrow_and_situated_behind_the_foramen_prooticum_in_close_relation_to_the_hyomandibular_f…
{35 Jugular_canal_diameter small large canal_absent;
{36 Hyomandibular_fossa posterior_part_of_the_otic_region anteriorily_situated_in_the_otic_region;
{37 Hyomandibular_fossa not_composed_of_two_horizontally_divided_cavities fossa_with_cavities_as_such lateral_commissure_is_not_fully_chondrified_not_enclosing_the_foramen_prooticum reduced continuous_and_strong_enclosing_the_foramen_prooticum narrow_and_situated_behind_the_foramen_prooticum_in_close_relation_to_the_hyomandibular_fossa;
{38 Concavity_ventral_to_hyomandibular_fossa absent present;
{39 Dorsal_otic_ridge absent present;
{40 Lateral_otic_process absent present;
{41 Postotic_process absent present;
{42 Jugal_arch absent present;
{43 Stapedial_arch absent present;
{44 Entrance_of_internal_carotids through_a_common_opening_at_the_central_midline_of_the_basicranium through_separate_openings_flanking_the_hypophyseal_opening_or_recess;
{45 Canal_for_dorsal_aorta_and_or_lateral_dorsal_aorta runs_inside_the_neurocranium runs_external_no_groove_and_enters_brain runs_externally_and_does_not_enter_the_brain_directly runs_external_has_a_groove_and_enters_brain;
{46 Dorsal_aorta_divides_into_lateral_dorsal_aortae posterior_to_occipital_level anterior_to__level_of_the_occiput;
{47 Basal_angle_of_the_neurocranium absent present;
{48 Metotic_otic_occipital_fissure absent present;
{49 Space_for_forebrain_and_at_least_proximal_portion_of_olfactory_tracts_narrow_and_elongate_extending_between_orbits absent present;
{50 Orbitonasal_lamina_expanded absent present;
{51 Ophthalmic_foramen_in_anterodorsal_extremity_of_orbit_communicates_with_enclosed_cranial_space absent present;
{52 Orbit_vs_otic_capsule orbit_smaller_than_otic_capsule obit_larger_than_otic_capsule;
{53 Orbital_artery_foramen absent present;
{54 Canal_likely_for_trigeminal_nerve_V_mandibular_ramus_passes_through_the_postorbital_process_from_proximal_dorsal_entry_to_distal_and_ventral_exit absent present;
{55 Trigemino_facial_recess absent present;
{56 Periotic_process absent present;
{57 Sub_otic_occipital_fossa absent present;
{58 Otic_capsule_extends_posterolaterally_relative_to_occipital_arch absent present;
{59 Endocranial_roof_anterior_to_otic_capsules_domelike_smoothly_convex_dorsally_and_anteriorly absent present;
{60 Roof_of_skeletal_cavity_for_cerebellum_and_mesencephalon_significantly_higher_than_dorsal_most_level_of_semicircular_canals absent present;
{61 Labyrinth_cavity_separated_from_the_main_neurocranial_cavity_by cartilaginous_or_ossified_capsular_wall skeletal_medial_capsular_wall_absent;
{62 Sinus_superior absent_or_indistinguishable_from_union_of_anterior_and_posterior_canals present_elongate_and_nearly_vertical;
{63 External_opening_for_endolymphatic_ducts posterior_to_crus_commune anterior_to_crus_commune;
{64 Sup_Endolymphatic_fossa absent present;
{65 Sub_Endolymphatic_fossa_elongate_slot_shaped_dividing_dorsal_otic_ridge_along_midline absent present;
{66 Perilymphatic_fossa un_calcified separate_opening_form_the_endolypmphatic_fenestra common_opening_with_the_endolypmphatic_fenestra posterior_to_the_anterior_pair_of_small_rounded_endolymphatic_foramina;
{67 Hypotic_lamina absent present;
{68 Glossopharyngeal_nerve_path directed_posteriorly_and_exits_through_metotic_fissure_or_foramen_in_posteroventral_wall_of_otic_capsule_ exits_laterally_through_a_canal_contained_ventrally_floored_by_the_hypotic_lamina exits_through_a_foramen_anterior_to_the_posterior_ampulla;
{69 Glossopharyngeal_and_vagus_nerves_share_common_exit_from_neurocranium absent present;
{70 Basicranial_morphology platybasic tropibasic;
{71 Ventral_portion_of_occipital_arch_wedged_between_rear_of_otic_capsules absent present;
{72 Dorsal_portion_of_occipital_arch_wedged_between_otic_capsules absent present;
{73 Antimeres_of_upper_and_lower_jaws separated fused;
{74 Sup_Craniopalatine_articulation absent present;
{75 Sub_Craniopalatine_articulation_articulation_type fused articulated;
{76 Sub_Craniopalatine_articulation ethmoidal orbitostylic both grooved_in_ethmoidal_region;
{77 Jaw_articulation_located_on_rearmost_extremity_of_mandible absent present;
{78 Postorbital_articulation absent present;
{79 Oblique_ridge_or_groove_along_medial_face_of_palatoquadrate absent present;
{80 Large_otic_process_of_the_palatoquadrate absent present forming_a_quadrate_flange;
{81 Meckels_cartilage not_expanded_medially expanded_medially;
{82 Winglike_process_on_Meckels_cartilage absent present;
{83 Sustentaculum absent present;
{84 Quadratomandibularis_process absent present;
{85 Dental_trough_adjacent_to_oral_rim_on_Meckel_s_cartilage_and_palatoquadrate absent present;
{86 Dental_trough_divided__scalloped_tooth_bearing_margin_on_Meckel_s_cartilage_and_palatoquadrate absent present;
{87 Gill_skeleton_position posterior_to_the_occipital_region partly_beneath_otico_occipital_regions;
{88 Spiracularis undivided divided;
{89 Coracohyomandibularis single_orgin separate_origins;
{90 Hyoid_arch reduced_having_no_insertion_of_the_dorsal_constrictor_muscle massive_holding_the_mandibular_arch_from_behind composed_of_reduced_ventral_parts_ceratohyal_missing_and_developed_hyomandibula_the_latter_suspending_the_lower_jaw_directly similar_to_State_2_but_the_articulation_between_the_hyomandibula_and_mandible_is_interrupted_by_a_ligament postorbital_articulations_non_suspensory po…
{91 Sup_Ceratohyal absent present;
{92 Sub_Ceratohyal_spatulate_or_bladed_anteriorly absent present;
{93 Sub_Ceratohyal_with_broad_posteroventral_flange_or_shelf_projecting_laterally_into_recess contacts_Meckel_s_cartilage_only_anteriorly with_broad_posteroventral_flange_or_shelf_projecting_laterally_into_recess_behind_Meckel_s_cartilage expanded_posteriorly_with_a_flange_projecting_laterally_and_posteriorly_fitting_the_posterior_edge_of_the_Meckel_s_cartilage;
{94 Small_cartilages_associated_with_hyomandibular_Meckelian_ligament absent present;
{95 Medial_section_of_hyomandibula narrow expanded;
{96 Hypohyals absent present;
{97 Pseudohyal absent present;
{98 Sup_Basihyal absent present;
{99 Sub_Basihyal as_long_as_broad elongated basihyal_very_thin_connected_to_ceratohyal basihyal_very_thin_no_ceratohyal reduced;
{100 Sup_Segemented_basibranchial absent present;
{101 Sub_Segemented_basibranchial_Series anterior posterior both;
{102 Second_to_last_Hypobranchials_direction not_directed_towards_midline midline_directed;
{103 Hypobranchials_basibranchial_relation articulated fused;
{104 First_hypobranchial_basihyal separated fused;
{105 Hypobranchial_bar absent present;
{106 Pharyngobranchial_blade absent present;
{107 Bifurcate_ceratobranchials absent present;
{108 Last_ceratobranchial free_of_scapulocoracoid articulates_with_scapulocoracoid;
{109 Posteriormost_elements_of_dorsal_gill_arches not_completely_fused completely_fused_gill_pickaxe;
{110 Branchial_electric_organs absent present;
{111 Sup_Coracohyoideus absent present;
{112 Sub_Coracohyoideus parallel_to_body_axis short diagonal fused;
{113 Labial_cartilages absent present;
{114 Fin_base_articulation_on_scapulocoracoid stenobasal,_deeper_than_wide eurybasal,__wider_than_deep;
{115 Biserial_pectoral_fin_endoskeleton absent present;
{116 Ventral_antimers_of_scapulocoracoid separated fused;
{117 Paired_fin_rays aplesodic_ plesodic_;
{118 Radial_calcification clustal chain;
{119 Scapular_process_scapula fused articulated;
{120 Scapular_process short_and_dorsally_directed long_U_curved short_postero_dorsally_directed;
{121 Scapular_process without_fossa with_fossal;
{122 Scapular_posteror_process absent present;
{123 Sup_Suprascapulae absent present;
{124 Suprascapular_cartilages absent present;
{125 Sub_Suprascapulae_Articulation curved crenated ball_socket;
{126 Sub_Fused_medially_Sup_Interacts_with_axials_skeleton absent present;
{127 Sub_Interacts_with_axials_skeleton articulates_with_vertebral_column fused_medially_to_synarcual fused_medially_and_laterally_to_synarcual;
{128 Pectoral_basal_elements large_basal_element multiple_free_radials_articulating_directly_and_a_metapterygium two_main_cartilages_propterygium_and_metapterygium tribasal_pectoral_fin all_three_basal_elements_fused propterygium_and_mesopterygium_fused;
{129 Metapterigium pectinated rectangular tampering_distally_and_articulating_with_multiple_axis_cartilages rectangular_articulated_to_a_massive_axial_cartilage elongated_with_a_broad_distal_end_to_which_the_pectoral_radials proximally_segmented,_with_a_broad_distal_end_to_which_the_pectoral_radials elongated_with_multiple_radials_articulating_across_its_entire_outer_surface multiple_segments;
{130 Mesopterigyum reduced expanded_of_similar_size_as_the_propterygium enlarged_broader_and_larger_than_the_propterygium reduced_(reduced,_propterygium_and_metapterygium_larger);
{131 Sup_Propterygium_ absent present;
{132 Sub_Propterygium_extending_anteriorly rectangular_and_being_the_point_of_articulation_for_the_rest_of_basal_elements narrow_and_reduced enlarged_similar_size_as_the_mesopterygium broad_and_reduced anteriorly_expanded;
{133 Sub_Propterygium_radials articulating_with_radials not_contacting_radials;
{134 Pectoral_articulation facets condyles facets_and_condyles_both;
{135 Independet_metacondyle absent present;
{136 Pectoral_fin_radials articulate_to_pterygia some_articulate_directly_with_scapulocoracoid;
{137 Pectoral_fin_with_interradial_connections_cross_braces absent present;
{138 Pelvic_girdle separated fused;
{139 Lateral_prepelvic_process absent present;
{140 Pelvic_basals multiple_radials_articulated_directly_to_the_pelvic_girdle_the_latest_fussing_into_the_baspterygium two_large_basal_cartilages single_large_element;
{141 Postpelvic_processes absent present;
{142 Posterior_margin_of_puboischiadic_bar straight_or_anteriorly_directed posteriorly_directed;
{143 Posterior_process_of_the_coracoid absent present;
{144 Metapterygial_whip absent present;
{145 Sup_Reduced_number_of_cartilages_between_pelvic_basipterygium_and_clasper absent present;
{146 Sub_Reduced_number_of_cartilages_between_pelvic_basipterygium_and_clasper_T3 not_spinous spinous modified_into_the_external_mesorhipidion;
{147 Extended_dorso_and_Ventral_terminal_cartilages absent present;
{148 Sup_Chordacentra absent present;
{149 Sub_Chordacentra_polyspondylous_and_consist_of_narrow_closely_packed_rings absent present;
{150 Sup_Calcified_vertebral_centra absent present;
{151 Sub_Calcified_vertebral_centra_Primary_calcification restricted_terminally developed;
{152 Sub_Calcified_vertebral_centra_Secondary_calcification_ absent with_endochordal_radii_radiating_from_the_notochordal_sheath with_developed_solid_medialia_and_diagonal_calcified_lamellae compact_mass;
{153 Cervical_vertebra absent present fused,_free_vertebra_in_center_reaching_caudally_to_suprascapula fused_with_free_vetebra_reaching_caudal_to_suprascapula fused,_with_free_vertebra_reaching_rostraly_from_suprascapula;
{154 Second_synarcual absent present;
{155 Occipital_Hemicentrum present secondary_loss fused;
{156 Caudal_vertebrae diplospondylus fused;
{157 Lateral_stays absent present;
{158 Hemal_arch not_arched_at_anterior_precaudal_tail_vertebrae almost_complete_in_the_entire_region_of_the_precaudal_tail_;
{159 Sup_Supraneurals absent present;
{160 Sub_Supraneurals_Platelike_supraneurals enlarged_at_least_in_front_of_the_second_dorsal_fin also_enlarged_in_the_abdominal_region;
{161 Vertebral_ribs absent present;
{162 Pleural_ribs absent present;
{163 Arcualia_dorsalis absent present;
{164 Number_of_dorsal one two;
{165 Dorsal_fin aplesodic plesodic;
{166 Dorsal_fin_endoskeleton_basal composed_of_a_triangular_or_rectangular_basal_cartilage_and_radials an_elongate_basal_with_radials radials_only_no_basal at_least_two_large_plates;
{167 Caudal_fin with_a_developed_lower_lobe_to_make_a_lunate_form heterocercal reduced_to_the_plesodic_or_tail_folds without_any_tail_folds_or_finlet;
{168 Caudal_lower_lobe without_radials_with_radials with_radials_with_radials;
{169 Procoracoid_mineralisation absent present;
{170 Posterior_dorsal_fin_with_delta_shaped_cartilage absent present;
{171 Cephalic_lobes absent present;
{172 Upper_eyelid present absent;
{173 Nictitating_eyelid absent present;
{174 Nostrils separated close_together;
{175 Anterior_nasal_lobe fails_to_reach_mouth reaches_the_mouth;
{176 Anterior_nasal_lobe fails_to_cover_most_of_the_medial_half_of_the_naris well_developed;
{177 Nasal_curtain_fringes absent present;
{178 Infraorbital_loop_of_suborbital_and_infraorbital_canals absent present;
{179 Subpleural_loop_of_the_hyomandibular_canal broad_rounded loop_forms_a_lateral_hook lateral_aspects_of_subpleural_loop_are_nearly_parallel;
{180 Sup_Abdominal_canal_on_coracoid_bar absent present;
{181 Sub_Abdominal_canal_on_coracoid_bar groove_cephalic_lateral_line_forms_abdominal_canal_on_coracoid_bar pores;
{182 Scapular_loops_of_scapular_canals absent present;
{183 Cephalic_lateral_line_canals_on_ventral_surface present absent;
{184 Sup_Cephalic_spines absent present;
{185 Sub_Cephalic_spines_Trilobed_cephalic_spine_base absent present;
{186 Sub_Cephalic_spines_Number_of_pairs one two;
{187 Sub_Cephalic_spines_Multicuspid not_multiple_cuspid present_and_with_multiple_cuspids;
{188 Placoid_scales scarce_or_absent present;
{189 Malar_and_alar_thornes absent present;
{190 Lateral_rostral_dermal_denticles absent present;
{191 Sup_Dorsal_fin_spines absent present;
{192 Dorsal_Cephalic_spines absent present;
{193 Sub_Dorsal_fin_spines_Vascularization vascularize unvascularize;
{194 Sub_Dorsal_fin_spines_posterior_denticles absent present;
{195 Sub_Dorsal_fin_spines_Fin_spines_ornamentation absent present;
{196 Dorsal_fin_spine_apex_curved_posteriorly absent present;
{197 Serrated_tail_sting absent present;
{198 Enameloid_structure_ ?SCE_Single_Crystallite_Enameloid ?RBE_Radial_Bundled_Enameloid_with_PBE_?Parallel_Bundled_Enameloid_;
{199 Ligual_torus absent present;
{200 Differentiated_lateral_uvulae_on_teeth absent present;
{201 Crown_dentine orthodentine osteodentine pseudoostedentine_ortho_osteodentine;
{202 Sup_Basal_furrows_on_root absent present;
{203 Sub_Basal_furrows_on_root_Compression absent present;
{204 Teeth_with_distal_heel_ absent present;
{205 Labial_root_depression absent present;
{206 Root_dentine osteodentine orthodentine;
{207 Teeth_with_three_slim_main_cusps_almost_equal_to_each_other_strongly_recurved absent present;
{208 Toothplates absent present;
{209 Tubular_dentine absent present;
{210 Scapular_process wide narrow_;
;
proc /;
comments 3
{3 44 maisey 2001 synonimises the ?hypophyseal foramen and the internal carotid
foramen;
{6 50 Schaeffer
;
{71 44 Holmgren 1942
;
;
