# Supplementary material for: Articulated specimens provide new insights into the iconic Mesozoic shark genus Sphenodus
Source: J Syst Palaeontol. 2025 Jun 20;23(1):2507014. doi: 10.1080/14772019.2025.2507014 (PMC7617882; doi:10.1080/14772019.2025.2507014)
Supplement: Supplemental Material [file TJSP_A_2507014_SM9186.zip › Supplemental material/Archaeogracilidens_nelsens_Rev.txt]

Log file: Archaeogracilidens_nelsens.log 
 
WARNING: 
Re-setting RAM will discard current data (and trees) 
 
TNT - max. ram = 210000 Mbytes 
No ram used yet 
Matrices will be read as alpha-numeric data 
Matrix space: allocate for up to 32 states 
Reading from Archaeogracilidens_matrix.tnt 
Matrix (211x93, 32 states). Memory required for data: 1.39 Mbytes 
 
WARNING: 
Symbol '-' in taxon names will be changed to '_' (=underscore). 
 
Again reading from /Users/eduardovillalobos/Desktop/Postdoc/2023/Sphenodus/Paper/Paper_submission/Sup_mat/Archaeogracilidens_analysis_script.tnt 
Combining:
  Rostral_processes (char. 4)
    absent
    present
      Rostral_processes (char. 5)
        articulated_with_nasal_capsule
        continuous_with_chondrocranium
        articulates_with_ventral_aspect_of_rostral_cartilage
  Combined character has 4 states
Combining:
  precerebral_fossa (char. 12)
    absent
    present
      precerebral_fossa (char. 13)
        circular_or_ovoid_concavity
        extending_anteriorly_roofed_to_form_a_tube
        triangular
  Combined character has 4 states
Combining:
  Epiphyseal_foramen (char. 24)
    absent
    present
      Epiphyseal_foramen (char. 25)
        narrow
        expanded
  Combined character has 3 states
Combining:
  Supraorbital_crest (char. 27)
    absent
    present
      supraorbital_crest_Preorbital_process (char. 28)
        absent
        present
  Combined character has 3 states
Combining:
  Basicranial_processes (char. 30)
    absent
    present
      Basicranial_processes_position (char. 31)
        Suborbital_shelf
        Basitrabecular_process
  Combined character has 3 states
Combining:
  Endolymphatic_fossa (char. 64)
    absent
    present
      Endolymphatic_fossa_elongate_slot_shaped_dividing_dorsal_otic_ridge_along_midline (char. 65)
        absent
        present
  Combined character has 3 states
Combining:
  Craniopalatine_articulation (char. 74)
    absent
    present
      Craniopalatine_articulation_articulation_type (char. 75)
        fused
        articulated
      Craniopalatine_articulation (char. 76)
        ethmoidal
        orbitostylic
        both
        grooved_in_ethmoidal_region
  Combined character has 9 states
Combining:
  Ceratohyal (char. 91)
    absent
    present
      Ceratohyal_spatulate_or_bladed_anteriorly (char. 92)
        absent
        present
      Ceratohyal_with_broad_posteroventral_flange_or_shelf_projecting_laterally_into_recess (char. 93)
        contacts_Meckel_s_cartilage_only_anteriorly
        with_broad_posteroventral_flange_or_shelf_projecting_laterally_into_recess_behind_Meckel_s_cartilage
        expanded_posteriorly_with_a_flange_projecting_laterally_and_posteriorly_fitting_the_posterior_edge_of_the_Meckel_s_cartilage
  Combined character has 7 states
Combining:
  Basihyal (char. 98)
    absent
    present
      Basihyal (char. 99)
        as_long_as_broad
        elongated
        basihyal_very_thin_connected_to_ceratohyal
        basihyal_very_thin_no_ceratohyal
        reduced
  Combined character has 6 states
Combining:
  Segemented_basibranchial (char. 100)
    absent
    present
      Segemented_basibranchial_Series (char. 101)
        anterior
        posterior
        both
  Combined character has 4 states
Combining:
  Coracohyoideus (char. 111)
    absent
    present
      Coracohyoideus (char. 112)
        parallel_to_body_axis
        short
        diagonal
        fused
  Combined character has 5 states
Combining:
  Suprascapulae (char. 123)
    absent
    present
      Suprascapulae_Articulation (char. 125)
        curved
        crenated
        ball_socket
  Combined character has 4 states
Combining:
  Fused_medially_Sup_Interacts_with_axials_skeleton (char. 126)
    absent
    present
      Interacts_with_axials_skeleton (char. 127)
        articulates_with_vertebral_column
        fused_medially_to_synarcual
        fused_medially_and_laterally_to_synarcual
  Combined character has 4 states
Combining:
  Propterygium_ (char. 131)
    absent
    present
      Propterygium_extending_anteriorly (char. 132)
        rectangular_and_being_the_point_of_articulation_for_the_rest_of_basal_elements
        narrow_and_reduced
        enlarged_similar_size_as_the_mesopterygium
        broad_and_reduced
        anteriorly_expanded
      Propterygium_radials (char. 133)
        articulating_with_radials
        not_contacting_radials
  Combined character has 11 states
Combining:
  Reduced_number_of_cartilages_between_pelvic_basipterygium_and_clasper (char. 145)
    absent
    present
      Reduced_number_of_cartilages_between_pelvic_basipterygium_and_clasper_T3 (char. 146)
        not_spinous
        spinous
        modified_into_the_external_mesorhipidion
  Combined character has 4 states
Combining:
  Chordacentra (char. 148)
    absent
    present
      Chordacentra_polyspondylous_and_consist_of_narrow_closely_packed_rings (char. 149)
        absent
        present
  Combined character has 3 states
Combining:
  Calcified_vertebral_centra (char. 150)
    absent
    present
      Calcified_vertebral_centra_Primary_calcification (char. 151)
        restricted_terminally
        developed
      Calcified_vertebral_centra_Secondary_calcification_ (char. 152)
        absent
        with_endochordal_radii_radiating_from_the_notochordal_sheath
        with_developed_solid_medialia_and_diagonal_calcified_lamellae
        compact_mass
  Combined character has 9 states
Combining:
  Supraneurals (char. 159)
    absent
    present
      Supraneurals_Platelike_supraneurals (char. 160)
        enlarged_at_least_in_front_of_the_second_dorsal_fin
        also_enlarged_in_the_abdominal_region
  Combined character has 3 states
Combining:
  Abdominal_canal_on_coracoid_bar (char. 180)
    absent
    present
      Abdominal_canal_on_coracoid_bar (char. 181)
        groove_cephalic_lateral_line_forms_abdominal_canal_on_coracoid_bar
        pores
  Combined character has 3 states
Combining:
  Cephalic_spines (char. 184)
    absent
    present
      Cephalic_spines_Trilobed_cephalic_spine_base (char. 185)
        absent
        present
      Cephalic_spines_Number_of_pairs (char. 186)
        one
        two
      Cephalic_spines_Multicuspid (char. 187)
        not_multiple_cuspid
        present_and_with_multiple_cuspids
  Combined character has 9 states
Combining:
  Dorsal_fin_spines (char. 191)
    absent
    present
      Dorsal_fin_spines_Vascularization (char. 193)
        vascularize
        unvascularize
      Dorsal_fin_spines_posterior_denticles (char. 194)
        absent
        present
      Dorsal_fin_spines_Fin_spines_ornamentation (char. 195)
        absent
        present
  Combined character has 9 states
Combining:
  Basal_furrows_on_root (char. 202)
    absent
    present
      Basal_furrows_on_root_Compression (char. 203)
        absent
        present
  Combined character has 3 states
Converted 22 character complexes (set to Sankoff, with
proper costs; also changed matrix and character names).
Outgroup is taxon 1  -  Pucapampella 

Read:                                                                   
      4 6   7                                                                                       
       \ \ /                                                                                        
        2-0-1                                                                                       
         \ \                                                                                        
          3 5                                                                                       
                         
Costs: 
  0/1 1     0/2 1     0/3 2     0/4 2     0/5 1     0/6 1     0/7 1    
  1/2 2     1/3 3     1/4 3     1/5 2     1/6 2     1/7 2    
  2/3 1     2/4 1     2/5 2     2/6 2     2/7 2    
  3/4 2     3/5 3     3/6 3     3/7 3    
  4/5 3     4/6 3     4/7 3    
  5/6 2     5/7 2    
  6/7 2    
 

Read:                                                                   
     1 4   5                                                                                        
      \ \ /                                                                                         
       8 3                                                                                          
        \ \                                                                                         
         0-2                                                                                        
            \                                                                                       
             6-7                                                                                    
                         
Costs: 
  0/1 2     0/2 1     0/3 2     0/4 3     0/5 3     0/6 2     0/7 3     0/8 1    
  1/2 3     1/3 4     1/4 5     1/5 5     1/6 4     1/7 5     1/8 1    
  2/3 1     2/4 2     2/5 2     2/6 1     2/7 2     2/8 2    
  3/4 1     3/5 1     3/6 2     3/7 3     3/8 3    
  4/5 2     4/6 3     4/7 4     4/8 4    
  5/6 3     5/7 4     5/8 4    
  6/7 1     6/8 3    
  7/8 4    
 
Note: some costs (char. 22) 
do not correspond to a character state tree; 
those characters considered as sankoff. 
 

Read:                                                                   
     1 6   8                                                                                        
      \ \ /                                                                                         
     7-0-2-4                                                                                        
        \ \                                                                                         
         5 3                                                                                        
                                                                                                    
                         
Costs: 
  0/1 1     0/2 1     0/3 2     0/4 2     0/5 1     0/6 2     0/7 1     0/8 2    
  1/2 2     1/3 3     1/4 3     1/5 2     1/6 3     1/7 2     1/8 3    
  2/3 1     2/4 1     2/5 2     2/6 1     2/7 2     2/8 1    
  3/4 2     3/5 3     3/6 2     3/7 3     3/8 2    
  4/5 3     4/6 2     4/7 3     4/8 2    
  5/6 3     5/7 2     5/8 3    
  6/7 3     6/8 2    
  7/8 3    
 

Read:                                                                   
     2                                                                                              
      \                                                                                             
       0-1                                                                                          
        \                                                                                           
         3-4                                                                                        
          \                                                                                         
           5                                                                                        
                         
Costs: 
  0/1 1     0/2 1     0/3 1     0/4 2     0/5 2    
  1/2 2     1/3 2     1/4 3     1/5 3    
  2/3 2     2/4 3     2/5 3    
  3/4 1     3/5 1    
  4/5 2    
 

Read:                                                                   
     4                                                                                              
      \                                                                                             
     0-1-3                                                                                          
        \                                                                                           
         2                                                                                          
                                                                                                    
                                                                                                    
                         
Costs: 
  0/1 1     0/2 2     0/3 2     0/4 2    
  1/2 1     1/3 1     1/4 1    
  2/3 2     2/4 2    
  3/4 2    
 

Read:                                                                   
     0-1-3                                                                                          
        \                                                                                           
         2                                                                                          
                         
Costs: 
  0/1 1     0/2 2     0/3 2    
  1/2 1     1/3 1    
  2/3 2    
 

Read:                                                                   
     0-1-3                                                                                          
        \                                                                                           
         2                                                                                          
                         
Costs: 
  0/1 1     0/2 2     0/3 2    
  1/2 1     1/3 1    
  2/3 2    
 

Read:                                                                   
     0-1                                                                                            
        \                                                                                           
         2                                                                                          
                         
Costs: 
  0/1 1     0/2 2    
  1/2 1    
 

Read:                                                                   
      3                                                                                             
       \                                                                                            
        0-1                                                                                         
           \                                                                                        
            2                                                                                       
                         
Costs: 
  0/1 1     0/2 2     0/3 1    
  1/2 1     1/3 2    
  2/3 3    
 
Space for 700000 trees in memory 
Taxon names is ON 
Repl. Algor.     Tree        Score       Best Score   Time       Rearrangs.
10    FUSE      10           ------      737          0:12:36    2,361,032,224 
Completed search.
Total rearrangements examined: 2,361,032,224. 
No target score defined.  Best score hit 10 times.
Best score: 737.  124 trees retained. 
 
Note: for consensus calculation, trees will be 
temporarily collapsed (when min. branch length = 0) 
 
Strict consensus of 124 trees (0 taxa excluded) 
     ,--1 Pucapampella
     |    ,--0 Doliodus
     |    |                   ,--11 Kawichthys
     |    |              ,--95---2 Cobelodus
|--93|    |         ,--96|     ,--8 Gutturensis
     |    |         |    `--103---6 Cladoselache
     |    |    ,--97|     ,--10 Iniopera
     `--94|    |    |     |     ,--9 Helodus
          |    |    `--102|     |--7 Debeerius
          |    |          `--101|     ,--5 Chondrenchelys
          |    |                `--100|    ,--4 Hydrolagus
          |    |                      `--99---3 Chimaera
          `--98|     ,--17 Cladodoides
               |     |     ,--21 Phoebodus
               |     |--110---20 ThrInacoselache
               |     |           ,--15 Tamiobatis
               |     |           |--12 Diplodoselache
               |     |     ,--104|     ,--14 Triodus
               `--106|     |     `--107---13 Orthacanthus
                     |     |     ,--16 Dracopristis
                     |     |     |     ,--19 Acronemus
                     |     |     |     |--18 Tristychius
                     |     |     |     |     ,--26 Onychoselache
                     `--105|     |     |     |--22 Hamiltonichthys
                           |     |     |--111|     ,--25 Asteracanthus
                           |     |     |     `--112+--24 Egertonodus
                           |     |     |           `--23 H.hauff
                           |     |     |           ,--92 Kimmerobatis
                           `--108|     |           |--91 Belemnobatis
                                 |     |           |--90 Spathobatis
                                 |     |           |                 ,--67 Cyclobatis
                                 |     |           |           ,--139|     ,--66 Bathyraja
                                 |     |           |           |     `--138---65 Raja
                                 |     |     ,--142|     ,--140|     ,--80 Hexatrygon
                                 |     |     |     |     |     |     |     ,--84 Asterotrygon
                                 |     |     |     |     |     `--153|     |--83 Heliobatis
                                 `--109|     |     |     |           `--155+--82 Potamotrygon
                                       |     |     |     |                 |     ,--81 Gymnura
                                       |     |     |     |                 `--154|     ,--89 Mobula
                                       |     |     `--141|                       `--157---88 Rhinoptera
                                       |     |           |           ,--68 Narcine
                                       |     |           |     ,--143|     ,--71 Narke
                                       |     |           |     |     `--146|     ,--70 Hypnos
                                       |     |           |     |           `--145---69 Torpedo
                                       |     |           |     |           ,--72 Tingitanius
                                       |     |           `--144|     ,--147|     ,--74 Platyrhinoidis
                                       |     |                 |     |     `--149---73 Platyrhina
                                       |     |                 |     |           ,--87 Zapteryx
                                       |     |                 `--148|     ,--156+--86 Trygonorrhina
                                       |     |                       |     |     `--85 Aptychotrema
                                       |     |                       `--151|     ,--79 Rhinobatos
                                       |     |                             |     |--77 Rhynchobatus
                                       `--119|                             `--150+--75 Glaucostegus
                                             |                                   |     ,--78 Rhina
                                             |                                   `--152---76 Pristis
                                             |           ,--38 Protospinax
                                             |           |           ,--37 Pristiophorus
                                             |           |     ,--124---36 Pliotrema
                                             |           |--123|     ,--35 Squatina
                                             |           |     `--122---34 Pseudorhina
                                             |           |     ,--42 Oxynotus
                                             |           |     |     ,--40 Deania
                                             |     ,--117+--128|     |     ,--43 Squalus
                                             |     |     |     `--127|     |--41 Etmopterus
                                             |     |     |           `--126|     ,--44 Zameus
                                             |     |     |                 `--125---39 Dalatias
                                             |     |     |     ,--29 Chlamydoselachus
                                             |     |     |     |           ,--33 Notidanoides
                                             |     |     `--116|     ,--114|     ,--28 SMNS80142_44
                                             |     |           |     |     `--113---27 SMNS96844_7
                                             |     |           `--115|     ,--32 Notorhynchus
                                             `--118|                 `--121|     ,--31 Hexanchus
                                                   |                       `--120---30 Heptranchias
                                                   |     ,--46 Heterodontus
                                                   |     |--45 Paracestracion
                                                   |     |     ,--47 Parascyllium
                                                   |     |     |     ,--51 Orectolobus
                                                   |     |--130+--132---50 Brachaelurus
                                                   |     |     |     ,--49 Hemiscyllium
                                                   `--129|     `--131---48 Ginglymostoma
                                                         |     ,--57 Hemipristis
                                                         |     |--54 Rhizoprionodon
                                                         |     |--53 Mustelus
                                                         |     |--52 Scyliorhinus
                                                         `--133|     ,--56 Sphyrna
                                                               |--134---55 Carcharhinus
                                                               |     ,--58 Pseudocarcharias
                                                               |     |     ,--59 Odontaspis
                                                               `--135|     |     ,--64 Cretoxyrhina
                                                                     `--136|     |--63 Squalicorax
                                                                           `--137+--62 Ptychodus
                                                                                 |--61 Carcharodon
                                                                                 `--60 Isurus
 
Note: for consensus calculation, trees will be 
temporarily collapsed (when min. branch length = 0) 
Strict consensus of 124 trees (0 taxa excluded) calculated, as tree 124 
Tree file: nelsens.tre+ 
1 trees saved to nelsens.tre+           
Closing nelsens.tre+ (with 1 trees saved)
 
WARNING: 
Non-binary starting trees will be dichotomized (randomly) 
 
Repl. Algor.     Tree        Score       Best Score   Time       Rearrangs.
10    FUSE      10           ------      737          1:54:46    21,755,516,334 
Completed search.
Total rearrangements examined: 21,755,516,334. 
No target score defined.  Best score hit 10 times.
Best score: 737.  125 trees retained. 
 
Note: for consensus calculation, trees will be 
temporarily collapsed (when min. branch length = 0) 
 
Strict consensus of 125 trees (0 taxa excluded) 
     ,--1 Pucapampella
     |    ,--0 Doliodus
     |    |                   ,--11 Kawichthys
     |    |              ,--95---2 Cobelodus
|--93|    |         ,--96|     ,--8 Gutturensis
     |    |         |    `--103---6 Cladoselache
     |    |    ,--97|     ,--10 Iniopera
     `--94|    |    |     |     ,--9 Helodus
          |    |    `--102|     |--7 Debeerius
          |    |          `--101|     ,--5 Chondrenchelys
          |    |                `--100|    ,--4 Hydrolagus
          |    |                      `--99---3 Chimaera
          `--98|     ,--17 Cladodoides
               |     |     ,--21 Phoebodus
               |     |--110---20 ThrInacoselache
               |     |           ,--15 Tamiobatis
               |     |           |--12 Diplodoselache
               |     |     ,--104|     ,--14 Triodus
               `--106|     |     `--107---13 Orthacanthus
                     |     |     ,--16 Dracopristis
                     |     |     |     ,--19 Acronemus
                     |     |     |     |--18 Tristychius
                     |     |     |     |     ,--26 Onychoselache
                     `--105|     |     |     |--22 Hamiltonichthys
                           |     |     |--111|     ,--25 Asteracanthus
                           |     |     |     `--112+--24 Egertonodus
                           |     |     |           `--23 H.hauff
                           |     |     |           ,--92 Kimmerobatis
                           `--108|     |           |--91 Belemnobatis
                                 |     |           |--90 Spathobatis
                                 |     |           |                 ,--67 Cyclobatis
                                 |     |           |           ,--139|     ,--66 Bathyraja
                                 |     |           |           |     `--138---65 Raja
                                 |     |     ,--142|     ,--140|     ,--80 Hexatrygon
                                 |     |     |     |     |     |     |     ,--84 Asterotrygon
                                 |     |     |     |     |     `--153|     |--83 Heliobatis
                                 `--109|     |     |     |           `--155+--82 Potamotrygon
                                       |     |     |     |                 |     ,--81 Gymnura
                                       |     |     |     |                 `--154|     ,--89 Mobula
                                       |     |     `--141|                       `--157---88 Rhinoptera
                                       |     |           |           ,--68 Narcine
                                       |     |           |     ,--143|     ,--71 Narke
                                       |     |           |     |     `--146|     ,--70 Hypnos
                                       |     |           |     |           `--145---69 Torpedo
                                       |     |           |     |           ,--72 Tingitanius
                                       |     |           `--144|     ,--147|     ,--74 Platyrhinoidis
                                       |     |                 |     |     `--149---73 Platyrhina
                                       |     |                 |     |           ,--87 Zapteryx
                                       |     |                 `--148|     ,--156+--86 Trygonorrhina
                                       |     |                       |     |     `--85 Aptychotrema
                                       |     |                       `--151|     ,--79 Rhinobatos
                                       |     |                             |     |--77 Rhynchobatus
                                       `--119|                             `--150+--75 Glaucostegus
                                             |                                   |     ,--78 Rhina
                                             |                                   `--152---76 Pristis
                                             |           ,--38 Protospinax
                                             |           |           ,--37 Pristiophorus
                                             |           |     ,--124---36 Pliotrema
                                             |           |--123|     ,--35 Squatina
                                             |           |     `--122---34 Pseudorhina
                                             |           |     ,--42 Oxynotus
                                             |           |     |     ,--40 Deania
                                             |     ,--117+--128|     |     ,--43 Squalus
                                             |     |     |     `--127|     |--41 Etmopterus
                                             |     |     |           `--126|     ,--44 Zameus
                                             |     |     |                 `--125---39 Dalatias
                                             |     |     |     ,--29 Chlamydoselachus
                                             |     |     |     |           ,--33 Notidanoides
                                             |     |     `--116|     ,--114|     ,--28 SMNS80142_44
                                             |     |           |     |     `--113---27 SMNS96844_7
                                             |     |           `--115|     ,--32 Notorhynchus
                                             `--118|                 `--121|     ,--31 Hexanchus
                                                   |                       `--120---30 Heptranchias
                                                   |     ,--46 Heterodontus
                                                   |     |--45 Paracestracion
                                                   |     |     ,--47 Parascyllium
                                                   |     |     |     ,--51 Orectolobus
                                                   |     |--130+--132---50 Brachaelurus
                                                   |     |     |     ,--49 Hemiscyllium
                                                   `--129|     `--131---48 Ginglymostoma
                                                         |     ,--57 Hemipristis
                                                         |     |--54 Rhizoprionodon
                                                         |     |--53 Mustelus
                                                         |     |--52 Scyliorhinus
                                                         `--133|     ,--56 Sphyrna
                                                               |--134---55 Carcharhinus
                                                               |     ,--58 Pseudocarcharias
                                                               |     |     ,--59 Odontaspis
                                                               `--135|     |     ,--64 Cretoxyrhina
                                                                     `--136|     |--63 Squalicorax
                                                                           `--137+--62 Ptychodus
                                                                                 |--61 Carcharodon
                                                                                 `--60 Isurus
 
Note: for consensus calculation, trees will be 
temporarily collapsed (when min. branch length = 0) 
Strict consensus of 125 trees (0 taxa excluded) calculated, as tree 125 
Tree file: nelsens.tre+ 
1 trees saved to nelsens.tre+           
Closing nelsens.tre+ (with 1 trees saved)

Space for 700000 trees in memory 
Taxon names is ON 
Repl. Algor.     Tree        Score       Best Score   Time       Rearrangs.
10    FUSE      10           ------      737          73:29:05   212,403,967,932 
Completed search.
Total rearrangements examined: 212,403,967,932. 
No target score defined.  Best score hit 10 times.
Best score: 737.  115 trees retained. 
 
Note: for consensus calculation, trees will be 
temporarily collapsed (when min. branch length = 0) 
 
Strict consensus of 115 trees (0 taxa excluded) 
     ,--1 Pucapampella
     |    ,--0 Doliodus
     |    |                   ,--11 Kawichthys
     |    |              ,--95---2 Cobelodus
|--93|    |         ,--96|     ,--8 Gutturensis
     |    |         |    `--103---6 Cladoselache
     |    |    ,--97|     ,--10 Iniopera
     `--94|    |    |     |     ,--9 Helodus
          |    |    `--102|     |--7 Debeerius
          |    |          `--101|     ,--5 Chondrenchelys
          |    |                `--100|    ,--4 Hydrolagus
          |    |                      `--99---3 Chimaera
          `--98|     ,--17 Cladodoides
               |     |     ,--21 Phoebodus
               |     |--110---20 ThrInacoselache
               |     |           ,--15 Tamiobatis
               |     |           |--12 Diplodoselache
               |     |     ,--104|     ,--14 Triodus
               `--106|     |     `--107---13 Orthacanthus
                     |     |     ,--16 Dracopristis
                     |     |     |     ,--19 Acronemus
                     |     |     |     |--18 Tristychius
                     |     |     |     |     ,--26 Onychoselache
                     `--105|     |     |     |--22 Hamiltonichthys
                           |     |     |--111|     ,--25 Asteracanthus
                           |     |     |     `--112+--24 Egertonodus
                           |     |     |           `--23 H.hauff
                           |     |     |           ,--92 Kimmerobatis
                           `--108|     |           |--91 Belemnobatis
                                 |     |           |--90 Spathobatis
                                 |     |           |                 ,--67 Cyclobatis
                                 |     |           |           ,--139|     ,--66 Bathyraja
                                 |     |           |           |     `--138---65 Raja
                                 |     |     ,--142|     ,--140|     ,--80 Hexatrygon
                                 |     |     |     |     |     |     |     ,--84 Asterotrygon
                                 |     |     |     |     |     `--153|     |--83 Heliobatis
                                 `--109|     |     |     |           `--155+--82 Potamotrygon
                                       |     |     |     |                 |     ,--81 Gymnura
                                       |     |     |     |                 `--154|     ,--89 Mobula
                                       |     |     `--141|                       `--157---88 Rhinoptera
                                       |     |           |           ,--68 Narcine
                                       |     |           |     ,--143|     ,--71 Narke
                                       |     |           |     |     `--146|     ,--70 Hypnos
                                       |     |           |     |           `--145---69 Torpedo
                                       |     |           |     |           ,--72 Tingitanius
                                       |     |           `--144|     ,--147|     ,--74 Platyrhinoidis
                                       |     |                 |     |     `--149---73 Platyrhina
                                       |     |                 |     |           ,--87 Zapteryx
                                       |     |                 `--148|     ,--156+--86 Trygonorrhina
                                       |     |                       |     |     `--85 Aptychotrema
                                       |     |                       `--151|     ,--79 Rhinobatos
                                       |     |                             |     |--77 Rhynchobatus
                                       `--119|                             `--150+--75 Glaucostegus
                                             |                                   |     ,--78 Rhina
                                             |                                   `--152---76 Pristis
                                             |           ,--38 Protospinax
                                             |           |           ,--37 Pristiophorus
                                             |           |     ,--124---36 Pliotrema
                                             |           |--123|     ,--35 Squatina
                                             |           |     `--122---34 Pseudorhina
                                             |           |     ,--42 Oxynotus
                                             |           |     |     ,--40 Deania
                                             |     ,--117+--128|     |     ,--43 Squalus
                                             |     |     |     `--127|     |--41 Etmopterus
                                             |     |     |           `--126|     ,--44 Zameus
                                             |     |     |                 `--125---39 Dalatias
                                             |     |     |     ,--29 Chlamydoselachus
                                             |     |     |     |           ,--33 Notidanoides
                                             |     |     `--116|     ,--114|     ,--28 SMNS80142_44
                                             |     |           |     |     `--113---27 SMNS96844_7
                                             |     |           `--115|     ,--32 Notorhynchus
                                             `--118|                 `--121|     ,--31 Hexanchus
                                                   |                       `--120---30 Heptranchias
                                                   |     ,--46 Heterodontus
                                                   |     |--45 Paracestracion
                                                   |     |     ,--47 Parascyllium
                                                   |     |     |     ,--51 Orectolobus
                                                   |     |--130+--132---50 Brachaelurus
                                                   |     |     |     ,--49 Hemiscyllium
                                                   `--129|     `--131---48 Ginglymostoma
                                                         |     ,--57 Hemipristis
                                                         |     |--54 Rhizoprionodon
                                                         |     |--53 Mustelus
                                                         |     |--52 Scyliorhinus
                                                         `--133|     ,--56 Sphyrna
                                                               |--134---55 Carcharhinus
                                                               |     ,--58 Pseudocarcharias
                                                               |     |     ,--59 Odontaspis
                                                               `--135|     |     ,--64 Cretoxyrhina
                                                                     `--136|     |--63 Squalicorax
                                                                           `--137+--62 Ptychodus
                                                                                 |--61 Carcharodon
                                                                                 `--60 Isurus
 
Note: for consensus calculation, trees will be 
temporarily collapsed (when min. branch length = 0) 
Strict consensus of 115 trees (0 taxa excluded) calculated, as tree 115 
Tree file: nelsens.tre+ 
1 trees saved to nelsens.tre+           
Closing nelsens.tre+ (with 1 trees saved)
