# Supplementary material for: Articulated specimens provide new insights into the iconic Mesozoic shark genus Sphenodus
Source: J Syst Palaeontol. 2025 Jun 20;23(1):2507014. doi: 10.1080/14772019.2025.2507014 (PMC7617882; doi:10.1080/14772019.2025.2507014)
Supplement: Supplemental Material [file TJSP_A_2507014_SM9186.zip › Supplemental material/Bayesian_infile.nex]

#NEXUS
BEGIN DATA;
	DIMENSIONS NTAX=93 NCHAR=211;
	FORMAT DATATYPE = STANDARD GAP = - MISSING = ? SYMBOLS = " 0 1 2 3 4 5 6 7";
	MATRIX
	Doliodus 0--10-000??10-00??0?0?100-010010010????000?000001?0000??000?????0-?1??000011301?1000?101????????001????????0??0???10100000?00---0--0--0-00?????00???0-0--0-00-???000?????0?0????????????0---000?0????0000?0-00?00??
	Pucapampella ???1?-00????????????01????0?????0?00???00??00000100?0?11000??1?00-?100000?11?01?1000000??????????????????????????0??????????????????????????????????0-0--0-00-???000???????0???????????????????????????????????00??
	Cobelodus 0--10-00?0210-00??0101??0-0100100?01???0000011101?0?1110?00???1????10?1?00113010100001?1??011?00100-??0???00?00??010110000100---10-0--0-1000000010--0-0--0-00-???0000?201110????????????0---10000----00(01)000-0000000
	Chimaera 0??10-00??30???????010????0100??5?12???00??0021001111100000011110-?000010?10-1--00000000???100??0?1???0????0?????001000000100---21-1010-0?0020000???110--0-00-???0001???0000??1?????????0??????101?00????????0?-110
	Hydrolagus 0??10-11??30???????010????0100??5?12???00??0021001111100000011110-?000010?10-1--00000000???100??0?1???0????0?????101000000100---21?1010-0?00?0000???110--0-00-???0001???0000??1?????????0??????101?00??1?????0??110
	Chondrenchelys 0???0-00???0???????0?0????0100??5?12???00??0?(12)?0011?11?0000?????0-????0?0?10-1--000000?0??????????????0????0?????001110000100---2?-1000-0?0010000???100--0-00-???0000???0000????????????0??????0--??-??0?????0?0110
	Cladoselache 0??10-00???????????1??????010?????0????10??0001?1?0?11??1?0????????1????0011301010000111???10?????????1????0??????10110000100---10-0--0-1?0000000???0-0--0-00-???0001???1000????????????0??????10??01??1?????1?0001
	Debeerius 0???0-00???0???????01?????0100????12???00??0?(12)?00?11?0??000?????0-????1?0011-1--00000100???10???1?1?1?0????0?????011100000100---2?-?????0?0010000???0-0--0-00-???0001???1000????????????0??????10??10??0?????0?0011
	Gutturensis ?????-00??????????????????0?????1?0????10??0????1?0?11????0?????0-??????0011-?1?10000?11???10?????????0??????????010??????1?????1??????????????01???0-0--0-00-???0001??????0???????????????????10??????1?????1?0000
	Helodus 0??10-00???1???????00?????010???5?1-???00??0?(12)10011111-0000??1??0-?1??0?0110-1???0000000???10?????1????????0?????000100000100---21-1000-0?0010000???0-0--0-00-???0001???0000????????????0??????10??00??0?????0?011?
	Iniopera 0??10-00???0????????00????010???0?00???00??0?(12)1000001?00000101100-?0200?0110-1???0000000???????????????????0?????000100000100---0-?0-???0?00100?0???0-0--0-00-???000????10?0????????????0??????00???-??0?????0?0000
	Kawichthys ???1?-0?????????????1?????0??0??0?00???00??0101?1?0?11?000?1?1110-??201??0113?1?00000??????????????????????0?????0??????????????????????????????????0-0--0-00-???000???????0????????????0???????0??????????????????
	Diplodoselache 0-?1?-00??4????????0???????101???????????????0??10??0????????????????????011?0???000010?????????100-10?????0?????011110100100---3201101000001000????0-0--0-00-???0000?221?00????????????0---1001000100010?0-00?0001
	Orthacanthus 0--10-0000410-0???00000?0-0101100?000??110?000011000011101000110110100011011000110000101??01??00101-1010???0??0??001110100100---320110100000100000--0-0--0-00-???01001221100????????????0---10001----0?10?0-00?0000
	Triodus 0--10-000?410-00??000?0?0-010110000?0??110?0?00?100?0???0?000???110???011011001110000101??01??00101-10?????0?????001110100100---32?110100?0??00000--0-0--0-00-???01001221100????????????0---10001----0?10?0?00?0001
	Tamiobatis 0??10-00??4?????????0?????0??1??0?00???11??0000?10000111010001?01101000110110?1?10000101????????????????????????????????????????????????????????????0-0--0-00-???000???????0????????????0???????0??????1???????00??
	Dracopristis 0--10-0??0?110????0?0?0-0-010?1?00??1??100?0????00?????????00??????????1?0110?1110000??1??010?00100-??1???????0??0?01?0000100---330120100000100??0--0-0--0-00-???00010001?00????????????0---10010001?0?10?0-00????0
	Cladodoides ???1?-00????????????01????0??0??1?00???10??0000?10000111000001100--100011011??1?10000???????????????????????????????????????????????????????????????0-0--0-00-???000??????00????????????????????0??????1?????1?00??
	Tristychius 0--10-000??10-20??00010???110010100001?101?0010?0000011100000000111100011011001100000101??1111000010??1????0??0??110100000100---24-1200-0000100000--0-0--0-00-???010100?0000????????????0---?001001100010?0-00?0001
	Acronemus ?????-?0??????????????????1??0??1?0????????0?10?0???????????????1?1100011011?01?00000?0?????????????????????????????1???????????????????????????????0-0--0-00-???000???????0????????????0??????10??0???0?????0??00?
	ThrInacoselache 0???0-?1???????????0??????010?????0?????0??0????1?0?????00?????????????11011001?10000?01????????1??????????0??????101000??1???????????????0????00???100--0-00-???0002???0?-0????????????0???????0??????1?????1?1001
	Phoebodus 0???0-?1????????????0?????0??0????0????10??0?00?100?0????00?01??1??10?011011?01000000?01???111????1????????0??????101??0????????????????????????0???0-0--0-00-???0001????000????????????0??????10???0??1?????1?100?
	Hamiltonichthys 0--10-0000?10-00??000?00?-01001070?????00100???0000?????00000??????1???1101100?020000??1??????00????1010?0?0??0???10100000000---34112020000010?000--0-0--0-00-???0101?010000????????????1010100100110000020-0000001
	H_hauff 0--10-0000510-00??0?00001-01001070000??00100030000??110?00?000?0113101?1?0112??0200001?1??110?000?10??1?0?00??0??110100000000---3411202000001000?0--0-0--0-00-???0101???0?00??0?????????11111001001100000?0-010??00
	Egertonodus 0--10-000?510-00??00000010010010700000?001000300000011010000000011310101101120?020000101??11010?0010??????000?0??110100????00---??????????0?????00--0-0--0-00-???010????0000??0?????????1101?001001100000?0-010000?
	Asteracanthus 0--10-000?51??00??0?0????????01070?????00??0?3??00???????0?000?01131???1?0112??0200001?1??11??0000????1????0??0??1?0100000100---3??120?0??001000????0-0--0-00-???0101??10?00??0?????????11111001001100000?0-01???01
	Onychoselache ??-10-000??10-?????00?0?0?01001?7??????001?0????000?????000?0????????????011?0?020000101???10?0??0????1???????0???10110000000---341120200000100000--0-0--0-00-???0101?010000????????????10001001001100000?0-00?0001
	SMNS96844_7 ???00-?0???110000??00?????01001?20?????00??0????00000????0100???????????1011?0?1100001?1???10100001???10???00?0??????00000000---????????????10?10???0-1111-110?0-?0000210000????????????0---10000----010011000?0001
	SMNS80142_44 ???00-?0???110?????0??????010?1?20?????00???????00000????0?00???????????1011?0?1100001?1???1??????????1????00?0??????0?000000---????????????10??0???0-1111-110?0??00?????000????????????????100??????????11000?0001
	Chlamydoselachus 10000-0000011000000?01100-010211204?000001001100000010010010000?1011100110111001100001?10041010000111010000000010110100100000---3421312000101000?1100-1101-11000-10000410000000000000-000---10000----010000-0101001
	Heptranchias 10000-10000110000000011110010211203?001001?01101000010010010000?1011100110111021100001?10051010000111010000000010110100000000---3?21310-0010100101100-1011-21010-10000510000000000000-000---10000----01002110000001
	Hexanchus 10000-10000110000000011110010211303?001001101101000010010010000?1011100110111021100001?10051010000101010000000010110100000000---3521310-0010100101100-1001-21010-10000510000000000000-000---10000----01002110000001
	Notorhynchus 10000-?000011000000001100-010211303?000001001101000010010010000?1011100110111021100001?10051?1000010101?000000010110100000?00---3521310-0010100101100-1001-11010-10000510000000000000-000---10000----01002110000001
	Notidanoides 10?00-?0???11??????001????01??11?0??0??001?011??00001?01??1000?????11??110111021100001?1??51?10000????1????00?0??010100000000---352??????01??00?01100-1111-110?0-1000???000?????????????0---?0000----0100?1000?0001
	Pseudorhina 10000-0000?11020?0000100?-11001120??0??001?0?1??00000?0???1000?????11??1101110000000?1?1??110?000010??1000000?0??110000000000---342140110010101?01??0-1101-110?1010010310000????????????0---10000----010000-0000001
	Squatina 10000-0000011020000001000-110011204?000001000100000001010010000?1011100110111000000011?10011110000101010000001010110000000001---342130110010101101??0-1101-11011010010310000000100??0-??0---10000----010020-0000000
	Pliotrema 10000-000101110-000001000-010211204?010001?0010000001?010?10000?1011100110111000000011?1001101000012111000000?010?10000000000---342130110?1??00101100-1101-21011110010310000000000??0-??0---10100----010000-00?0001
	Pristiophorus 10000-000101110-000001000-010211204?01000110010000001?010010000?1011100110111000000011?100110?0000120-10000001010110000000000---342130110010100101100-1101-21011110010310000000000??0-??0---1010-----010000-0010001
	Protospinax 10000-0000?1100000000100?-01021120?????001?0?10?00000?0?001?00?????110?110111000000011?1??110?000010??100?000?0??110000000000---3421301?0010100?01100-1101-11011010010110000????????????0---100101000010000-0010001
	Dalatias 10000-00000110000000010110010211202?000001000101000001010010000?1021100110111000000011?10011010000101010010001010110000000000---4420--100010100101100-1101-11010-100101100000000000?0-000---10000----010020-1000000
	Deania 10000-1000011000000001010-010211204?000001001101000011010010000?1011100110111000000011?10011010000100-10000001010110000000000---4420--100010100101100-1101-11010-100101100000000000?0-000---100101000010020-1000000
	Etmopterus 10000-1000011000000001011-010?11202?0000010001010000??010010000?10?1100110111000000011?10011010000101010000001010110000000300---342130100010100101100-1101-11010-100101100000000000?0-000---100101000010000-(01)000000
	Oxynotus 10000-0000011000000001000-110211204?000001000101000011010010000?1011100110111000000011?10011010000101010010001010110000000300---342130100010100101100-1101-11010-100101100000000000?0-000---100101000010000-10?0000
	Squalus 10000-10000110000000010110110211202200000110010100001101001000001011100110111000000011010011010000101010000001010110000100000---342130200010100101100-1101-11011010010110000000000000-000---100101000010020-1000001
	Zameus 10000-00007110000000010110010211202?000001000101000000010010000?1021100110111000000001?10011010000101010010001010110000000200---542130100010100?01100-1101-11010-100101100000000000?0-000---10010100?0100?0-10?0000
	Paracestracion 10300-00100110?????0010??-?11?10?0?????00100?10?0000??0??01?00?????11??110110000000?01?1??11??0000????1????00?0????0000?00?00---?4213???0010100?01100-1101-110?0-100101??000????????????0---1001010000100?0-00?000?
	Heterodontus 10300-0010011030100001000-?11010303?100001000100000011010010000?1011100110110000000001?10011010000101210001000010110000000001---342130100010100001100-1101-11000-10010110000000000000-000---1001010000100(12)0-00(01)0000
	Parascyllium 10300-001??10-301000010?11?0-?10203?10?001?01100000010010010000?0-21100110110000000101?1??1101000010111000?10?0??110000100000---5420--100011100001???-11?1-110?1?10010210000??0000??????0---10000----0100?0-00?0?00
	Ginglymostoma 10300-0000110-301000010011110010603?100001001100000011010010000?1011100110110000000101?10011020000101110001101010110000000101---5420--110010100001100-1111-11000-100102100000000000?0-000---10000----010020-0000000
	Hemiscyllium 10300-0010110-301000010011111010603?100001100100000010010010000?1021100110110000000101?10011020000100-100011010??110000000001---5420--110010110001100-1111-11000-100102100000000000?0-000---10000----0100?0-0000001
	Brachaelurus 10300-0010110-301000010011111010203?100001001100000000010010000?1021100110110000000111?1??110200001???10?011010???10000??0???---34213011001?1???01??0-1121-110???100102100000001????????0---10000----0100?0-0??0000
	Orectolobus 10300-0000110-301000010010111010203?1??001?0110000000(01)010010000?1021100110110000000111?1??11020000100-100011010??110000000100---342130110011100001100-1121-11000-1001?2100000001000?0-000---10000----010020-0000000
	Scyliorhinus 10100-0000110-00000001000-111010303?100001001100000011010010000?1011100110110000000011?10011110000100-100010010??010000000200---3421300000101000010-0-1121-11000-100102100000100000?0-000---10000----010000-0000001
	Mustelus 10200-0000110-00000001000-011010403?100001001100000011010010000????1100110110000000001?100110100001010100010010??110000000200---3421200000101000010-0-1121-11000-100102100000100000?0-000---10000----010000-0000001
	Rhizoprionodon 10200-0000110-00001001000-00-?10403?10000101110000001?010010000?101110011011000?000001?1001101?0001010100010010??010000000?00---3421300000101000012-0-1121-11000-200102100000100000?0-000---10000----010000-0000001
	Carcharhinus 10200-0000110-00001001000-00-?10403?100001011100000001010010000?1021100110110000000001?100110100001010100010010??010010000100---3631300000101000012-0-1121-11000-200112100000100000?0-000---10000----010000-0000001
	Sphyrna 10200-0000110-?0001001000-00-?10403?100001011100000011010010000?(01)021100110110000000001?100110100001010100010010??010010000000---3631300000101000012-0-1121-11000-200112100000100000?0-000---10000----010000-0000001
	Hemipristis 10200?00001110000?1001000-00--10403?10000?00?1000000??010010000?10?11001101100??000001?10?1101?00010??100010010???100?0000?00---343130000010100001100-1111-110?0-20011210000010000000-000---10000----010020-0000001
	Pseudocarcharias 10200-0000110-00100001000-01121020??10000101010000001?0?0010000?1021100110110001100001?100411100001010100010010??010000000000---362130000010100001100-1111-11000-200102100000000000?0-000---10000----010010-0000001
	Odontaspis 10200-000?110-001?0001???-011?1020??10000101110000000?0?1010000?10?1100110110001100001?1001111000010101?0010010??010100000000---342130000010100001??0-1111-110?0-200102100000000000?0?000---10000----010010?0000000
	Isurus 10200-0000110-00100001000-011210203?10000101110000000?010010000?1021100110110001100001?1001111000010101?0010010??010010000000---342130000000100001100-1111-11000-200112000000000000?0-000---10000----010010-0000000
	Carcharodon 10200-0000110-001000010011011210203?10000101110000000?010010000?1021100110110001100001?1001111000010101?0010010??010010000000---342130000010100001100-1111-11000-200112000000000000?0-000---10000----010010-0000000
	Ptychodus ???0???????1??00???001???????2???0?????001???1??0000??0???1000??10?11??110110001100001?1??11??0000????1????00?0??110?10?00?00---34213???00??????01??0-1111-11000-?0011200000????????????0---10000----010010-0000000
	Squalicorax ???0???????10-00??0001??0-?1?????0?????001???1??0000??0?????00?????11??11011?0?1100001?1??11??00001???1????00?0???10?10??????????????????0??1???01??0-1111-110?0-?00112??000????????????0---10000----0100???00?0?0?
	Cretoxyrhina 10100-0????10-00??0001??0-?1?????0?????001???1??0000??0?????00?????11??11011?0?1100001?1??11??000010??1?0??00?0????0??0??????????????????0??1???01??0-1111-110?0-?00112??000????????????0---10000----0100???00?0?0?
	Raja 10000-1010011000000001201001100-313?0000011011?0000010010010000?0-111001100--000000001?10020--0001130-111000110100100110000100113631401110111000010-0-11320311?11200111200001001110010000---11000----010000-0010001
	Bathyraja 10000-1010011000000001201001100-213?0000011011?0000010010010000?0-111001100--000000001?10020--0001??0-111000110100100110000100113631401110111000010-0-11320311?112001??20000100111000-000---11000----010000-0010001
	Cyclobatis 10000-0?1??10-000?0001200-?0-?0-20??0??001?0?1?00000?001?010000????11??1100--000000001?1??20--0101????111??01?0???10011000010011363140110011100001??0-11330311???2001????000????????????0---11000----0100?0-00?0?01
	Narcine 1000120010011000000001501000-00-5-3?01?0010011?0000010010010000?10111001100--000000011?11020--0101140-100??01110-11011001001000-3731401100111110010?0-11320312?1110010?10000100010000-010---00000----010000-00?0001
	Torpedo 10-01000110110100?0001400-00-00-5-3?0?00010001?0000010010010000?10211001100--000000001?11020--01010-0-10-0001110-01011001001000-373140110011111001??0-11320312?1110010110000101110000-010---00000----010000-0010001
	Hypnos 10-010001?011010000001400-00-00-5-3?0?000100?1?0000000010010000?0-?11001100--000000001?11020--01010-0-10-0001010-01011001001000-373140110011111001??0-11320312?1110011?10000101110000-010---00000----010000-0010001
	Narke 10?01(01)0?1??110100?00015?11?0-?0-5-3?0??0010011?0000010010010000?10211001100--000000111?11021--01010-0-10-0?01?10-11011001001000-373140110011110001??0-11320312???1001???0000?01110000-010---00000----0100?0?00?0?01
	Tingitanius 10001???1??112010??0012010?10?0-215????00110?1?000001001?01000?????11??1100--000000001?1??20--0001????1????01?0??0100??000010110??????11????????0???0-11320311???100??????00????????????0---10000----0101?0-00?0?01
	Platyrhina 1000120010011201000001201001000-215?0?00011011?0000010010010000?0-111001100--000000011?10020--00010-0-10100011012110(01)10000010110363140110010110001??0-113203121111011?1100001000100011000---10000----010100-0010001
	Platyrhinoidis 1000120010011201000001301101000-215?0?00011011?0000010010010000?10111001100--000000011?10020--00010-0-10100011012110(01)10000010110363140110010110001??0-11330312111101101100001000100011000---10000----010100-0010001
	Glaucostegus 10000-1010011000010001701001000-215????00110?1?0000010010010000?10111001100--000000001?10020--00011?0?1010001100?010010000010110363140111010110001??0-1134031111110010?10000100000??1???0---10000----010?00-0010001
	Pristis 10000-1010011100010001700-01000-315?0?00011001?0000000010010000?10111001100--000000001?10020--0001130-10100011011010010000010110363140111010100001??0-113203111111001??100001000100010000---10100----010100-0010001
	Rhynchobatus 10000-1010011001010001701001000-315?01000110?1?0000010010010000?10111001100--000000011?10020--0001130-10100011010110010000010110363140111010100001??0-11340311111100101100001000000010000---10000----010100-0000001
	Rhina 10000-1010011001010001700-01000-315?0000011001?0000010010010000?10211001100--000000011?10020--0001130-10100011010110010000010110363140111010100001??0-113203111111001011000010001000?-000---10000----010100-0010001
	Rhinobatos 10000-1010011000010001601001000-315?0000011001?0000010010010000?10111001100--000000011?10020--0001130-10100011010110010000010110363140111010110001??0-11340311111100102100001000000010000---10000----010100-0010001
	Hexatrygon ??-00-0010010-00000001201101000-305?0?000100?1?000001001?010000?10111001100--000000001?1??20--0001130-1000001?0??01001(12)000010212363140110010100001??0-11331311???2001??20000100000??0-?00---00000----110000-0010001
	Gymnura 11-00-0010010-10000001201101100-315?0100010011?0000010010010000?0-111001100--000000001?1?120--0001110-11200011012010010000010212363140111110100001??0-113213210112002--3-000100110110-100---00000----110000-0010001
	Potamotrygon 11-00-1010010-10000001201101100-305?0??0010011??000010010010000?10211001100--000010011?11120--1001140-112??01101001001(12)0000102123631401100101000010-0-113213210112002--2?000100111100-100---10000----110000-00?0001
	Heliobatis 11-00-1?1??10-100?00012011?11?0-??5?0??001?0?1?00000?001?01000?????11??1100--000000001?1??20--1001????1????01?0???10012000010212363140110010100001??0-1133?3210112002--2?000????????????0---10000----1100?0-00?0?01
	Asterotrygon 11-00-1?1??10-100?00012010?11?0-???????001?0?1?000001001?01000?????11??1100--000000001?1??20--?001?????????01?0???10012000010212363140110010100001??0-1133?3210112002????000????????????0---10000----1100?0-00?0?01
	Aptychotrema 10000-1?10?110000100012010010?0-215????0011001?000001001?010000?10211001100--000000011?10?20--0001110-101??01?0??010010000010110363140111010100001??0-113203110111011??10000?000000011000---10000----0101?0-00?0?01
	Trygonorrhina 10000-1?10?110000100012010?1??0-215????0011001?0000010010010000???211001100--000000011?10020--0001110-101??01?0100100100000101103631401110101?0001??0-113403110111011??10000?001100011000---10000----0101?0-00?0?01
	Zapteryx 10000-1010011000010001201001000-215?00?0011001?0000010010010000?10211001100--000000011?10020--0001110-101??011010010010000010110363140111010110001??0-11340311111101101100001000100011000---10000----010100-00?0001
	Rhinoptera 12-00-0010010-10010001201101000-605?0000010011?0000010010010000?0-111001110--000011001?11130--10010-0-11-00011013010010001010212363140111110100001??0-11321313?112000?33-001100111120-100---00000----110010-0000?01
	Mobula 12-00-0010010-10010001201101000-605?0000010011?0000010010010000?0-111001110--000001001?1?120--10010-0-11-00011013010010001010212363140111110100001??0-11321313?112000113-001100111120-100---00000----1100(01)0-00(01)0001
	Spathobatis 10000-10?0011000010001200-01000-20??0??00100?1?000001001?01000??10?11??1100--000000001?1??20--000113??100??01?0??010010000000---341120110010110001??0-1133031001010010?10000????????????0---1001010000100?0-00?0001
	Belemnobatis 10000-00?00110000?0001200-01000-20??0??001?0?1?000001001?01000?????11??1100--000000001?1??20--000113??100??01?0???10010000000---341120110010110001??0-113303100101001??10000????????????0---1001010000100?0-00?0001
	Kimmerobatis 10000-?0?00110000000012?0-01000-20??0??001?0?1??00001001?01000??1-?11??1100--000000?01?1??20--000?????1????01?0???10010000000---341120110010110001??0-113303100101001??1?000????????????0--?100?0????0100?0-00?0001
;
END;
begin mrbayes;
Outgroup Pucapampella;
set autoclose=yes nowarn=yes;
[character partion morpho by simmilarity]
charset morph_p1 = 1 12 13 22 28 31 42 46 53 56 59 65 68 69 72 73 75 76 86 88 91 92 99 103 114 115 118 132 135 136 139 141 146 151 152 154 156 157 162 165 168 189 199 211;
charset morph_p2 = 2 3 9 10 11 17 18 23 24 25 33 35 36 37 38 39 43 45 47 48 54 63 64 66 67 70 71 87 89 90 98 100 101 102 104 105 106 107 109 110 112 113 129 130 131 147 148 159 160 166 167 173 174 175 176 177 178 179 180 181 183 184 202 207;
charset morph_p3 = 4 5 7 8 15 16 19 20 21 27 29 30 34 40 41 44 49 50 51 52 55 57 58 60 61 62 74 78 79 80 81 82 83 84 85 93 95 96 97 108 111 116 117 119 120 121 122 123 124 125 134 137 138 140 142 143 144 145 149 153 158 163 164 169 170 171 172 185 190 191 192 193 198 200 201 203 205 206 208 209 210;
charset morph_p4 = 6 14 26 32 77 94 126 127 128 133 150 155 161 182 186 187 188 194 195 196 197 204;
[settign partitions]
partition AllPartitions = 4: morph_p1,morph_p2,morph_p3,morph_p4;
set partition=AllPartitions;
lset applyto=(all) coding = variable rates = gamma ngammacat = 8; [Mkv+G8 unordered][Model selected by using IQtree]
[set prior parameters for rate variation among partitions] [set hyperprior for gamma distributed ACRV]
prset applyto=(all) ratepr=variable shapepr=exponential(1.0) statefreqpr = Fixed(equal);
[unlink parameters across partitions-applicable to partitioned data only]
unlink statefreq=(all) shape=(all) revmat=(all) pinvar=(all) tratio=(all);
mcmcp ngen = 7800000 samplefreq = 1000 printfreq = 1000 stopval= 0.01 stoprule= yes temp = 0.05 nruns = 4 nchains = 4 relburnin = yes nperts=2 savebrlens=yes append = yes;
showmoves;
showparams;
mcmc;
[summarizing the reults]
	sumt relburnin=yes burninfrac=0.3;
	sump relburnin=yes burninfrac=0.3;
end;
