# Supplementary material for: Articulated specimens provide new insights into the iconic Mesozoic shark genus Sphenodus
Source: J Syst Palaeontol. 2025 Jun 20;23(1):2507014. doi: 10.1080/14772019.2025.2507014 (PMC7617882; doi:10.1080/14772019.2025.2507014)
Supplement: Supplemental Material [file TJSP_A_2507014_SM9186.zip › Supplemental material/Klug_2010_analysis_script.tnt]

cdir 
macro=; 
naked-;
COLLAPSE 3;

log Klug_2010_2.log;
mxram 210000;
 
procedure Klug_matrix.tnt;

/**Using original codification for teeth vasularization**/

ccode ]147 162 171.173;

outgroup Outgroup;

hold +700000;
taxname= ;
mult= tbr replic 10000 hold 10;

apo[;
tsave *Klug_trees.tre;
save ;
tsave/;
tsave *Klug_strconsensus.tre;
nelsen *;
save ;
tsave/;

keep 0;
procedure Klug_trees.tre;
nelsen *;
tplot 16;
map 16/166.170 174;
RESAMPLE jak replications 1000 cut 50 frequency from 16;

keep 0;
procedure Klug_trees.tre;
nelsen *;
chkmoves 16;

keep 0; 

procedure Klug_neoselachian_B.tnt;

/**Using multistate coding**/

ccode ]144.146 155.161 166.170 172.174;

outgroup Outgroup;

hold +700000;
taxname= ;
mult= tbr replic 10000 hold 10;
tsave *Klug_trees_1954.tre;
save ;
tsave/;
apo[;

nelsen *;
tplot 184;
map 184/171;
RESAMPLE jak replications 1000 cut 50 frequency from 184;


keep 0;
procedure Klug_trees_1954.tre;
nelsen *;
chkmoves 184;

keep 0; 

procedure Klug_neoselachian_B.tnt;

/**Using multistate codification under Cappetta (1987) and removing character 172 which is correlated to one of the character states within charcater 170**/

ccode ]144.146 155.161 166.170 171 173.174;

outgroup Outgroup;

hold +700000;
taxname= ;
mult= tbr replic 10000 hold 10;
tsave *Klug_trees_1987.tre;
save ;
tsave/;
apo[;

nelsen *;
tplot 4541;
map 4541/172;
RESAMPLE jak replications 1000 cut 50 frequency from 4541;

keep 0;
procedure Klug_trees_1987.tre;
nelsen *;
chkmoves 4541;

keep 0; 

procedure Klug_neoselachian_B.tnt;

/**Using multistate codification under Cappetta (2012) and removing character 172 which is correlated to one of the character states within charcater 171**/

ccode ]144.146 155.161 166.170 171.172 174;

outgroup Outgroup;

hold +700000;
taxname= ;
mult= tbr replic 10000 hold 10;
tsave *Klug_trees_2012.tre;
save ;
tsave/;
apo[;

nelsen *;
tplot 4970;
map 4970/173;
RESAMPLE jak replications 1000 cut 50 frequency from 4970;

keep 0;
procedure Klug_trees_2012.tre;
nelsen *;
chkmoves 4970;


/**Using multistate coding**/
keep 0;
procedure Klug_neoselachian_B.tnt;
ccode ]144.146 155.161 166.170 172.174;
procedure Klug_trees_1954_con.tre
RESAMPLE jak replications 1000 cut 50 frequency from 184;

/**Using multistate codification under Cappetta (1987) and removing character 172 which is correlated to one of the character states within charcater 170**/

keep 0; 
procedure Klug_neoselachian_B.tnt;
ccode ]144.146 155.161 166.170 171 173.174;
procedure Klug_trees_1987_con.tre;
RESAMPLE jak replications 1000 cut 50 frequency from 4541;

/**Using multistate codification under Cappetta (2012) and removing character 172 which is correlated to one of the character states within charcater 171**/
keep 0; 
procedure Klug_neoselachian_B.tnt;
ccode ]144.146 155.161 166.170 171.172 174;
procedure Klug_trees_2012_con.tre;
RESAMPLE jak replications 1000 cut 50 frequency from 4970;

proc /;
