# Supplementary material for: Articulated specimens provide new insights into the iconic Mesozoic shark genus Sphenodus
Source: J Syst Palaeontol. 2025 Jun 20;23(1):2507014. doi: 10.1080/14772019.2025.2507014 (PMC7617882; doi:10.1080/14772019.2025.2507014)
Supplement: Supplemental Material [file TJSP_A_2507014_SM9186.zip › Supplemental material/Klug_2010_log_file.txt]

TNT - max. ram = 210000 Mbytes 
No ram used yet 
Reading from Klug_neoselachian_B.tnt 
Matrix (179x30, 16 states). Memory required for data: 0.33 Mbytes 
 
WARNING: 
Symbol '-' in taxon names will be changed to '_' (=underscore). 
 
Outgroup is taxon 0  -  Outgroup 
Space for 700000 trees in memory 
Taxon names is ON 
Repl. Algor.     Tree        Score       Best Score   Time       Rearrangs.
10000 TBR       16 of 16     ------      271          0:00:17    147,793,117   
Completed 10000 random addition sequences.
Total rearrangements examined: 147,793,117. 
Best score hit 9999 times out of 10000 (some replications overflowed).
Best score (TBR): 271.  16 trees retained. 
 
Synapomorphies common to 16 trees 
   ,-- Outgroup
   |                ,-- Macrourogaleus
   |                |-- Paraorthacodus
   |                |-- Synechodus
   |                |-- Palidiplospinax
   |                |--176 Sphenodus
|--|  ,--160,167,174+-- Mucroventaor
   |  |             |     ,-- Pseudonotidanus
   |  |             |--158--- Welcommia
   |  |             |     ,--175 S_prorogatus
   |  |             `--155+-- pre_triassic_Synechodus
   `--|                   `-- Rhomphaiodon
      |                                               ,--48,122,155,158,159 Carcharhiniformes
      |                                ,--0,92,157,169---70,139,156,165,177 Lamniformes
      |             ,--11,31,52,106,134|                       ,--50,58,155 Orectolobiformes
      |             |                  `--2,17,44,55,93,136,168---0,56,123,148,161 Heterodontus
      `--123,141,148|                       ,--10,21,53,82,150,152,154 Chlamydoselachus
                    |                       |                                                                    ,-- Notorynchus
                    `--6,7,8,9,46,94,146,158|                        ,--10,40,57,59,77,80,111,121,124,135,142,143|         ,--21,150,154 Heptranchias
                                            |                        |                                           `--4,13,52--- Hexanchus
                                            `--34,56,60,81,96,100,123|                          ,--57,79,82,108,150,158 Echinorhinus
                                                                     |                          |                                             ,--98,157,163 Squalidae
                                                                     `--18,23,53,106,128,133,136|                        ,--61,74,90,97,99,101|                                                                                ,--1,6,24,25,28,29,31,39,42,82,83,113,152,169 Pristiophoridae
                                                                                                |                        |                    `--3,12,14,16,27,34,54,55,64,66,84,86,107,112,125,131,146,153,155,158,160,166,176---41,75,80,115,116,119,120,121,145,151,168,178 Squatina
                                                                                                `--6,20,31,52,59,72,80,94|    ,--108,126 Centrophoridae
                                                                                                                         `--51|          ,--35,37,47,153 Etmopteridae
                                                                                                                              `--63,69,71|               ,--4 Oxynotus
                                                                                                                                         `--55,73,108,132|     ,--30,105 Somniosidae
                                                                                                                                                         `--123|     ,--22,32,41,47,124 Euprotomicrininae
                                                                                                                                                               `--153---29,62,73 Dalatiinae
Tree file: Klug_trees.tre 
16 trees saved to Klug_trees.tre           
Closing Klug_trees.tre (with 16 trees saved)
Tree file: Klug_strconsensus.tre 
 
Note: for consensus calculation, trees will be 
temporarily collapsed (when min. branch length = 0) 
Strict consensus of 16 trees (0 taxa excluded) calculated, as tree 16 
17 trees saved to Klug_strconsensus.tre           
Closing Klug_strconsensus.tre (with 17 trees saved)
0 trees in memory 
Reading from Klug_trees.tre 
'tree(s) from TNT, for data in Klug_neoselachian_B.tnt'
16 trees read (trees 0-15) 
 
Note: for consensus calculation, trees will be 
temporarily collapsed (when min. branch length = 0) 
Strict consensus of 16 trees (0 taxa excluded) calculated, as tree 16 
 
Tree 16: 
   ,-- Outgroup
   |     ,-- Macrourogaleus
   |     |-- Paraorthacodus
   |     |-- Synechodus
   |     |-- Palidiplospinax
   |     |-- Sphenodus
|--|  ,--+-- Mucroventaor
   |  |  |  ,-- Pseudonotidanus
   |  |  |----- Welcommia
   |  |  |  ,-- S_prorogatus
   |  |  `--+-- pre_triassic_Synechodus
   `--|     `-- Rhomphaiodon
      |        ,-- Carcharhiniformes
      |     ,----- Lamniformes
      |  ,--|  ,-- Orectolobiformes
      |  |  `----- Heterodontus
      `--|  ,-- Chlamydoselachus
         |  |     ,-- Notorynchus
         `--|  ,--|  ,-- Heptranchias
            |  |  `----- Hexanchus
            `--|  ,-- Echinorhinus
               |  |     ,-- Squalidae
               `--|  ,--|  ,-- Pristiophoridae
                  |  |  `----- Squatina
                  `--|  ,-- Centrophoridae
                     `--|  ,-- Etmopteridae
                        `--|  ,-- Oxynotus
                           `--|  ,-- Somniosidae
                              `--|  ,-- Euprotomicrininae
                                 `----- Dalatiinae
 
 
Tree 16, char. 166 (3 steps) - 165_vascularisation_pattern_of_anaulacorhize_type 
     ,--0 Outgroup
     |        ,--1 Macrourogaleus
     |        |--1 Paraorthacodus
     |        |--1 Synechodus
     |        |--1 Palidiplospinax
     |        |--1 Sphenodus
|--01|    ,--1+--1 Mucroventaor
     |    |   |   ,--1 Pseudonotidanus
     |    |   |--1---1 Welcommia
     |    |   |   ,--1 S_prorogatus
     |    |   `--1+--1 pre_triassic_Synechodus
     `--01|       `--1 Rhomphaiodon
          |            ,--1 Carcharhiniformes
          |        ,--1---1 Lamniformes
          |    ,--1|   ,--1 Orectolobiformes
          |    |   `--1---1 Heterodontus
          `--01|   ,--0 Chlamydoselachus
               |   |       ,--0 Notorynchus
               `--0|   ,--0|   ,--0 Heptranchias
                   |   |   `--0---0 Hexanchus
                   `--0|   ,--0 Echinorhinus
                       |   |       ,--0 Squalidae
                       `--0|   ,--0|   ,--1 Pristiophoridae
                           |   |   `--1---1 Squatina
                           `--0|   ,--0 Centrophoridae
                               `--0|   ,--0 Etmopteridae
                                   `--0|   ,--0 Oxynotus
                                       `--0|   ,--0 Somniosidae
                                           `--0|   ,--0 Euprotomicrininae
                                               `--0---0 Dalatiinae
 
Tree 16, char. 167 (1 steps) - 166_vascularisation_pattern_of_pseudopolyaulacorhize_type 
    ,--0 Outgroup
    |       ,--1 Macrourogaleus
    |       |--1 Paraorthacodus
    |       |--1 Synechodus
    |       |--1 Palidiplospinax
    |       |--1 Sphenodus
|--0|   ,--1+--1 Mucroventaor
    |   |   |   ,--1 Pseudonotidanus
    |   |   |--1---1 Welcommia
    |   |   |   ,--1 S_prorogatus
    |   |   `--1+--1 pre_triassic_Synechodus
    `--0|       `--1 Rhomphaiodon
        |           ,--0 Carcharhiniformes
        |       ,--0---0 Lamniformes
        |   ,--0|   ,--0 Orectolobiformes
        |   |   `--0---0 Heterodontus
        `--0|   ,--0 Chlamydoselachus
            |   |       ,--0 Notorynchus
            `--0|   ,--0|   ,--0 Heptranchias
                |   |   `--0---0 Hexanchus
                `--0|   ,--0 Echinorhinus
                    |   |       ,--0 Squalidae
                    `--0|   ,--0|   ,--0 Pristiophoridae
                        |   |   `--0---0 Squatina
                        `--0|   ,--0 Centrophoridae
                            `--0|   ,--0 Etmopteridae
                                `--0|   ,--0 Oxynotus
                                    `--0|   ,--0 Somniosidae
                                        `--0|   ,--0 Euprotomicrininae
                                            `--0---0 Dalatiinae
 
Tree 16, char. 168 (2 steps) - 167_vascularisation_pattern_of_hemiaulacorhize_type 
    ,--0 Outgroup
    |       ,--0 Macrourogaleus
    |       |--0 Paraorthacodus
    |       |--0 Synechodus
    |       |--0 Palidiplospinax
    |       |--0 Sphenodus
|--0|   ,--0+--0 Mucroventaor
    |   |   |   ,--0 Pseudonotidanus
    |   |   |--0---0 Welcommia
    |   |   |   ,--0 S_prorogatus
    |   |   `--0+--0 pre_triassic_Synechodus
    `--0|       `--0 Rhomphaiodon
        |           ,--0 Carcharhiniformes
        |       ,--0---0 Lamniformes
        |   ,--0|   ,--1 Orectolobiformes
        |   |   `--1---1 Heterodontus
        `--0|   ,--0 Chlamydoselachus
            |   |       ,--0 Notorynchus
            `--0|   ,--0|   ,--0 Heptranchias
                |   |   `--0---0 Hexanchus
                `--0|   ,--0 Echinorhinus
                    |   |       ,--0 Squalidae
                    `--0|   ,--0|   ,--0 Pristiophoridae
                        |   |   `--0---1 Squatina
                        `--0|   ,--0 Centrophoridae
                            `--0|   ,--0 Etmopteridae
                                `--0|   ,--0 Oxynotus
                                    `--0|   ,--0 Somniosidae
                                        `--0|   ,--0 Euprotomicrininae
                                            `--0---0 Dalatiinae
 
Tree 16, char. 169 (2 steps) - 168_vascularisation_pattern_of_holaulacorhize_type 
    ,--0 Outgroup
    |       ,--0 Macrourogaleus
    |       |--0 Paraorthacodus
    |       |--0 Synechodus
    |       |--0 Palidiplospinax
    |       |--0 Sphenodus
|--0|   ,--0+--0 Mucroventaor
    |   |   |   ,--0 Pseudonotidanus
    |   |   |--0---0 Welcommia
    |   |   |   ,--0 S_prorogatus
    |   |   `--0+--0 pre_triassic_Synechodus
    `--0|       `--0 Rhomphaiodon
        |           ,--1 Carcharhiniformes
        |       ,--1---1 Lamniformes
        |   ,--0|   ,--0 Orectolobiformes
        |   |   `--0---0 Heterodontus
        `--0|   ,--0 Chlamydoselachus
            |   |       ,--0 Notorynchus
            `--0|   ,--0|   ,--0 Heptranchias
                |   |   `--0---0 Hexanchus
                `--0|   ,--0 Echinorhinus
                    |   |       ,--0 Squalidae
                    `--0|   ,--0|   ,--1 Pristiophoridae
                        |   |   `--0---0 Squatina
                        `--0|   ,--0 Centrophoridae
                            `--0|   ,--0 Etmopteridae
                                `--0|   ,--0 Oxynotus
                                    `--0|   ,--0 Somniosidae
                                        `--0|   ,--0 Euprotomicrininae
                                            `--0---0 Dalatiinae
 
Tree 16, char. 170 (0 steps) - 169_vascularisation_pattern_of_polyaulacorhize_type 
    ,--0 Outgroup
    |       ,--0 Macrourogaleus
    |       |--0 Paraorthacodus
    |       |--0 Synechodus
    |       |--0 Palidiplospinax
    |       |--0 Sphenodus
|--0|   ,--0+--0 Mucroventaor
    |   |   |   ,--0 Pseudonotidanus
    |   |   |--0---0 Welcommia
    |   |   |   ,--0 S_prorogatus
    |   |   `--0+--0 pre_triassic_Synechodus
    `--0|       `--0 Rhomphaiodon
        |           ,--0 Carcharhiniformes
        |       ,--0---0 Lamniformes
        |   ,--0|   ,--0 Orectolobiformes
        |   |   `--0---0 Heterodontus
        `--0|   ,--0 Chlamydoselachus
            |   |       ,--0 Notorynchus
            `--0|   ,--0|   ,--0 Heptranchias
                |   |   `--0---0 Hexanchus
                `--0|   ,--0 Echinorhinus
                    |   |       ,--0 Squalidae
                    `--0|   ,--0|   ,--0 Pristiophoridae
                        |   |   `--0---0 Squatina
                        `--0|   ,--0 Centrophoridae
                            `--0|   ,--0 Etmopteridae
                                `--0|   ,--0 Oxynotus
                                    `--0|   ,--0 Somniosidae
                                        `--0|   ,--0 Euprotomicrininae
                                            `--0---0 Dalatiinae
 
Tree 16, char. 174 (1 steps) - 170_labial_root_depression_in_basal_view 
    ,--0 Outgroup
    |       ,--1 Macrourogaleus
    |       |--1 Paraorthacodus
    |       |--1 Synechodus
    |       |--1 Palidiplospinax
    |       |--1 Sphenodus
|--0|   ,--1+--1 Mucroventaor
    |   |   |   ,--1 Pseudonotidanus
    |   |   |--1---1 Welcommia
    |   |   |   ,--1 S_prorogatus
    |   |   `--1+--1 pre_triassic_Synechodus
    `--0|       `--1 Rhomphaiodon
        |           ,--0 Carcharhiniformes
        |       ,--0---0 Lamniformes
        |   ,--0|   ,--0 Orectolobiformes
        |   |   `--0---0 Heterodontus
        `--0|   ,--0 Chlamydoselachus
            |   |       ,--0 Notorynchus
            `--0|   ,--0|   ,--0 Heptranchias
                |   |   `--0---0 Hexanchus
                `--0|   ,--0 Echinorhinus
                    |   |       ,--0 Squalidae
                    `--0|   ,--0|   ,--0 Pristiophoridae
                        |   |   `--0---0 Squatina
                        `--0|   ,--0 Centrophoridae
                            `--0|   ,--0 Etmopteridae
                                `--0|   ,--0 Oxynotus
                                    `--0|   ,--0 Somniosidae
                                        `--0|   ,--0 Euprotomicrininae
                                            `--0---0 Dalatiinae
 
Group freqs., 1000 replicates, cut=50 (tree 0) - Jacknifing (P=36) 
   ,-- Outgroup
   |          ,-- Macrourogaleus
   |          |-- Paraorthacodus
   |          |-- Synechodus
   |          |-- Palidiplospinax
   |          |-- Sphenodus
|--|     ,--56+-- Mucroventaor
   |     |    |    ,-- Pseudonotidanus
   |     |    |--48--- Welcommia
   |     |    |    ,-- S_prorogatus
   |     |    `--59+-- pre_triassic_Synechodus
   `--100|         `-- Rhomphaiodon
         |              ,-- Carcharhiniformes
         |         ,--92--- Lamniformes
         |    ,--82|    ,-- Orectolobiformes
         |    |    `--61--- Heterodontus
         `--17|    ,-- Chlamydoselachus
              |    |         ,-- Notorynchus
              `--60|    ,--97|    ,-- Heptranchias
                   |    |    `--70--- Hexanchus
                   `--38|    ,-- Echinorhinus
                        |    |         ,-- Squalidae
                        `--63|    ,--53|    ,-- Pristiophoridae
                             |    |    `--95--- Squatina
                             `--69|    ,-- Centrophoridae
                                  `--65|    ,-- Etmopteridae
                                       `--91|    ,-- Oxynotus
                                            `--48|    ,-- Somniosidae
                                                 `--30|    ,-- Euprotomicrininae
                                                      `--19--- Dalatiinae
 
GC values, 1000 replicates, cut=50 (tree 1) - Jacknifing (P=36) 
   ,-- Outgroup
   |          ,-- Macrourogaleus
   |          |-- Paraorthacodus
   |          |-- Synechodus
   |          |-- Palidiplospinax
   |          |-- Sphenodus
|--|     ,--51+-- Mucroventaor
   |     |    |    ,-- Pseudonotidanus
   |     |    |--48--- Welcommia
   |     |    |    ,-- S_prorogatus
   |     |    `--59+-- pre_triassic_Synechodus
   `--100|         `-- Rhomphaiodon
         |               ,-- Carcharhiniformes
         |          ,--92--- Lamniformes
         |     ,--82|    ,-- Orectolobiformes
         |     |    `--41--- Heterodontus
         `--[4]|    ,-- Chlamydoselachus
               |    |         ,-- Notorynchus
               `--59|    ,--97|    ,-- Heptranchias
                    |    |    `--64--- Hexanchus
                    `--11|    ,-- Echinorhinus
                         |    |         ,-- Squalidae
                         `--55|    ,--41|    ,-- Pristiophoridae
                              |    |    `--95--- Squatina
                              `--68|    ,-- Centrophoridae
                                   `--64|    ,-- Etmopteridae
                                        `--91|    ,-- Oxynotus
                                             `--32|    ,-- Somniosidae
                                                  `--14|   ,-- Euprotomicrininae
                                                       `--4--- Dalatiinae
 
0 trees in memory 
Reading from Klug_trees.tre 
'tree(s) from TNT, for data in Klug_neoselachian_B.tnt'
16 trees read (trees 0-15) 
 
Note: for consensus calculation, trees will be 
temporarily collapsed (when min. branch length = 0) 
Strict consensus of 16 trees (0 taxa excluded) calculated, as tree 16 
 
WARNING: 
Non-binary starting trees will be dichotomized (randomly) 
 
 
Tree 16, TBR moves (sorted by number) 
 
----------------------------------------------------------------
  number     maximum     rerooting       node     taxon
 of moves    distance    depth:node     number    name
----------------------------------------------------------------
     36          5         2:54           56   
     28          3         2:54           51   
     20          3         2:53           50   
     18          4         3:53           58   
     18          2         1:54           52   
     12          5         4:54           49   
     12          6         1:54           29      Macrourogaleus  
     12          7         5:53           22      Mucroventaor  
     10          5         4:53           28      Paraorthacodus  
     10          4         2:53           27      Synechodus  
     10          6         5:53           23      Sphenodus  
      8          5         4:53           57   
      5          5         0              25      Palidiplospinax  
      2          2         1:56           26      S_prorogatus  
      2          2         0              24      pre_triassic_Synechodus  
      2          2         1:56           21      Rhomphaiodon  
      1          2         0              54   
----------------------------------------------------------------
 
 
0 trees in memory 
Reading from Klug_neoselachian_B.tnt 
 
WARNING: 
Data from:

       Klug_neoselachian_B.tnt 

will be replaced with data from:

       Klug_neoselachian_B.tnt 
 
 
Matrix (179x30, 16 states). Memory required for data: 0.33 Mbytes 
 
WARNING: 
Symbol '-' in taxon names will be changed to '_' (=underscore). 
 
Outgroup is taxon 0  -  Outgroup 
Space for 700000 trees in memory 
Taxon names is ON 
Repl. Algor.     Tree        Score       Best Score   Time       Rearrangs.
10000 TBR    10216 of 10216  ------      251          0:00:20    260,094,750   
Completed 10000 random addition sequences.
Total rearrangements examined: 260,094,750. 
Best score hit 5829 times out of 10000 (some replications overflowed).
Best score (TBR): 251.  184 trees retained. 
Tree file: Klug_trees_1954.tre 
184 trees saved to Klug_trees_1954.tre           
Closing Klug_trees_1954.tre (with 184 trees saved)
 
Synapomorphies common to 184 trees 
   ,-- Outgroup
   |  ,-- Macrourogaleus
   |  |-- Paraorthacodus
   |  |-- Synechodus
   |  |--175 S_prorogatus
   |  |-- Palidiplospinax
|--|  |-- pre_triassic_Synechodus
   |  |--176 Sphenodus
   |  |-- Mucroventaor
   |  |-- Rhomphaiodon
   |  |-- Pseudonotidanus
   `--+-- Welcommia
      |-- Chlamydoselachus
      |                         ,--48,122 Carcharhiniformes
      |                  ,--0,92---70,139,165,177 Lamniformes
      |--11,31,52,106,134|                   ,--50,58 Orectolobiformes
      |                  `--2,17,44,55,93,136---0,56,123,148 Heterodontus
      |                                                                    ,-- Notorynchus
      |                        ,--10,40,57,59,77,80,111,121,124,135,142,143|         ,--21,150,154 Heptranchias
      |                        |                                           `--4,13,52--- Hexanchus
      `--34,56,60,81,96,100,123|                          ,--57,79,82,108,150 Echinorhinus
                               |                          |                                             ,--98,163 Squalidae
                               `--18,23,53,106,128,133,136|                        ,--61,74,90,97,99,101|                                                                ,--1,6,24,25,28,29,31,39,42,82,83,113,152 Pristiophoridae
                                                          |                        |                    `--3,12,14,16,27,34,54,55,64,66,84,86,107,112,125,131,153,162,176---41,75,80,115,116,119,120,121,151,178 Squatina
                                                          `--6,20,31,52,59,72,80,94|    ,--108,126 Centrophoridae
                                                                                   `--51|          ,--35,37,47,153 Etmopteridae
                                                                                        `--63,69,71|               ,--4 Oxynotus
                                                                                                   `--55,73,108,132|     ,--30,105 Somniosidae
                                                                                                                   `--123|     ,--22,32,41,47,124 Euprotomicrininae
                                                                                                                         `--153---29,62,73 Dalatiinae
 
Note: for consensus calculation, trees will be 
temporarily collapsed (when min. branch length = 0) 
Strict consensus of 184 trees (0 taxa excluded) calculated, as tree 184 
 
Tree 184: 
   ,-- Outgroup
   |  ,-- Macrourogaleus
   |  |-- Paraorthacodus
   |  |-- Synechodus
   |  |-- S_prorogatus
   |  |-- Palidiplospinax
|--|  |-- pre_triassic_Synechodus
   |  |-- Sphenodus
   |  |-- Mucroventaor
   |  |-- Rhomphaiodon
   |  |-- Pseudonotidanus
   `--+-- Welcommia
      |-- Chlamydoselachus
      |     ,-- Carcharhiniformes
      |  ,----- Lamniformes
      |--|  ,-- Orectolobiformes
      |  `----- Heterodontus
      |     ,-- Notorynchus
      |  ,--|  ,-- Heptranchias
      |  |  `----- Hexanchus
      `--|  ,-- Echinorhinus
         |  |     ,-- Squalidae
         `--|  ,--|  ,-- Pristiophoridae
            |  |  `----- Squatina
            `--|  ,-- Centrophoridae
               `--|  ,-- Etmopteridae
                  `--|  ,-- Oxynotus
                     `--|  ,-- Somniosidae
                        `--|  ,-- Euprotomicrininae
                           `----- Dalatiinae
 
 
Tree 184, char. 171 (7 steps) - Rootvas_1954 
     ,--0 Outgroup
     |   ,--1 Macrourogaleus
     |   |--1 Paraorthacodus
     |   |--1 Synechodus
     |   |--1 S_prorogatus
     |   |--1 Palidiplospinax
|--01|   |--1 pre_triassic_Synechodus
     |   |--1 Sphenodus
     |   |--1 Mucroventaor
     |   |--1 Rhomphaiodon
     |   |--1 Pseudonotidanus
     `--1+--1 Welcommia
         |--0 Chlamydoselachus
         |         ,--3 Carcharhiniformes
         |     ,--3---3 Lamniformes
         |--123|   ,--2 Orectolobiformes
         |     `--2---2 Heterodontus
         |       ,--0 Notorynchus
         |   ,--0|   ,--0 Heptranchias
         |   |   `--0---0 Hexanchus
         `--0|   ,--0 Echinorhinus
             |   |       ,--0 Squalidae
             `--0|   ,--0|     ,--3 Pristiophoridae
                 |   |   `--023---2 Squatina
                 `--0|   ,--0 Centrophoridae
                     `--0|   ,--0 Etmopteridae
                         `--0|   ,--0 Oxynotus
                             `--0|   ,--0 Somniosidae
                                 `--0|   ,--0 Euprotomicrininae
                                     `--0---0 Dalatiinae
 
Group freqs., 1000 replicates, cut=50 (tree 0) - Jacknifing (P=36) 
   ,-- Outgroup
   |     ,-- Macrourogaleus
   |     |-- Paraorthacodus
   |     |-- Synechodus
   |     |-- S_prorogatus
   |     |-- Palidiplospinax
|--|     |-- pre_triassic_Synechodus
   |     |-- Sphenodus
   |     |-- Mucroventaor
   |     |-- Rhomphaiodon
   |     |-- Pseudonotidanus
   `--100+-- Welcommia
         |-- Chlamydoselachus
         |         ,-- Carcharhiniformes
         |    ,--68--- Lamniformes
         |--52|    ,-- Orectolobiformes
         |    `--49--- Heterodontus
         |         ,-- Notorynchus
         |    ,--64|    ,-- Heptranchias
         |    |    `--46--- Hexanchus
         `--29|    ,-- Echinorhinus
              |    |         ,-- Squalidae
              `--67|    ,--72|    ,-- Pristiophoridae
                   |    |    `--96--- Squatina
                   `--78|    ,-- Centrophoridae
                        `--58|    ,-- Etmopteridae
                             `--80|    ,-- Oxynotus
                                  `--45|    ,-- Somniosidae
                                       `--29|    ,-- Euprotomicrininae
                                            `--18--- Dalatiinae
 
GC values, 1000 replicates, cut=50 (tree 1) - Jacknifing (P=36) 
   ,-- Outgroup
   |     ,-- Macrourogaleus
   |     |-- Paraorthacodus
   |     |-- Synechodus
   |     |-- S_prorogatus
   |     |-- Palidiplospinax
|--|     |-- pre_triassic_Synechodus
   |     |-- Sphenodus
   |     |-- Mucroventaor
   |     |-- Rhomphaiodon
   |     |-- Pseudonotidanus
   `--100+-- Welcommia
         |-- Chlamydoselachus
         |         ,-- Carcharhiniformes
         |    ,--68--- Lamniformes
         |--51|    ,-- Orectolobiformes
         |    `--32--- Heterodontus
         |         ,-- Notorynchus
         |    ,--64|    ,-- Heptranchias
         |    |    `--39--- Hexanchus
         `--23|    ,-- Echinorhinus
              |    |         ,-- Squalidae
              `--65|    ,--65|    ,-- Pristiophoridae
                   |    |    `--96--- Squatina
                   `--77|    ,-- Centrophoridae
                        `--55|    ,-- Etmopteridae
                             `--79|    ,-- Oxynotus
                                  `--31|    ,-- Somniosidae
                                       `--15|   ,-- Euprotomicrininae
                                            `--4--- Dalatiinae
 
0 trees in memory 
Reading from Klug_trees_1954.tre 
'tree(s) from TNT, for data in Klug_neoselachian_B.tnt'
184 trees read (trees 0-183) 
 
Note: for consensus calculation, trees will be 
temporarily collapsed (when min. branch length = 0) 
Strict consensus of 184 trees (0 taxa excluded) calculated, as tree 184 
 
WARNING: 
Non-binary starting trees will be dichotomized (randomly) 
 
 
Tree 184, TBR moves (sorted by number) 
 
----------------------------------------------------------------
  number     maximum     rerooting       node     taxon
 of moves    distance    depth:node     number    name
----------------------------------------------------------------
    112          7         4:37           55   
    101          5         3:37           43   
     93          4         2:37           44   
     90          8         5:37           58   
     90          8         1:37           35   
     77          3         1:37           45   
     60          9         6:37           57   
     60          9         2:37           34   
     44         13         8:37           20      Pseudonotidanus  
     32          9         5:37           19      Welcommia  
     27         11         7:37           29      Macrourogaleus  
     26          7         2:37           26      S_prorogatus  
     26          9         5:37           24      pre_triassic_Synechodus  
     26         10         6:37           22      Mucroventaor  
     26          9         2:37           21      Rhomphaiodon  
     24         11         8:37           28      Paraorthacodus  
     24         11         4:37           25      Palidiplospinax  
     23          7         5:37           41   
     23         10         3:37            5      Chlamydoselachus  
     22          6         4:37           42   
     21         10         7:37           56   
     21          9         0              27      Synechodus  
     20          6         3:37           23      Sphenodus  
     16          5         4:37           32   
     11          4         3:37           33   
----------------------------------------------------------------
 
 
0 trees in memory 
Reading from Klug_neoselachian_B.tnt 
 
WARNING: 
Data from:

       Klug_neoselachian_B.tnt 

will be replaced with data from:

       Klug_neoselachian_B.tnt 
 
 
Matrix (179x30, 16 states). Memory required for data: 0.33 Mbytes 
 
WARNING: 
Symbol '-' in taxon names will be changed to '_' (=underscore). 
 
Outgroup is taxon 0  -  Outgroup 
Space for 700000 trees in memory 
Taxon names is ON 
Repl. Algor.     Tree        Score       Best Score   Time       Rearrangs.
10000 TBR    27481 of 27481  ------      251          0:00:25    366,867,899   
Completed 10000 random addition sequences.
Total rearrangements examined: 366,867,899. 
Best score hit 4170 times out of 10000 (some replications overflowed).
Best score (TBR): 251.  4541 trees retained. 
Tree file: Klug_trees_1987.tre 
4541 trees saved to Klug_trees_1987.tre           
Closing Klug_trees_1987.tre (with 4541 trees saved)
 
Synapomorphies common to 4541 trees 
   ,-- Outgroup
   |  ,-- Macrourogaleus
   |  |-- Paraorthacodus
   |  |-- Synechodus
   |  |--175 S_prorogatus
   |  |-- Palidiplospinax
|--|  |-- pre_triassic_Synechodus
   |  |--176 Sphenodus
   |  |-- Mucroventaor
   |  |-- Rhomphaiodon
   |  |-- Pseudonotidanus
   |  |-- Welcommia
   `--+-- Heptranchias
      |-- Notorynchus
      |-- Hexanchus
      |-- Chlamydoselachus
      |  ,--48,122 Carcharhiniformes
      |-----70,139,165,177 Lamniformes
      |     ,--50,58 Orectolobiformes
      |--136---0,56,123,148 Heterodontus
      |     ,--57,79,82,108,150 Echinorhinus
      |     |                                             ,--98,163 Squalidae
      `--136|                        ,--61,74,90,97,99,101|                                                                ,--1,6,24,25,28,29,31,39,42,82,83,113,152 Pristiophoridae
            |                        |                    `--3,12,14,16,27,34,54,55,64,66,84,86,107,112,125,131,153,162,176---41,75,80,115,116,119,120,121,151,178 Squatina
            `--6,20,31,52,59,72,80,94|    ,--108,126 Centrophoridae
                                     `--51|          ,--35,37,47,153 Etmopteridae
                                          `--63,69,71|               ,--4 Oxynotus
                                                     `--55,73,108,132|     ,--30,105 Somniosidae
                                                                     `--123|     ,--22,32,41,47,124 Euprotomicrininae
                                                                           `--153---29,62,73 Dalatiinae
 
Note: for consensus calculation, trees will be 
temporarily collapsed (when min. branch length = 0) 
Strict consensus of 4541 trees (0 taxa excluded) calculated, as tree 4541 
 
Tree 4541: 
   ,-- Outgroup
   |  ,-- Macrourogaleus
   |  |-- Paraorthacodus
   |  |-- Synechodus
   |  |-- S_prorogatus
   |  |-- Palidiplospinax
|--|  |-- pre_triassic_Synechodus
   |  |-- Sphenodus
   |  |-- Mucroventaor
   |  |-- Rhomphaiodon
   |  |-- Pseudonotidanus
   |  |-- Welcommia
   `--+-- Heptranchias
      |-- Notorynchus
      |-- Hexanchus
      |-- Chlamydoselachus
      |  ,-- Carcharhiniformes
      |----- Lamniformes
      |  ,-- Orectolobiformes
      |----- Heterodontus
      |  ,-- Echinorhinus
      |  |     ,-- Squalidae
      `--|  ,--|  ,-- Pristiophoridae
         |  |  `----- Squatina
         `--|  ,-- Centrophoridae
            `--|  ,-- Etmopteridae
               `--|  ,-- Oxynotus
                  `--|  ,-- Somniosidae
                     `--|  ,-- Euprotomicrininae
                        `----- Dalatiinae
 
 
Tree 4541, char. 172 (6 steps) - Rootvas_1987 
     ,--0 Outgroup
     |   ,--1 Macrourogaleus
     |   |--1 Paraorthacodus
     |   |--1 Synechodus
     |   |--1 S_prorogatus
     |   |--1 Palidiplospinax
|--01|   |--1 pre_triassic_Synechodus
     |   |--1 Sphenodus
     |   |--1 Mucroventaor
     |   |--1 Rhomphaiodon
     |   |--1 Pseudonotidanus
     |   |--1 Welcommia
     `--1+--?=1 Heptranchias
         |--?=1 Notorynchus
         |--?=1 Hexanchus
         |--?=1 Chlamydoselachus
         |   ,--3 Carcharhiniformes
         |--3---3 Lamniformes
         |   ,--2 Orectolobiformes
         |--2---2 Heterodontus
         |      ,--?=0123 Echinorhinus
         |      |             ,--?=0123 Squalidae
         `--0123|      ,--0123|      ,--3 Pristiophoridae
                |      |      `--0123---2 Squatina
                `--0123|      ,--0 Centrophoridae
                       `--0123|      ,--?=0123 Etmopteridae
                              `--0123|      ,--?=0123 Oxynotus
                                     `--0123|      ,--?=0123 Somniosidae
                                            `--0123|      ,--?=0123 Euprotomicrininae
                                                   `--0123---?=0123 Dalatiinae
 
Group freqs., 1000 replicates, cut=50 (tree 0) - Jacknifing (P=36) 
   ,-- Outgroup
   |     ,-- Macrourogaleus
   |     |-- Paraorthacodus
   |     |-- Synechodus
   |     |-- S_prorogatus
   |     |-- Palidiplospinax
|--|     |-- pre_triassic_Synechodus
   |     |-- Sphenodus
   |     |-- Mucroventaor
   |     |-- Rhomphaiodon
   |     |-- Pseudonotidanus
   |     |-- Welcommia
   `--100+-- Heptranchias
         |-- Notorynchus
         |-- Hexanchus
         |-- Chlamydoselachus
         |    ,-- Carcharhiniformes
         |--68--- Lamniformes
         |    ,-- Orectolobiformes
         |--47--- Heterodontus
         |    ,-- Echinorhinus
         |    |         ,-- Squalidae
         `--55|    ,--66|    ,-- Pristiophoridae
              |    |    `--94--- Squatina
              `--62|    ,-- Centrophoridae
                   `--46|    ,-- Etmopteridae
                        `--65|    ,-- Oxynotus
                             `--36|    ,-- Somniosidae
                                  `--23|    ,-- Euprotomicrininae
                                       `--15--- Dalatiinae
 
GC values, 1000 replicates, cut=50 (tree 1) - Jacknifing (P=36) 
   ,-- Outgroup
   |     ,-- Macrourogaleus
   |     |-- Paraorthacodus
   |     |-- Synechodus
   |     |-- S_prorogatus
   |     |-- Palidiplospinax
|--|     |-- pre_triassic_Synechodus
   |     |-- Sphenodus
   |     |-- Mucroventaor
   |     |-- Rhomphaiodon
   |     |-- Pseudonotidanus
   |     |-- Welcommia
   `--100+-- Heptranchias
         |-- Notorynchus
         |-- Hexanchus
         |-- Chlamydoselachus
         |    ,-- Carcharhiniformes
         |--68--- Lamniformes
         |    ,-- Orectolobiformes
         |--28--- Heterodontus
         |    ,-- Echinorhinus
         |    |         ,-- Squalidae
         `--53|    ,--60|    ,-- Pristiophoridae
              |    |    `--94--- Squatina
              `--59|    ,-- Centrophoridae
                   `--44|    ,-- Etmopteridae
                        `--64|    ,-- Oxynotus
                             `--24|    ,-- Somniosidae
                                  `--12|   ,-- Euprotomicrininae
                                       `--3--- Dalatiinae
 
0 trees in memory 
Reading from Klug_trees_1987.tre 
'tree(s) from TNT, for data in Klug_neoselachian_B.tnt'
4541 trees read (trees 0-4540) 
 
Note: for consensus calculation, trees will be 
temporarily collapsed (when min. branch length = 0) 
Strict consensus of 4541 trees (0 taxa excluded) calculated, as tree 4541 
 
WARNING: 
Non-binary starting trees will be dichotomized (randomly) 
 
 
Tree 4541, TBR moves (sorted by number) 
 
----------------------------------------------------------------
  number     maximum     rerooting       node     taxon
 of moves    distance    depth:node     number    name
----------------------------------------------------------------
    534          9         4:42           37   
    340         11         6:42           47   
    252         12         7:42           46   
    235          8         3:42           38   
    219          6         1:42           40   
    200          7         2:42           39   
    194         12         8:42           45   
    176          5         0              41   
    108          4         0              42   
     66          9         1:33           58   
     52         12         0              32   
     50         14         5:33           19      Welcommia  
     46         14         2:33           20      Pseudonotidanus  
     35         14         2:42           29      Macrourogaleus  
     35         13         8:42           23      Sphenodus  
     34         12         7:42           24      pre_triassic_Synechodus  
     32         11         7:42           26      S_prorogatus  
     32         11         3:33           21      Rhomphaiodon  
     31         12         2:33            5      Chlamydoselachus  
     30         10         2:33           22      Mucroventaor  
     25         11         3:33           28      Paraorthacodus  
     23         10         2:33           57   
     20          8         5:33           25      Palidiplospinax  
     18          7         4:33           56   
     17          8         4:42           27      Synechodus  
     12         11         7:42            7      Notorynchus  
     11         10         6:42           43   
      8          4         5:42           36   
      6          3         1:33           31   
      5          7         1:33           35   
      4          3         1:32           34   
----------------------------------------------------------------
 
 
0 trees in memory 
Reading from Klug_neoselachian_B.tnt 
 
WARNING: 
Data from:

       Klug_neoselachian_B.tnt 

will be replaced with data from:

       Klug_neoselachian_B.tnt 
 
 
Matrix (179x30, 16 states). Memory required for data: 0.33 Mbytes 
 
WARNING: 
Symbol '-' in taxon names will be changed to '_' (=underscore). 
 
Outgroup is taxon 0  -  Outgroup 
Space for 700000 trees in memory 
Taxon names is ON 
Repl. Algor.     Tree        Score       Best Score   Time       Rearrangs.
10000 TBR    29250 of 29250  ------      251          0:00:27    386,577,737   
Completed 10000 random addition sequences.
Total rearrangements examined: 386,577,737. 
Best score hit 4008 times out of 10000 (some replications overflowed).
Best score (TBR): 251.  4970 trees retained. 
Tree file: Klug_trees_2012.tre 
4970 trees saved to Klug_trees_2012.tre           
Closing Klug_trees_2012.tre (with 4970 trees saved)
 
Synapomorphies common to 4970 trees 
   ,-- Outgroup
   |  ,-- Macrourogaleus
   |  |-- Paraorthacodus
   |  |-- Synechodus
   |  |--175 S_prorogatus
   |  |-- Palidiplospinax
|--|  |-- pre_triassic_Synechodus
   |  |--176 Sphenodus
   |  |-- Mucroventaor
   |  |-- Rhomphaiodon
   |  |-- Pseudonotidanus
   |  |-- Welcommia
   `--+-- Heptranchias
      |-- Notorynchus
      |-- Hexanchus
      |--173 Chlamydoselachus
      |  ,--48,122 Carcharhiniformes
      |-----70,139,165,177 Lamniformes
      |     ,--50,58 Orectolobiformes
      |--136---0,56,123,148 Heterodontus
      |     ,--57,79,82,108,150 Echinorhinus
      |     |                                                 ,--98,163 Squalidae
      `--136|                            ,--61,74,90,97,99,101|                                                                ,--1,6,24,25,28,29,31,39,42,82,83,113,152 Pristiophoridae
            |                            |                    `--3,12,14,16,27,34,54,55,64,66,84,86,107,112,125,131,153,162,176---41,75,80,115,116,119,120,121,151,173,178 Squatina
            `--6,20,31,52,59,72,80,94,173|    ,--108,126 Centrophoridae
                                         `--51|          ,--35,37,47,153 Etmopteridae
                                              `--63,69,71|               ,--4 Oxynotus
                                                         `--55,73,108,132|     ,--30,105 Somniosidae
                                                                         `--123|     ,--22,32,41,47,124 Euprotomicrininae
                                                                               `--153---29,62,73 Dalatiinae
 
Note: for consensus calculation, trees will be 
temporarily collapsed (when min. branch length = 0) 
Strict consensus of 4970 trees (0 taxa excluded) calculated, as tree 4970 
 
Tree 4970: 
   ,-- Outgroup
   |  ,-- Macrourogaleus
   |  |-- Paraorthacodus
   |  |-- Synechodus
   |  |-- S_prorogatus
   |  |-- Palidiplospinax
|--|  |-- pre_triassic_Synechodus
   |  |-- Sphenodus
   |  |-- Mucroventaor
   |  |-- Rhomphaiodon
   |  |-- Pseudonotidanus
   |  |-- Welcommia
   `--+-- Heptranchias
      |-- Notorynchus
      |-- Hexanchus
      |-- Chlamydoselachus
      |  ,-- Carcharhiniformes
      |----- Lamniformes
      |  ,-- Orectolobiformes
      |----- Heterodontus
      |  ,-- Echinorhinus
      |  |     ,-- Squalidae
      `--|  ,--|  ,-- Pristiophoridae
         |  |  `----- Squatina
         `--|  ,-- Centrophoridae
            `--|  ,-- Etmopteridae
               `--|  ,-- Oxynotus
                  `--|  ,-- Somniosidae
                     `--|  ,-- Euprotomicrininae
                        `----- Dalatiinae
 
 
Tree 4970, char. 173 (6 steps) - Rootvas_2012 
     ,--0 Outgroup
     |   ,--1 Macrourogaleus
     |   |--1 Paraorthacodus
     |   |--1 Synechodus
     |   |--1 S_prorogatus
     |   |--1 Palidiplospinax
|--01|   |--1 pre_triassic_Synechodus
     |   |--1 Sphenodus
     |   |--1 Mucroventaor
     |   |--1 Rhomphaiodon
     |   |--1 Pseudonotidanus
     |   |--1 Welcommia
     `--1+--1 Heptranchias
         |--1 Notorynchus
         |--1 Hexanchus
         |--0 Chlamydoselachus
         |   ,--3 Carcharhiniformes
         |--3---3 Lamniformes
         |   ,--2 Orectolobiformes
         |--2---2 Heterodontus
         |   ,--1 Echinorhinus
         |   |       ,--3 Squalidae
         `--1|   ,--3|   ,--3 Pristiophoridae
             |   |   `--3---2 Squatina
             `--3|   ,--3 Centrophoridae
                 `--3|   ,--3 Etmopteridae
                     `--3|   ,--3 Oxynotus
                         `--3|   ,--3 Somniosidae
                             `--3|   ,--3 Euprotomicrininae
                                 `--3---3 Dalatiinae
 
Group freqs., 1000 replicates, cut=50 (tree 0) - Jacknifing (P=36) 
   ,-- Outgroup
   |     ,-- Macrourogaleus
   |     |-- Paraorthacodus
   |     |-- Synechodus
   |     |-- S_prorogatus
   |     |-- Palidiplospinax
|--|     |-- pre_triassic_Synechodus
   |     |-- Sphenodus
   |     |-- Mucroventaor
   |     |-- Rhomphaiodon
   |     |-- Pseudonotidanus
   |     |-- Welcommia
   `--100+-- Heptranchias
         |-- Notorynchus
         |-- Hexanchus
         |-- Chlamydoselachus
         |    ,-- Carcharhiniformes
         |--68--- Lamniformes
         |    ,-- Orectolobiformes
         |--50--- Heterodontus
         |    ,-- Echinorhinus
         |    |         ,-- Squalidae
         `--55|    ,--75|    ,-- Pristiophoridae
              |    |    `--97--- Squatina
              `--82|    ,-- Centrophoridae
                   `--58|    ,-- Etmopteridae
                        `--81|    ,-- Oxynotus
                             `--46|    ,-- Somniosidae
                                  `--29|    ,-- Euprotomicrininae
                                       `--18--- Dalatiinae
 
GC values, 1000 replicates, cut=50 (tree 1) - Jacknifing (P=36) 
   ,-- Outgroup
   |     ,-- Macrourogaleus
   |     |-- Paraorthacodus
   |     |-- Synechodus
   |     |-- S_prorogatus
   |     |-- Palidiplospinax
|--|     |-- pre_triassic_Synechodus
   |     |-- Sphenodus
   |     |-- Mucroventaor
   |     |-- Rhomphaiodon
   |     |-- Pseudonotidanus
   |     |-- Welcommia
   `--100+-- Heptranchias
         |-- Notorynchus
         |-- Hexanchus
         |-- Chlamydoselachus
         |    ,-- Carcharhiniformes
         |--68--- Lamniformes
         |    ,-- Orectolobiformes
         |--31--- Heterodontus
         |    ,-- Echinorhinus
         |    |         ,-- Squalidae
         `--54|    ,--67|    ,-- Pristiophoridae
              |    |    `--97--- Squatina
              `--81|    ,-- Centrophoridae
                   `--56|    ,-- Etmopteridae
                        `--80|    ,-- Oxynotus
                             `--32|    ,-- Somniosidae
                                  `--15|   ,-- Euprotomicrininae
                                       `--4--- Dalatiinae
 
0 trees in memory 
Reading from Klug_trees_2012.tre 
'tree(s) from TNT, for data in Klug_neoselachian_B.tnt'
4970 trees read (trees 0-4969) 
 
Note: for consensus calculation, trees will be 
temporarily collapsed (when min. branch length = 0) 
Strict consensus of 4970 trees (0 taxa excluded) calculated, as tree 4970 
 
WARNING: 
Non-binary starting trees will be dichotomized (randomly) 
 
 
Tree 4970, TBR moves (sorted by number) 
 
----------------------------------------------------------------
  number     maximum     rerooting       node     taxon
 of moves    distance    depth:node     number    name
----------------------------------------------------------------
    279          7         3:35           37   
     60          4         1:34           32   
     55          3         0              33   
     46          5         0              43   
     45          6         2:34           40   
     45         10         3:35           31   
     35          4         1:34           38   
     35         12         5:35           20      Pseudonotidanus  
     33         12         2:34           44   
     30          4         7:35           56   
     30          9         4:35           26      S_prorogatus  
     30         11         1:34           21      Rhomphaiodon  
     28          3         6:35           53   
     24          5         8:35           58   
     24          6         1:34           42   
     24         11         9:35           29      Macrourogaleus  
     22          4         4:35           55   
     20          7         4:35           36   
     19          8         4:34            6      Hexanchus  
     18          2         5:35           54   
     18          6         3:34           19      Welcommia  
     18          6         4:35            7      Notorynchus  
     17          7         3:34           39   
     16          5         3:35           41   
     16          7         1:43            8      Heptranchias  
     12          6         5:35           28      Paraorthacodus  
     12          7        10:35           27      Synechodus  
     12          7        10:35           25      Palidiplospinax  
     12          5         6:35           24      pre_triassic_Synechodus  
     12          5         8:35           23      Sphenodus  
     12          4         7:35           22      Mucroventaor  
     12         10         0               5      Chlamydoselachus  
     10          6         9:35           57   
      3          6         2:43           47   
      1          2         1:44           51   
      1          1         2:44           45   
      1          2         2:44           15      Centrophoridae  
----------------------------------------------------------------
 
 
Reading from Klug_trees_1954_con.tre 
'tree(s) from TNT, for data in Klug_neoselachian_B.tnt'
184 trees read (trees 4971-5154) 
No command! 
Error reading line 186 of Klug_trees_1954_con.tre 
rthacodus )))))))); (Outgroup ((((Hetero
                    ^
 
Reading from Klug_trees_1954_con.tre 
'tree(s) from TNT, for data in Klug_neoselachian_B.tnt'
185 trees read (trees 5155-5339) 
Reading from Klug_neoselachian_B.tnt 
 
WARNING: 
Data from:

       Klug_neoselachian_B.tnt 

will be replaced with data from:

       Klug_neoselachian_B.tnt 
 
 
Matrix (179x30, 16 states). Memory required for data: 0.33 Mbytes 
 
WARNING: 
Symbol '-' in taxon names will be changed to '_' (=underscore). 
 
Tree number 185 ? 
0 frequency from 185; 
                    ^
 
Tree number 184 ? 
0 frequency from 184; 
                    ^
 
0 trees in memory 
Reading from Klug_neoselachian_B.tnt 
 
WARNING: 
Data from:

       Klug_neoselachian_B.tnt 

will be replaced with data from:

       Klug_neoselachian_B.tnt 
 
 
Matrix (179x30, 16 states). Memory required for data: 0.33 Mbytes 
 
WARNING: 
Symbol '-' in taxon names will be changed to '_' (=underscore). 
 
Reading from Klug_trees_1954_con.tre 
'tree(s) from TNT, for data in Klug_neoselachian_B.tnt'
185 trees read (trees 0-184) 
 
Group freqs., 1000 replicates, cut=50 (tree 0) - Jacknifing (P=36) 
   ,-- Outgroup
   |          ,-- Macrourogaleus
   |          |-- Paraorthacodus
   |          |-- Synechodus
   |          |-- Palidiplospinax
   |          |-- Sphenodus
|--|     ,--13+-- Mucroventaor
   |     |    |   ,-- Pseudonotidanus
   |     |    |--0--- Welcommia
   |     |    |   ,-- S_prorogatus
   |     |    `--0+-- pre_triassic_Synechodus
   `--100|        `-- Rhomphaiodon
         |              ,-- Carcharhiniformes
         |         ,--68--- Lamniformes
         |    ,--52|    ,-- Orectolobiformes
         |    |    `--49--- Heterodontus
         `--12|    ,-- Chlamydoselachus
              |    |         ,-- Notorynchus
              `--17|    ,--64|    ,-- Heptranchias
                   |    |    `--46--- Hexanchus
                   `--29|    ,-- Echinorhinus
                        |    |         ,-- Squalidae
                        `--67|    ,--72|    ,-- Pristiophoridae
                             |    |    `--96--- Squatina
                             `--78|    ,-- Centrophoridae
                                  `--58|    ,-- Etmopteridae
                                       `--80|    ,-- Oxynotus
                                            `--45|    ,-- Somniosidae
                                                 `--29|    ,-- Euprotomicrininae
                                                      `--18--- Dalatiinae
 
GC values, 1000 replicates, cut=50 (tree 1) - Jacknifing (P=36) 
   ,-- Outgroup
   |         ,-- Macrourogaleus
   |         |-- Paraorthacodus
   |         |-- Synechodus
   |         |-- Palidiplospinax
   |         |-- Sphenodus
|--|     ,--4+-- Mucroventaor
   |     |   |   ,-- Pseudonotidanus
   |     |   |--0--- Welcommia
   |     |   |     ,-- S_prorogatus
   |     |   `--[1]+-- pre_triassic_Synechodus
   `--100|         `-- Rhomphaiodon
         |             ,-- Carcharhiniformes
         |        ,--68--- Lamniformes
         |   ,--51|    ,-- Orectolobiformes
         |   |    `--32--- Heterodontus
         `--4|   ,-- Chlamydoselachus
             |   |         ,-- Notorynchus
             `--8|    ,--64|    ,-- Heptranchias
                 |    |    `--39--- Hexanchus
                 `--23|    ,-- Echinorhinus
                      |    |         ,-- Squalidae
                      `--65|    ,--65|    ,-- Pristiophoridae
                           |    |    `--96--- Squatina
                           `--77|    ,-- Centrophoridae
                                `--55|    ,-- Etmopteridae
                                     `--79|    ,-- Oxynotus
                                          `--31|    ,-- Somniosidae
                                               `--15|   ,-- Euprotomicrininae
                                                    `--4--- Dalatiinae
 
0 trees in memory 
Reading from Klug_neoselachian_B.tnt 
 
WARNING: 
Data from:

       Klug_neoselachian_B.tnt 

will be replaced with data from:

       Klug_neoselachian_B.tnt 
 
 
Matrix (179x30, 16 states). Memory required for data: 0.33 Mbytes 
 
WARNING: 
Symbol '-' in taxon names will be changed to '_' (=underscore). 
 
Reading from Klug_trees_1987_con.tre 
'tree(s) from TNT, for data in Klug_neoselachian_B.tnt'
4542 trees read (trees 0-4541) 
 
Group freqs., 1000 replicates, cut=50 (tree 0) - Jacknifing (P=36) 
   ,-- Outgroup
   |         ,-- Macrourogaleus
   |         |-- Paraorthacodus
   |         |-- Synechodus
   |         |-- Palidiplospinax
   |         |-- Sphenodus
|--|     ,--0+-- Mucroventaor
   |     |   |   ,-- Pseudonotidanus
   |     |   |--0--- Welcommia
   |     |   |   ,-- S_prorogatus
   |     |   `--0+-- pre_triassic_Synechodus
   `--100|       `-- Rhomphaiodon
         |             ,-- Carcharhiniformes
         |        ,--68--- Lamniformes
         |   ,--34|    ,-- Orectolobiformes
         |   |    `--47--- Heterodontus
         `--8|   ,-- Chlamydoselachus
             |   |        ,-- Notorynchus
             `--9|   ,--29|    ,-- Heptranchias
                 |   |    `--26--- Hexanchus
                 `--7|    ,-- Echinorhinus
                     |    |         ,-- Squalidae
                     `--55|    ,--66|    ,-- Pristiophoridae
                          |    |    `--94--- Squatina
                          `--62|    ,-- Centrophoridae
                               `--46|    ,-- Etmopteridae
                                    `--65|    ,-- Oxynotus
                                         `--36|    ,-- Somniosidae
                                              `--23|    ,-- Euprotomicrininae
                                                   `--15--- Dalatiinae
 
GC values, 1000 replicates, cut=50 (tree 1) - Jacknifing (P=36) 
   ,-- Outgroup
   |            ,-- Macrourogaleus
   |            |-- Paraorthacodus
   |            |-- Synechodus
   |            |-- Palidiplospinax
   |            |-- Sphenodus
|--|     ,--[17]+-- Mucroventaor
   |     |      |   ,-- Pseudonotidanus
   |     |      |--0--- Welcommia
   |     |      |     ,-- S_prorogatus
   |     |      `--[1]+-- pre_triassic_Synechodus
   `--100|            `-- Rhomphaiodon
         |               ,-- Carcharhiniformes
         |          ,--68--- Lamniformes
         |     ,--33|    ,-- Orectolobiformes
         |     |    `--28--- Heterodontus
         `--[8]|     ,-- Chlamydoselachus
               |     |        ,-- Notorynchus
               `--[7]|   ,--29|    ,-- Heptranchias
                     |   |    `--22--- Hexanchus
                     `--2|    ,-- Echinorhinus
                         |    |         ,-- Squalidae
                         `--53|    ,--60|    ,-- Pristiophoridae
                              |    |    `--94--- Squatina
                              `--59|    ,-- Centrophoridae
                                   `--44|    ,-- Etmopteridae
                                        `--64|    ,-- Oxynotus
                                             `--24|    ,-- Somniosidae
                                                  `--12|   ,-- Euprotomicrininae
                                                       `--3--- Dalatiinae
 
0 trees in memory 
Reading from Klug_neoselachian_B.tnt 
 
WARNING: 
Data from:

       Klug_neoselachian_B.tnt 

will be replaced with data from:

       Klug_neoselachian_B.tnt 
 
 
Matrix (179x30, 16 states). Memory required for data: 0.33 Mbytes 
 
WARNING: 
Symbol '-' in taxon names will be changed to '_' (=underscore). 
 
Reading from Klug_trees_2012_con.tre 
'tree(s) from TNT, for data in Klug_neoselachian_B.tnt'
4971 trees read (trees 0-4970) 
 
Group freqs., 1000 replicates, cut=50 (tree 0) - Jacknifing (P=36) 
   ,-- Outgroup
   |         ,-- Macrourogaleus
   |         |-- Paraorthacodus
   |         |-- Synechodus
   |         |-- Palidiplospinax
   |         |-- Sphenodus
|--|     ,--0+-- Mucroventaor
   |     |   |   ,-- Pseudonotidanus
   |     |   |--0--- Welcommia
   |     |   |   ,-- S_prorogatus
   |     |   `--0+-- pre_triassic_Synechodus
   `--100|       `-- Rhomphaiodon
         |             ,-- Carcharhiniformes
         |        ,--68--- Lamniformes
         |   ,--25|    ,-- Orectolobiformes
         |   |    `--50--- Heterodontus
         `--0|   ,-- Chlamydoselachus
             |   |        ,-- Notorynchus
             `--0|   ,--14|    ,-- Heptranchias
                 |   |    `--15--- Hexanchus
                 `--2|    ,-- Echinorhinus
                     |    |         ,-- Squalidae
                     `--55|    ,--75|    ,-- Pristiophoridae
                          |    |    `--97--- Squatina
                          `--82|    ,-- Centrophoridae
                               `--59|    ,-- Etmopteridae
                                    `--81|    ,-- Oxynotus
                                         `--46|    ,-- Somniosidae
                                              `--29|    ,-- Euprotomicrininae
                                                   `--18--- Dalatiinae
 
GC values, 1000 replicates, cut=50 (tree 1) - Jacknifing (P=36) 
   ,-- Outgroup
   |            ,-- Macrourogaleus
   |            |-- Paraorthacodus
   |            |-- Synechodus
   |            |-- Palidiplospinax
   |            |-- Sphenodus
|--|     ,--[17]+-- Mucroventaor
   |     |      |   ,-- Pseudonotidanus
   |     |      |--0--- Welcommia
   |     |      |     ,-- S_prorogatus
   |     |      `--[1]+-- pre_triassic_Synechodus
   `--100|            `-- Rhomphaiodon
         |                ,-- Carcharhiniformes
         |           ,--68--- Lamniformes
         |      ,--24|    ,-- Orectolobiformes
         |      |    `--31--- Heterodontus
         `--[17]|      ,-- Chlamydoselachus
                |      |        ,-- Notorynchus
                `--[16]|   ,--13|    ,-- Heptranchias
                       |   |    `--11--- Hexanchus
                       `--0|    ,-- Echinorhinus
                           |    |         ,-- Squalidae
                           `--54|    ,--67|    ,-- Pristiophoridae
                                |    |    `--97--- Squatina
                                `--81|    ,-- Centrophoridae
                                     `--56|    ,-- Etmopteridae
                                          `--80|    ,-- Oxynotus
                                               `--32|    ,-- Somniosidae
                                                    `--15|   ,-- Euprotomicrininae
                                                         `--4--- Dalatiinae
 
