# Supplementary material for: Articulated specimens provide new insights into the iconic Mesozoic shark genus Sphenodus
Source: J Syst Palaeontol. 2025 Jun 20;23(1):2507014. doi: 10.1080/14772019.2025.2507014 (PMC7617882; doi:10.1080/14772019.2025.2507014)
Supplement: Supplemental Material [file TJSP_A_2507014_SM9186.zip › Supplemental material/Klug_matrix.nex]

#NEXUS
[written Wed Jun 26 15:29:28 CEST 2024 by Mesquite  version 3.81 (build 955) at eduroam-077-080-027-117.wlan.univie.ac.at/77.80.27.117]

BEGIN TAXA;
	TITLE Taxa;
	DIMENSIONS NTAX=30;
	TAXLABELS
		Outgroup Heterodontus Orectolobiformes Lamniformes Carcharhiniformes Chlamydoselachus Hexanchus Notorynchus Heptranchias Echinorhinus Etmopteridae Somniosidae Oxynotus Dalatiinae Euprotomicrininae Centrophoridae Squalidae Squatina Pristiophoridae Welcommia Pseudonotidanus Rhomphaiodon Mucroventaor Sphenodus 'pre-triassic_Synechodus' Palidiplospinax 'S_prorogatus' Synechodus Paraorthacodus Macrourogaleus 
	;

END;


BEGIN CHARACTERS;
	TITLE  Character_Matrix;
	DIMENSIONS  NCHAR=179;
	FORMAT DATATYPE = STANDARD RESPECTCASE GAP = - MISSING = ? SYMBOLS = "  0 1 2 3 4 5 6 7 8 9";
	CHARSTATELABELS 
		1 1_Rostral_process_a_single_projection_formed_solely_by /  the_trabercula tripodal_rostral_cartilages absence_of_rostral_process,
		2 2_Precerebral_fossa /  absent_or_uncovered roofed,
		3 3_etmoidal_region_of_neurocranium /  downcurved_ethmoidal_area not_downcurved_ethmoidal_area,
		4 4_Ethmoidal_canal /  absent present present_with_exit_on_dorsal_surface_of_nasal_capsules,
		5 5_Subnasal_venestra /  absent present,
		6 6_Superficial_ophthalimic_nerve /  through_prootic_foramen separate_foramen,
		7 7_Ectethmoid_process /  absent 'present_(as_in_Carvalho_&_Maisey_1996)' 'present_(as_unchondrified_antorbital_cartilage' antorbital_cartilage,
		8 8_Orbital_articulation /  absent present,
		9 9_Suborbital_shelf /  present absent,
		10 10_Basitrabecular_process /  absent present,
		11 '11_Post-orbital_articulation' /  absent 'present,_but_without_complete_articular_facet' 'present,_with_ocmplete_articular_facet',
		12 12_Hyomandibular_fossa /  in_the_posterior_part_of_otic_region hyomandibular_fossa_anteriorly_situated_in_otic_region,
		13 13_Hyomandibular_fossa /  not_composed_of_two_horizontally_adjacent_concavities articular_fossa_for_hyomandibula_composed_of_two_horizontally_arra_,
		14 14_Concavity_vetnral_to_hyomnnadibular_fossa /  absent present,
		15 15_BAsioccipital_fovea /  present absent,
		16 16_Occipital_hemicentrum /  present absent,
		17 17_Obliquus_inferior_beta /  absent present,
		18 18_Nasoral_groove /  absent present,
		19 19_Mesonarial_flap /  present absent,
		20 20_circumnarial_folds_and_grooves /  absent present,
		21 21_Spiracle_valve /  absent present,
		22 22_Basihyal_ /  elongated as_broad_as_long,
		23 23__Prefrontal_fontanelle /  present absent,
		24 24_internal_lobe_of_anterior_nasal_flap /  present absent,
		25 25_Basihyal /  'about_as_wide_as_long,_or_if_wider_by_only_as_much_as_2_to_3_times_' 'very_thin_considerably_wider_than_long_(more_than_3_times)',
		26 26_preorbital_canal_perforating /  supraorbital_crest postnasal_wall,
		27 27_ethmoidal_nerve /  without_separate_canal_on_nasal_capsule enclosed_in_canal_on_dorsal_side_of_nasal_capsule,
		28 28_Exit_of_ethmoidal_canal /  'on_ventro-lateral_surface_of_nasal_capsule' on_dorsal_side_of_nasal_capsule,
		29 29_Entrance_of_ethmoidal_canal /  contacting_the_preorbital_canal not_contacting_the_preorbital_canal,
		30 30_Profundus_canal /  present absent,
		31 31_postorbital_fenestra /  absent 'present_(Restricted_to_somniosid)',
		32 '32_antorbital_(ectethmoid)_process_(cartilage)' /  absent present_mesially_located present_located_on_outer_side_of_nasal_capsule,
		33 33_unique_orbital_vein_foramen /  absent present,
		34 '34_eye-stalk' /  reaching_eye_ball reduces_and_not_reaching_eye_ball,
		35 35_basal_angle /  absent present,
		36 36_suborbital_keel_process /  absent present,
		37 37_opening_for_endolymphatic_and_perilymphatic_ducts /  separate_for_each single_for_both,
		38 38_sphenopterotic_ridge /  present 'absent_(aculeola)',
		39 39_accessory_ventral_cartilage_of_mandibula /  absent present,
		40 40_rostral_process_elongation /  absent present,
		41 41_hyoid_arch /  suspensory 'reduced,_non-suspensory',
		42 42_geniocoracoideus_arising_from /  vascia_of_rectus_cervici 'pericardial_membrane,_posterior_to_rectus_cervici' coracoid directly_from_hypaxial_musculature absent,
		43 43_precerebral_fossa /  absent as_a_circular_of_ovoid_concavity roofed,
		44 44_nasal_capsule /  not_expanded expanded_ventrolaterally,
		45 45_nasal_capsule /  almost_attached_to_orbit well_separate_from_orbit,
		46 46_supraorbital_crest /  'present,_moderatly_developed_' absent espanded_laterally,
		47 47_craniopalatine_articulation /  with_the_ethmoidal_articulation present_in_orbitostylic_mode absent,
		48 48_rectus_externus_arising_from /  the_eye_stalk_or_interorbital_floor 'own_deep_fossa_(restricted_to_etmopterids_and_euprotomicrines)',
		49 49_ncititating_lower_eyelid /  absent rudimentary_type secondary_lower_eyelid_developed retractor_and_depressor_reduced,
		50 50_coracohyoideus_inserted_on /  the_basal_part_of_the_hyoid_arch the_antimere_via_rahe,
		51 51_nasal_barbel_innervated_by_a_branch_of_the_ophithalmicus_superficialis /  absent present,
		52 52_Suborbitalis_muscle_originating_on_interorbital_wall /  no yes,
		53 53_lateral_line_canal /  open closed,
		54 54_Absence_of_extrabranchial_cartilages /  on_hyoid_arch on_dorsal_side_only present_on_entire_arch,
		55 55_Adductor_mandibulae_compsed_of /  dorsal_and_ventral_components lateralis_i_and_ii,
		56 56_Suborbitalis_inserting_on_ /  'adductor_mandibulae_and/or_dermal_tissues_around_mouth_corner' directly_on_mandibula_anterior_to_adductor_mandibulae on_mandibula_via_elongate_tendon,
		57 57_Addubtor_mandibulae_superficialis /  absent present,
		58 58_Adductor_mandibulae_superficialis_insertin_on /  subcutaneous_tissue_around_the_eye_opening ectethmoid_process posterior_aspect_of_nasal_capsule mandibula,
		59 59_Levator_palatoquadrati_muscle /  not_separated_from_spiracularis spearated,
		60 60_Constrictor_hyoideus_dorsalis_inserting_on /  hyomandibula platoquadrate partly_on_both,
		61 61_Arcualis_dorsalis_muscle /  with_single_origin origingating_from_two_heads,
		62 62_Supraneurals_ /  rudimentary well_developed_supraneurals_at_least_before_second_dorsal_fin,
		63 63_Interpharyngobranchialis_muscles /  present absent,
		64 '64_Genio-coracoideus_originating' /  'on_fascia_covering_coraco-arcualis_(rectus_cervicis)' from_coracoid_or_pericardial_membrane,
		65 '65_Coraco-hyomandibularis_muscle' /  absent 'present_and_originating_on_the_coraco-arcualis_muscle',
		66 66_heart_valves /  three_columns four_columns,
		67 67_Inclinator_dorsalis_muscle_originating /  on_epaxial_musculature from_vertebrae,
		68 68_Ventral_tail_muscle_bundle /  not_developed well_developed,
		69 69_Flexor_caudalis_muscle /  restricted_to_hemal_processes_of_caudal_fin extending_to_origin_of_caudal_fin extending_anterior_to_origin_of_caudal_fin,
		70 70_Luminours_organs /  absent_from_body_surface present,
		71 71_Intestinal_valve /  spiral ring,
		72 72_parietalis_muscle /  present absent,
		73 73_suborbitalis_orignation_from_antorbital_process /  absent presence,
		74 74_suborbitalis_inserting /  on_lower_jaw_through_ligamentous_tissue directly_on_lower_jaw,
		75 75_suborbitalis_originating_from_suborbital_surface_of_cranium /  absent present,
		76 76_suborbitalis /  present absent,
		77 77_adductor_mandibulae_superficialis /  not_inserting_on_nasal_capsule inserting_on_nasal_capsules,
		78 78_Adductor_mandibulae_superficialis /  with_one_insertion_distally with_two_distal_insertions,
		79 79_adductor_mandibulae_superficialis_originating /  on_lower_jaw_contacting_adductor_mandibulae_muscles on_lower_jaw_not_contacting_adductor_mandibulae_muscles,
		80 80_Adductor_mandibulae_superficialis /  not_inserting_on_lower_jaw 'inserting_on_lower_jaw,_reduced',
		81 81_constrictor_hyoideus_dorsalis /  inserting_entirely_on_hyomandibula anterior_section_inserting_on_upper_jaw inserting_wholly_on_upper_jaw inserting_partly_on_lower_jaw,
		82 82_Arcualis_dorsalis_composed_of /  'single_(anterior)_slip' 'two_separate_slips_(anterior_and_posterior)',
		83 83_subspinalis_externus /  absent present,
		84 84_coracohyomandibularis /  absent present,
		85 85_ventral_bundle_musculature_of_caudal_region /  moderately_developed 'well-developed',
		86 86_flexor_caudalis_muscles /  not_expanding_anteriorly_to_origin_of_caudal_lobe_or_precaud_tail_reg expanding_to_origin_of_caudal_lobe expanding_anteriorly_to_precaudal_tail_region,
		87 87_inclinator_dorsalis_muscles_with_origins /  on_epaxial_muscles 'deep_within_epaxials_(Close_to_vertebral_centra)',
		88 88_adductor_mandibulae_medialis /  absent present,
		89 89_levator_rostri /  absent present,
		90 90_coracohyoideus /  attached_to_the_coracoarcualis_to_form_massive_rectus_cervicis separate_from_the_coracoarcualis_arising_from_the_fascia_on_the...,
		91 91_supraneurals_in_abdominal_region_ /  absent present,
		92 92_upper_eyelid /  present absent_,
		93 93_suporbitalis_muscle_originating_on_posterior_aspect_of_nasal_capusule /  no yes,
		94 94_suporbitalis_muscle_originating_on_upper_preorbital_wall /  no yes,
		95 95_Notochord_constricted /  along_entire_vertebral_column only_anteriorly_and_posteriorly_or_primarily_absent,
		96 96_Suborbitalis_muscle_ /  originating_on_suborbital_surface originating_on_interorbital_wall originating_on_posterior_aspect_of_nasal_capsule_ _originating_on_ectethmoid_process originating_on_upper_preorbital_wall,
		97 97_Hemal_spines /  not_forming_complete_arches_in_precaudal_region complete_hemal_arches_in_precaudal_region,
		98 98_Precaudal_hemal_process /  not_elongated elongated_similar_to_lower_caudal_skeleton,
		99 99_Upper_precaudal_pit /  absent present,
		100 100_Longitudinal_precaudal_keel /  absent present,
		101 101_hemal_arches /  poorly_developed 'well-developed',
		102 102_basiventral_processes_of_precaudal_region /  not_reaching_length_of_basivetnral_processes_of_caudal_region 'prolonged,_similar_to_those_of_caudal_region',
		103 103_pectoral_electric_organs /  absent present,
		104 '104_first_(cervical_or_cervicothoracic)_synarcual' /  absent present,
		105 105_vertebral_ribs /  present absent,
		106 106_perihypochordal_cartilages /  not_elongated 'well_elongated_anteriorly_(Somniosid)',
		107 107_Right_and_left_coracoids /  separated fused,
		108 108_pectoral_basal_articulations /  Single_facet_for_the_articulation_of_pectoral_basals separate_articular_dondyle_for_pectoral_metapterygium_present all_three_basals_with_separate_condyles_for_articulation_with_scapulo,
		109 109_pectoral_basals /  Tribasal_pectoral_fin propterygium_and_mesopterygium_fused mesopterygium_and_metapterygium_fused all_three_basals_fused,
		110 110_Pectoral_propterygium /  articulating_with_radials not_contacting_radials,
		111 111_Pectoral_propterygium /  not_elongated_anteriorly extended_forward,
		112 112_Pectoral_metapterygium /  without_short_proximal_segemnt contacts_short_proximal_segment,
		113 113_pectoral_condyles /  separate_metapterygial_conyle_present single_articular_condyle_on_pectoral_girdle_fo_pectoral_basals,
		114 114_separate_condyle_for_propterygium /  absent present,
		115 115_pectoral_propterygium /  with_radials without_radials,
		116 116_propterygium_directed_anterolaterally /  absent present,
		117 117_pectoral_propterygium /  directed_posterolaterally 'extending_anteriorly,_terminated_behind_the_nasal_capsule' 'reached_to_the_nasal_capsule_(among_batoids)' 'articulated_with_the_antorbital_cartilage_(among_batoids)' 'well_extended_anteriorly_and_supportin_the_snout_(batoids)',
		118 118_neighboring_radials_of_the_pectoral_fin /  separate interlocked,
		119 119_Ventral_marginal_cartilage_of_clasper /  not_elongated elongated,
		120 120_pelvic_fins /  not_adjacent_to_pectorals abutting_pectorals,
		121 121_pelvic_girdle_elongation_transversely /  absent present,
		122 122_anterior_pelvic_basal_directed_anterolaterally /  absent present,
		123 123_Dorsal_fin_endoskeleton_ /  composed_of_basal_cartilage_with_a_finspine with_basal_cartilage_and_no_finspine 'composed_of_radials_only_(no_finspine)',
		124 124_Dorsal_fin_endoskeleton_ /  composed_of_basal_cartilage_with_a_finspine with_basal_cartilage_and_no_finspine 'composed_of_radials_only_(no_finspine)',
		125 125_both_dorsal_fins_with /  triangular_basal_plate elongate_basals elongate_basal_very_thin_and_on_second_dorsal_only,
		126 126_basal_plates_ /  not_anchored_to_vertebral_column in_close_contact_with_vertebral_column,
		127 127_dorsal_radials_support /  by_basal_cartilage several_files_of_radials_not_supported_by_dorsal_basal,
		128 128_Anal_fin_skeleton_composed_of_ /  basal_cartialge_and_radials radials_only,
		129 129_Anal_fin_ /  present absent,
		130 130_Sixth_branchial_unit /  absent present,
		131 131_Seventh_branchial_unit /  absent present,
		132 132_Anterior_basibranchials /  present absent,
		133 133_Hypobranchial_bar /  absent present,
		134 134_Posteriormost_element_of_dorsal_gill_arches /  not_completely_fused 'complete_fusion_of_posterior_dorsal_gill_arch_elements_(Gill_pickaxe)',
		135 135_Pharyngobranchial_blade /  absent present,
		136 136_paired_basibranchials /  absent present,
		137 137_Teeth_ /  devoid_of_aprons with_aprons,
		138 138_more_than_4_labial_cartilages /  present absent,
		139 139_dorsal_labial_cartilages /  present absent,
		140 140_less_than_two_dorsal_labial_cartilages /  absent present,
		141 141_ventral_labial_cartilages /  present absent,
		142 142_less_than_two_ventral_labial_cartilages /  absent present,
		143 143_less_than_one_ventral_labial_cartilage /  absent present,
		144 '144_labial_cartialges,dorsal_and_ventral_ones_fused' /  no yes,
		145 145_Type_of_vertebrae_asterospondylic /  no_ yes,
		146 146_Type_of_vertebrae_tectospondylic /  no yes,
		147 147_type_of_vertebrae_cyclospondylic /  no yes,
		148 'Vertebra_pattern',
		149 148_Dorsal_fin_spines /  yes no,
		150 149_Dorsal_fin_number /  two single,
		151 150_large_paired_fins /  present absent,
		152 151_caudal_fin_heterocercal /  present absent,
		153 152_small_and_rounded_tips_of_paired_fins /  no_ yes,
		154 153_rounded_and_small_dorsal_fins /  absent present,
		155 154_longitudinal_extension_of_base_of_anal_fin /  no_ yes,
		156 155_clutching_type_dentition /  absent present,
		157 156_Tearing_type_dentition /  present absent,
		158 157_Cutting_type_dentition /  present absent,
		159 '158_cutting-clutching_type_dentition' /  absent present,
		160 159_crushing_type_dentition /  present absent,
		161 160_grinding_type_dentition /  present absent,
		162 '161_cluthing-grinding-type_dentition' /  absent present,
		163 'Dentition_type',
		164 162_dignathic_heterodony /  no yes,
		165 '163_three-layered_enameloid_structure' /  absent present,
		166 164_intermediate_tooth_row_ /  absent present,
		167 165_vascularisation_pattern_of_anaulacorhize_type /  present no,
		168 166_vascularisation_pattern_of_pseudopolyaulacorhize_type /  no present,
		169 167_vascularisation_pattern_of_hemiaulacorhize_type /  no present,
		170 168_vascularisation_pattern_of_holaulacorhize_type /  no present,
		171 169_vascularisation_pattern_of_polyaulacorhize_type /  no present,
		172 'Rootvas_1954',
		173 'Rootvas_1987',
		174 'Rootvas_2012',
		175 170_labial_root_depression_in_basal_view /  absent present,
		176 171_enameloid_esxtensions_of_labial_crown_face_under_first_pair_of_cusplets /  no yes,
		177 172_lateral_cusplets_present /  yes no,
		178 173_caudal_fin_homecercal /  no yes,
		179 174_caudal_fin_epicercal /  no yes ; 
	MATRIX
	Outgroup                 0000000000000000??????0??00??00(0 1)0?0000000?000000????0????????0????????????????????????????0???0000??00?00000000000000?0000?000000000000000000000000-0000000000000000000000000000000
	Heterodontus             201000000001000001010000000??00000000000000010000000110110000000000000000000000000000000000001040000000000100000000000000000??00000000101100010010000000000011010110101010022200000
	Orectolobiformes         0010010000010000010?0000000??0000000000000001(0 1 2)00001011?10?100000000000?00000000000000000000001040000000000100000000000100002??010000011011000(0 1)00100010(0 1)0(0 1)(0 1)(0 1)111010020101010022200000
	Lamniformes              100001000001000000000000000??0000000000000000(0 1)00000011000?0000000000001000000000000000000000100200?0000000100000000000100002??01000001100111111010001000000000010030111001033300(0 1)10
	Carcharhiniformes        100001000001000000000000000??0000000000000000(0 1)00300011000?000000000000000000000000000000000010020000000000100000000000100022??010000011001(0 1)0(0 1)?(0 1)010001(0 1)(0 1)0(0 1)(0 1)(0 1)110100040101001033300000
	Chlamydoselachus         000000111110000000000100000??0010000000000000010000000000?000000010000001000????00100000000000130000000000000100001000000002?0?101000000010001000012111010101111005010000000?000000
	Hexanchus                0001101111200101000000000010000100100000100000100000110011011000010000001000010021000000000000131000100000000101001000000101100001000001010101110012110000001111005010000000?100000
	Notorynchus              000000111120000100000000000??00100100000100000100000010011011000010000001000010021000000000000131000100000000101001000000101100001100001010101110012110000001111005010000000?100000
	Heptranchias             0001101111200101000001000010000100100000100000100000110011011000010000001000010021000000000000131000100000000101001000000101100001100001010001110012111000101111005010000000?100000
	Echinorhinus             0001001111000001001000010010000100100000000000100000020013001000000000001000000101100000000000131000100000103000000000000001000?10000100110001000012101000001101005010000000?100000
	Etmopteridae             0001100111000000001010010010000001110100010000110001120010021001000001010000000011000000000000011000100000100000000000000000000?10000100110001000012001001001111005010000000?300000
	Somniosidae              0001100111000000001010010010001000100000020000100001120110021001000001010100000011000000000000011000100001101000000000000001000?10001100110001000012(0 1)01000001111005010000000?300000
	Oxynotus                 0001000111000000001010010010000001100000020000100001120110021001000001010100000011000000000000011000100000101000000000000000000?10001100110001000012000000001111005010000000?300000
	Dalatiinae               0001100111000000001010010010010000100000020000100001120110021011000001010000000011000000000000011000100000104000000000000001000?10001100110001000012101001001111005010000000?300000
	Euprotomicrininae        0001100111000000001010110010000010100000010000110001120110021001000001010100000011000000000000011000100000103000000000000001200?10001100110001000012101001001111005010000000?300000
	Centrophoridae           0001100111000000001010010010000000100000000000100001120010021000000000000000000011000000000000011000100000102000000000000000001?100001001100010000120000000011110050100000000300000
	Squalidae                0001100111000000001010010010000000100000000000100000120010021100000010000010000011000100001000001111110000100000000000000000000?10000100110001000012000000001011005110000000?300000
	Squatina                 000200011100101110101001001100000000000004000010000?12121002110010102000???10000010012100010??0?1101110000120000100110011101010?100101001100010001011001010111011010101010022200101
	Pristiophoridae          0102002111001011101010011111110200000001001000100000121210021100101020000010000011111210001000001101110000120000110000000001010?1001010011??????000?1000110111011010101001033300100
	Welcommia                ????????????????????????????????????????????????????????????????????????????????????????????????????????????????????????????????????????0??????????????????01111105?1?11000111100??
	Pseudonotidanus          ????????????????????????????????????????????????????????????????????????????????????????????????????????????????????????????????????????0???????100000?????01111105?1?11000111100??
	Rhomphaiodon             ????????????????????????????????????????????????????????????????????????????????????????????????????????????????????????????????????????0??????????????????10101106?1?11000111100??
	Mucroventaor             ????????????????????????????????????????????????????????????????????????????????????????????????????????????????????????????????????????0??????????????????00101107?1?11000111100??
	Sphenodus                ??????????????????????????????????????????????????????????????????????????????????????????????0???0????000??????????0??0?0?1????000?????0???????10001000000001011070101100011110100
	'pre-triassic_Synechodus'????????????????????????????????????????????????????????????????????????????????????????????????????????????????????????????????????????0??????????????????10101107?1?11000111100??
	Palidiplospinax          0??????0???????0???????????????1???????0??????????????????????????????????????????????????????0???0????00?0??????????0?0?000010?000?????0???????1000000000?001011070101100011110(0 1)00
	'S_prorogatus'           ????????????????????????????????????????????????????????????????????????????????????????????????????????????????????????????????????????0??????????????????10101106?1?11000111110??
	Synechodus               00000??00?1????0???????????????1???????0??????????????????????????????????????????????????????0????????0???????????????0?0?1????000?????0???????1000100000?001011070101100011110000
	Paraorthacodus           0??????0???????????????????????????????00?????????????????????????????????????????????????????0??00????000020?0001?00??0?0?1010?0000??010100000010001100000001011070101100011110000
	Macrourogaleus           ??????????????????????????????????????????????????????????????????????????????????????????????????0????0???????????????0????????0???????0???????????1110111001011070101100011110000

;

END;
BEGIN ASSUMPTIONS;
	OPTIONS DEFTYPE = unord PolyTcount = MINSTEPS;
	TYPESET * UNTITLED   =  unord:  1- 179;

END;

BEGIN NOTES;

	SU  C = 145 N = color I = 15;
	SU  T = 1 C = 145 N = color I = 15;
	SU  T = 2 C = 145 N = color I = 15;
	SU  T = 3 C = 145 N = color I = 15;
	SU  T = 4 C = 145 N = color I = 15;
	SU  T = 5 C = 145 N = color I = 15;
	SU  T = 6 C = 145 N = color I = 15;
	SU  T = 7 C = 145 N = color I = 15;
	SU  T = 8 C = 145 N = color I = 15;
	SU  T = 9 C = 145 N = color I = 15;
	SU  T = 10 C = 145 N = color I = 15;
	SU  T = 11 C = 145 N = color I = 15;
	SU  T = 12 C = 145 N = color I = 15;
	SU  T = 13 C = 145 N = color I = 15;
	SU  T = 14 C = 145 N = color I = 15;
	SU  T = 15 C = 145 N = color I = 15;
	SU  T = 16 C = 145 N = color I = 15;
	SU  T = 17 C = 145 N = color I = 15;
	SU  T = 18 C = 145 N = color I = 15;
	SU  T = 19 C = 145 N = color I = 15;
	SU  T = 20 C = 145 N = color I = 15;
	SU  T = 21 C = 145 N = color I = 15;
	SU  T = 22 C = 145 N = color I = 15;
	SU  T = 23 C = 145 N = color I = 15;
	SU  T = 24 C = 145 N = color I = 15;
	SU  T = 25 C = 145 N = color I = 15;
	SU  T = 26 C = 145 N = color I = 15;
	SU  T = 27 C = 145 N = color I = 15;
	SU  T = 28 C = 145 N = color I = 15;
	SU  T = 29 C = 145 N = color I = 15;
	SU  T = 30 C = 145 N = color I = 15;

	SU  C = 146 N = color I = 15;
	SU  T = 1 C = 146 N = color I = 15;
	SU  T = 2 C = 146 N = color I = 15;
	SU  T = 3 C = 146 N = color I = 15;
	SU  T = 4 C = 146 N = color I = 15;
	SU  T = 5 C = 146 N = color I = 15;
	SU  T = 6 C = 146 N = color I = 15;
	SU  T = 7 C = 146 N = color I = 15;
	SU  T = 8 C = 146 N = color I = 15;
	SU  T = 9 C = 146 N = color I = 15;
	SU  T = 10 C = 146 N = color I = 15;
	SU  T = 11 C = 146 N = color I = 15;
	SU  T = 12 C = 146 N = color I = 15;
	SU  T = 13 C = 146 N = color I = 15;
	SU  T = 14 C = 146 N = color I = 15;
	SU  T = 15 C = 146 N = color I = 15;
	SU  T = 16 C = 146 N = color I = 15;
	SU  T = 17 C = 146 N = color I = 15;
	SU  T = 18 C = 146 N = color I = 15;
	SU  T = 19 C = 146 N = color I = 15;
	SU  T = 20 C = 146 N = color I = 15;
	SU  T = 21 C = 146 N = color I = 15;
	SU  T = 22 C = 146 N = color I = 15;
	SU  T = 23 C = 146 N = color I = 15;
	SU  T = 24 C = 146 N = color I = 15;
	SU  T = 25 C = 146 N = color I = 15;
	SU  T = 26 C = 146 N = color I = 15;
	SU  T = 27 C = 146 N = color I = 15;
	SU  T = 28 C = 146 N = color I = 15;
	SU  T = 29 C = 146 N = color I = 15;
	SU  T = 30 C = 146 N = color I = 15;

	SU  C = 147 N = color I = 15;
	SU  T = 1 C = 147 N = color I = 15;
	SU  T = 2 C = 147 N = color I = 15;
	SU  T = 3 C = 147 N = color I = 15;
	SU  T = 4 C = 147 N = color I = 15;
	SU  T = 5 C = 147 N = color I = 15;
	SU  T = 6 C = 147 N = color I = 15;
	SU  T = 7 C = 147 N = color I = 15;
	SU  T = 8 C = 147 N = color I = 15;
	SU  T = 9 C = 147 N = color I = 15;
	SU  T = 10 C = 147 N = color I = 15;
	SU  T = 11 C = 147 N = color I = 15;
	SU  T = 12 C = 147 N = color I = 15;
	SU  T = 13 C = 147 N = color I = 15;
	SU  T = 14 C = 147 N = color I = 15;
	SU  T = 15 C = 147 N = color I = 15;
	SU  T = 16 C = 147 N = color I = 15;
	SU  T = 17 C = 147 N = color I = 15;
	SU  T = 18 C = 147 N = color I = 15;
	SU  T = 19 C = 147 N = color I = 15;
	SU  T = 20 C = 147 N = color I = 15;
	SU  T = 21 C = 147 N = color I = 15;
	SU  T = 22 C = 147 N = color I = 15;
	SU  T = 23 C = 147 N = color I = 15;
	SU  T = 24 C = 147 N = color I = 15;
	SU  T = 25 C = 147 N = color I = 15;
	SU  T = 26 C = 147 N = color I = 15;
	SU  T = 27 C = 147 N = color I = 15;
	SU  T = 28 C = 147 N = color I = 15;
	SU  T = 29 C = 147 N = color I = 15;
	SU  T = 30 C = 147 N = color I = 15;

	SU  C = 148 N = color I = 5;
	SU  T = 1 C = 148 N = color I = 5;
	SU  T = 2 C = 148 N = color I = 5;
	SU  T = 3 C = 148 N = color I = 5;
	SU  T = 4 C = 148 N = color I = 5;
	SU  T = 5 C = 148 N = color I = 5;
	SU  T = 6 C = 148 N = color I = 5;
	SU  T = 7 C = 148 N = color I = 5;
	SU  T = 8 C = 148 N = color I = 5;
	SU  T = 9 C = 148 N = color I = 5;
	SU  T = 10 C = 148 N = color I = 5;
	SU  T = 11 C = 148 N = color I = 5;
	SU  T = 12 C = 148 N = color I = 5;
	SU  T = 13 C = 148 N = color I = 5;
	SU  T = 14 C = 148 N = color I = 5;
	SU  T = 15 C = 148 N = color I = 5;
	SU  T = 16 C = 148 N = color I = 5;
	SU  T = 17 C = 148 N = color I = 5;
	SU  T = 18 C = 148 N = color I = 5;
	SU  T = 19 C = 148 N = color I = 5;
	SU  T = 20 C = 148 N = color I = 5;
	SU  T = 21 C = 148 N = color I = 5;
	SU  T = 22 C = 148 N = color I = 5;
	SU  T = 23 C = 148 N = color I = 5;
	SU  T = 24 C = 148 N = color I = 5;
	SU  T = 25 C = 148 N = color I = 5;
	SU  T = 26 C = 148 N = color I = 5;
	SU  T = 27 C = 148 N = color I = 5;
	SU  T = 28 C = 148 N = color I = 5;
	SU  T = 29 C = 148 N = color I = 5;
	SU  T = 30 C = 148 N = color I = 5;

	SU  C = 156 N = color I = 7;
	SU  T = 1 C = 156 N = color I = 7;
	SU  T = 2 C = 156 N = color I = 7;
	SU  T = 3 C = 156 N = color I = 7;
	SU  T = 4 C = 156 N = color I = 7;
	SU  T = 5 C = 156 N = color I = 7;
	SU  T = 6 C = 156 N = color I = 7;
	SU  T = 7 C = 156 N = color I = 7;
	SU  T = 8 C = 156 N = color I = 7;
	SU  T = 9 C = 156 N = color I = 7;
	SU  T = 10 C = 156 N = color I = 7;
	SU  T = 11 C = 156 N = color I = 7;
	SU  T = 12 C = 156 N = color I = 7;
	SU  T = 13 C = 156 N = color I = 7;
	SU  T = 14 C = 156 N = color I = 7;
	SU  T = 15 C = 156 N = color I = 7;
	SU  T = 16 C = 156 N = color I = 7;
	SU  T = 17 C = 156 N = color I = 7;
	SU  T = 18 C = 156 N = color I = 7;
	SU  T = 19 C = 156 N = color I = 7;
	SU  T = 20 C = 156 N = color I = 7;
	SU  T = 21 C = 156 N = color I = 7;
	SU  T = 22 C = 156 N = color I = 7;
	SU  T = 23 C = 156 N = color I = 7;
	SU  T = 24 C = 156 N = color I = 7;
	SU  T = 25 C = 156 N = color I = 7;
	SU  T = 26 C = 156 N = color I = 7;
	SU  T = 27 C = 156 N = color I = 7;
	SU  T = 28 C = 156 N = color I = 7;
	SU  T = 29 C = 156 N = color I = 7;
	SU  T = 30 C = 156 N = color I = 7;

	SU  C = 157 N = color I = 7;
	SU  T = 1 C = 157 N = color I = 7;
	SU  T = 2 C = 157 N = color I = 7;
	SU  T = 3 C = 157 N = color I = 7;
	SU  T = 4 C = 157 N = color I = 7;
	SU  T = 5 C = 157 N = color I = 7;
	SU  T = 6 C = 157 N = color I = 7;
	SU  T = 7 C = 157 N = color I = 7;
	SU  T = 8 C = 157 N = color I = 7;
	SU  T = 9 C = 157 N = color I = 7;
	SU  T = 10 C = 157 N = color I = 7;
	SU  T = 11 C = 157 N = color I = 7;
	SU  T = 12 C = 157 N = color I = 7;
	SU  T = 13 C = 157 N = color I = 7;
	SU  T = 14 C = 157 N = color I = 7;
	SU  T = 15 C = 157 N = color I = 7;
	SU  T = 16 C = 157 N = color I = 7;
	SU  T = 17 C = 157 N = color I = 7;
	SU  T = 18 C = 157 N = color I = 7;
	SU  T = 19 C = 157 N = color I = 7;
	SU  T = 20 C = 157 N = color I = 7;
	SU  T = 21 C = 157 N = color I = 7;
	SU  T = 22 C = 157 N = color I = 7;
	SU  T = 23 C = 157 N = color I = 7;
	SU  T = 24 C = 157 N = color I = 7;
	SU  T = 25 C = 157 N = color I = 7;
	SU  T = 26 C = 157 N = color I = 7;
	SU  T = 27 C = 157 N = color I = 7;
	SU  T = 28 C = 157 N = color I = 7;
	SU  T = 29 C = 157 N = color I = 7;
	SU  T = 30 C = 157 N = color I = 7;

	SU  C = 158 N = color I = 7;
	SU  T = 1 C = 158 N = color I = 7;
	SU  T = 2 C = 158 N = color I = 7;
	SU  T = 3 C = 158 N = color I = 7;
	SU  T = 4 C = 158 N = color I = 7;
	SU  T = 5 C = 158 N = color I = 7;
	SU  T = 6 C = 158 N = color I = 7;
	SU  T = 7 C = 158 N = color I = 7;
	SU  T = 8 C = 158 N = color I = 7;
	SU  T = 9 C = 158 N = color I = 7;
	SU  T = 10 C = 158 N = color I = 7;
	SU  T = 11 C = 158 N = color I = 7;
	SU  T = 12 C = 158 N = color I = 7;
	SU  T = 13 C = 158 N = color I = 7;
	SU  T = 14 C = 158 N = color I = 7;
	SU  T = 15 C = 158 N = color I = 7;
	SU  T = 16 C = 158 N = color I = 7;
	SU  T = 17 C = 158 N = color I = 7;
	SU  T = 18 C = 158 N = color I = 7;
	SU  T = 19 C = 158 N = color I = 7;
	SU  T = 20 C = 158 N = color I = 7;
	SU  T = 21 C = 158 N = color I = 7;
	SU  T = 22 C = 158 N = color I = 7;
	SU  T = 23 C = 158 N = color I = 7;
	SU  T = 24 C = 158 N = color I = 7;
	SU  T = 25 C = 158 N = color I = 7;
	SU  T = 26 C = 158 N = color I = 7;
	SU  T = 27 C = 158 N = color I = 7;
	SU  T = 28 C = 158 N = color I = 7;
	SU  T = 29 C = 158 N = color I = 7;
	SU  T = 30 C = 158 N = color I = 7;

	SU  C = 159 N = color I = 7;
	SU  T = 1 C = 159 N = color I = 7;
	SU  T = 2 C = 159 N = color I = 7;
	SU  T = 3 C = 159 N = color I = 7;
	SU  T = 4 C = 159 N = color I = 7;
	SU  T = 5 C = 159 N = color I = 7;
	SU  T = 6 C = 159 N = color I = 7;
	SU  T = 7 C = 159 N = color I = 7;
	SU  T = 8 C = 159 N = color I = 7;
	SU  T = 9 C = 159 N = color I = 7;
	SU  T = 10 C = 159 N = color I = 7;
	SU  T = 11 C = 159 N = color I = 7;
	SU  T = 12 C = 159 N = color I = 7;
	SU  T = 13 C = 159 N = color I = 7;
	SU  T = 14 C = 159 N = color I = 7;
	SU  T = 15 C = 159 N = color I = 7;
	SU  T = 16 C = 159 N = color I = 7;
	SU  T = 17 C = 159 N = color I = 7;
	SU  T = 18 C = 159 N = color I = 7;
	SU  T = 19 C = 159 N = color I = 7;
	SU  T = 20 C = 159 N = color I = 7;
	SU  T = 21 C = 159 N = color I = 7;
	SU  T = 22 C = 159 N = color I = 7;
	SU  T = 23 C = 159 N = color I = 7;
	SU  T = 24 C = 159 N = color I = 7;
	SU  T = 25 C = 159 N = color I = 7;
	SU  T = 26 C = 159 N = color I = 7;
	SU  T = 27 C = 159 N = color I = 7;
	SU  T = 28 C = 159 N = color I = 7;
	SU  T = 29 C = 159 N = color I = 7;
	SU  T = 30 C = 159 N = color I = 7;

	SU  C = 160 N = color I = 7;
	SU  T = 1 C = 160 N = color I = 7;
	SU  T = 2 C = 160 N = color I = 7;
	SU  T = 3 C = 160 N = color I = 7;
	SU  T = 4 C = 160 N = color I = 7;
	SU  T = 5 C = 160 N = color I = 7;
	SU  T = 6 C = 160 N = color I = 7;
	SU  T = 7 C = 160 N = color I = 7;
	SU  T = 8 C = 160 N = color I = 7;
	SU  T = 9 C = 160 N = color I = 7;
	SU  T = 10 C = 160 N = color I = 7;
	SU  T = 11 C = 160 N = color I = 7;
	SU  T = 12 C = 160 N = color I = 7;
	SU  T = 13 C = 160 N = color I = 7;
	SU  T = 14 C = 160 N = color I = 7;
	SU  T = 15 C = 160 N = color I = 7;
	SU  T = 16 C = 160 N = color I = 7;
	SU  T = 17 C = 160 N = color I = 7;
	SU  T = 18 C = 160 N = color I = 7;
	SU  T = 19 C = 160 N = color I = 7;
	SU  T = 20 C = 160 N = color I = 7;
	SU  T = 21 C = 160 N = color I = 7;
	SU  T = 22 C = 160 N = color I = 7;
	SU  T = 23 C = 160 N = color I = 7;
	SU  T = 24 C = 160 N = color I = 7;
	SU  T = 25 C = 160 N = color I = 7;
	SU  T = 26 C = 160 N = color I = 7;
	SU  T = 27 C = 160 N = color I = 7;
	SU  T = 28 C = 160 N = color I = 7;
	SU  T = 29 C = 160 N = color I = 7;
	SU  T = 30 C = 160 N = color I = 7;

	SU  C = 161 N = color I = 7;
	SU  T = 1 C = 161 N = color I = 7;
	SU  T = 2 C = 161 N = color I = 7;
	SU  T = 3 C = 161 N = color I = 7;
	SU  T = 4 C = 161 N = color I = 7;
	SU  T = 5 C = 161 N = color I = 7;
	SU  T = 6 C = 161 N = color I = 7;
	SU  T = 7 C = 161 N = color I = 7;
	SU  T = 8 C = 161 N = color I = 7;
	SU  T = 9 C = 161 N = color I = 7;
	SU  T = 10 C = 161 N = color I = 7;
	SU  T = 11 C = 161 N = color I = 7;
	SU  T = 12 C = 161 N = color I = 7;
	SU  T = 13 C = 161 N = color I = 7;
	SU  T = 14 C = 161 N = color I = 7;
	SU  T = 15 C = 161 N = color I = 7;
	SU  T = 16 C = 161 N = color I = 7;
	SU  T = 17 C = 161 N = color I = 7;
	SU  T = 18 C = 161 N = color I = 7;
	SU  T = 19 C = 161 N = color I = 7;
	SU  T = 20 C = 161 N = color I = 7;
	SU  T = 21 C = 161 N = color I = 7;
	SU  T = 22 C = 161 N = color I = 7;
	SU  T = 23 C = 161 N = color I = 7;
	SU  T = 24 C = 161 N = color I = 7;
	SU  T = 25 C = 161 N = color I = 7;
	SU  T = 26 C = 161 N = color I = 7;
	SU  T = 27 C = 161 N = color I = 7;
	SU  T = 28 C = 161 N = color I = 7;
	SU  T = 29 C = 161 N = color I = 7;
	SU  T = 30 C = 161 N = color I = 7;

	SU  C = 162 N = color I = 7;
	SU  T = 1 C = 162 N = color I = 7;
	SU  T = 2 C = 162 N = color I = 7;
	SU  T = 3 C = 162 N = color I = 7;
	SU  T = 4 C = 162 N = color I = 7;
	SU  T = 5 C = 162 N = color I = 7;
	SU  T = 6 C = 162 N = color I = 7;
	SU  T = 7 C = 162 N = color I = 7;
	SU  T = 8 C = 162 N = color I = 7;
	SU  T = 9 C = 162 N = color I = 7;
	SU  T = 10 C = 162 N = color I = 7;
	SU  T = 11 C = 162 N = color I = 7;
	SU  T = 12 C = 162 N = color I = 7;
	SU  T = 13 C = 162 N = color I = 7;
	SU  T = 14 C = 162 N = color I = 7;
	SU  T = 15 C = 162 N = color I = 7;
	SU  T = 16 C = 162 N = color I = 7;
	SU  T = 17 C = 162 N = color I = 7;
	SU  T = 18 C = 162 N = color I = 7;
	SU  T = 19 C = 162 N = color I = 7;
	SU  T = 20 C = 162 N = color I = 7;
	SU  T = 21 C = 162 N = color I = 7;
	SU  T = 22 C = 162 N = color I = 7;
	SU  T = 23 C = 162 N = color I = 7;
	SU  T = 24 C = 162 N = color I = 7;
	SU  T = 25 C = 162 N = color I = 7;
	SU  T = 26 C = 162 N = color I = 7;
	SU  T = 27 C = 162 N = color I = 7;
	SU  T = 28 C = 162 N = color I = 7;
	SU  T = 29 C = 162 N = color I = 7;
	SU  T = 30 C = 162 N = color I = 7;

	SU  C = 163 N = color I = 5;
	SU  T = 1 C = 163 N = color I = 5;
	SU  T = 2 C = 163 N = color I = 5;
	SU  T = 3 C = 163 N = color I = 5;
	SU  T = 4 C = 163 N = color I = 5;
	SU  T = 5 C = 163 N = color I = 5;
	SU  T = 6 C = 163 N = color I = 5;
	SU  T = 7 C = 163 N = color I = 5;
	SU  T = 8 C = 163 N = color I = 5;
	SU  T = 9 C = 163 N = color I = 5;
	SU  T = 10 C = 163 N = color I = 5;
	SU  T = 11 C = 163 N = color I = 5;
	SU  T = 12 C = 163 N = color I = 5;
	SU  T = 13 C = 163 N = color I = 5;
	SU  T = 14 C = 163 N = color I = 5;
	SU  T = 15 C = 163 N = color I = 5;
	SU  T = 16 C = 163 N = color I = 5;
	SU  T = 17 C = 163 N = color I = 5;
	SU  T = 18 C = 163 N = color I = 5;
	SU  T = 19 C = 163 N = color I = 5;
	SU  T = 20 C = 163 N = color I = 5;
	SU  T = 21 C = 163 N = color I = 5;
	SU  T = 22 C = 163 N = color I = 5;
	SU  T = 23 C = 163 N = color I = 5;
	SU  T = 24 C = 163 N = color I = 5;
	SU  T = 25 C = 163 N = color I = 5;
	SU  T = 26 C = 163 N = color I = 5;
	SU  T = 27 C = 163 N = color I = 5;
	SU  T = 28 C = 163 N = color I = 5;
	SU  T = 29 C = 163 N = color I = 5;
	SU  T = 30 C = 163 N = color I = 5;

	SU  C = 167 N = color I = 6;
	SU  T = 1 C = 167 N = color I = 6;
	SU  T = 2 C = 167 N = color I = 6;
	SU  T = 3 C = 167 N = color I = 6;
	SU  T = 4 C = 167 N = color I = 6;
	SU  T = 5 C = 167 N = color I = 6;
	SU  T = 6 C = 167 N = color I = 6;
	SU  T = 7 C = 167 N = color I = 6;
	SU  T = 8 C = 167 N = color I = 6;
	SU  T = 9 C = 167 N = color I = 6;
	SU  T = 10 C = 167 N = color I = 6;
	SU  T = 11 C = 167 N = color I = 6;
	SU  T = 12 C = 167 N = color I = 6;
	SU  T = 13 C = 167 N = color I = 6;
	SU  T = 14 C = 167 N = color I = 6;
	SU  T = 15 C = 167 N = color I = 6;
	SU  T = 16 C = 167 N = color I = 6;
	SU  T = 17 C = 167 N = color I = 6;
	SU  T = 18 C = 167 N = color I = 6;
	SU  T = 19 C = 167 N = color I = 6;
	SU  T = 20 C = 167 N = color I = 6;
	SU  T = 21 C = 167 N = color I = 6;
	SU  T = 22 C = 167 N = color I = 6;
	SU  T = 23 C = 167 N = color I = 6;
	SU  T = 24 C = 167 N = color I = 6;
	SU  T = 25 C = 167 N = color I = 6;
	SU  T = 26 C = 167 N = color I = 6;
	SU  T = 27 C = 167 N = color I = 6;
	SU  T = 28 C = 167 N = color I = 6;
	SU  T = 29 C = 167 N = color I = 6;
	SU  T = 30 C = 167 N = color I = 6;

	SU  C = 168 N = color I = 6;
	SU  T = 1 C = 168 N = color I = 6;
	SU  T = 2 C = 168 N = color I = 6;
	SU  T = 3 C = 168 N = color I = 6;
	SU  T = 4 C = 168 N = color I = 6;
	SU  T = 5 C = 168 N = color I = 6;
	SU  T = 6 C = 168 N = color I = 6;
	SU  T = 7 C = 168 N = color I = 6;
	SU  T = 8 C = 168 N = color I = 6;
	SU  T = 9 C = 168 N = color I = 6;
	SU  T = 10 C = 168 N = color I = 6;
	SU  T = 11 C = 168 N = color I = 6;
	SU  T = 12 C = 168 N = color I = 6;
	SU  T = 13 C = 168 N = color I = 6;
	SU  T = 14 C = 168 N = color I = 6;
	SU  T = 15 C = 168 N = color I = 6;
	SU  T = 16 C = 168 N = color I = 6;
	SU  T = 17 C = 168 N = color I = 6;
	SU  T = 18 C = 168 N = color I = 6;
	SU  T = 19 C = 168 N = color I = 6;
	SU  T = 20 C = 168 N = color I = 6;
	SU  T = 21 C = 168 N = color I = 6;
	SU  T = 22 C = 168 N = color I = 6;
	SU  T = 23 C = 168 N = color I = 6;
	SU  T = 24 C = 168 N = color I = 6;
	SU  T = 25 C = 168 N = color I = 6;
	SU  T = 26 C = 168 N = color I = 6;
	SU  T = 27 C = 168 N = color I = 6;
	SU  T = 28 C = 168 N = color I = 6;
	SU  T = 29 C = 168 N = color I = 6;
	SU  T = 30 C = 168 N = color I = 6;

	SU  C = 169 N = color I = 6;
	SU  T = 1 C = 169 N = color I = 6;
	SU  T = 2 C = 169 N = color I = 6;
	SU  T = 3 C = 169 N = color I = 6;
	SU  T = 4 C = 169 N = color I = 6;
	SU  T = 5 C = 169 N = color I = 6;
	SU  T = 6 C = 169 N = color I = 6;
	SU  T = 7 C = 169 N = color I = 6;
	SU  T = 8 C = 169 N = color I = 6;
	SU  T = 9 C = 169 N = color I = 6;
	SU  T = 10 C = 169 N = color I = 6;
	SU  T = 11 C = 169 N = color I = 6;
	SU  T = 12 C = 169 N = color I = 6;
	SU  T = 13 C = 169 N = color I = 6;
	SU  T = 14 C = 169 N = color I = 6;
	SU  T = 15 C = 169 N = color I = 6;
	SU  T = 16 C = 169 N = color I = 6;
	SU  T = 17 C = 169 N = color I = 6;
	SU  T = 18 C = 169 N = color I = 6;
	SU  T = 19 C = 169 N = color I = 6;
	SU  T = 20 C = 169 N = color I = 6;
	SU  T = 21 C = 169 N = color I = 6;
	SU  T = 22 C = 169 N = color I = 6;
	SU  T = 23 C = 169 N = color I = 6;
	SU  T = 24 C = 169 N = color I = 6;
	SU  T = 25 C = 169 N = color I = 6;
	SU  T = 26 C = 169 N = color I = 6;
	SU  T = 27 C = 169 N = color I = 6;
	SU  T = 28 C = 169 N = color I = 6;
	SU  T = 29 C = 169 N = color I = 6;
	SU  T = 30 C = 169 N = color I = 6;

	SU  C = 170 N = color I = 6;
	SU  T = 1 C = 170 N = color I = 6;
	SU  T = 2 C = 170 N = color I = 6;
	SU  T = 3 C = 170 N = color I = 6;
	SU  T = 4 C = 170 N = color I = 6;
	SU  T = 5 C = 170 N = color I = 6;
	SU  T = 6 C = 170 N = color I = 6;
	SU  T = 7 C = 170 N = color I = 6;
	SU  T = 8 C = 170 N = color I = 6;
	SU  T = 9 C = 170 N = color I = 6;
	SU  T = 10 C = 170 N = color I = 6;
	SU  T = 11 C = 170 N = color I = 6;
	SU  T = 12 C = 170 N = color I = 6;
	SU  T = 13 C = 170 N = color I = 6;
	SU  T = 14 C = 170 N = color I = 6;
	SU  T = 15 C = 170 N = color I = 6;
	SU  T = 16 C = 170 N = color I = 6;
	SU  T = 17 C = 170 N = color I = 6;
	SU  T = 18 C = 170 N = color I = 6;
	SU  T = 19 C = 170 N = color I = 6;
	SU  T = 20 C = 170 N = color I = 6;
	SU  T = 21 C = 170 N = color I = 6;
	SU  T = 22 C = 170 N = color I = 6;
	SU  T = 23 C = 170 N = color I = 6;
	SU  T = 24 C = 170 N = color I = 6;
	SU  T = 25 C = 170 N = color I = 6;
	SU  T = 26 C = 170 N = color I = 6;
	SU  T = 27 C = 170 N = color I = 6;
	SU  T = 28 C = 170 N = color I = 6;
	SU  T = 29 C = 170 N = color I = 6;
	SU  T = 30 C = 170 N = color I = 6;

	SU  C = 171 N = color I = 6;
	SU  T = 1 C = 171 N = color I = 6;
	SU  T = 2 C = 171 N = color I = 6;
	SU  T = 3 C = 171 N = color I = 6;
	SU  T = 4 C = 171 N = color I = 6;
	SU  T = 5 C = 171 N = color I = 6;
	SU  T = 6 C = 171 N = color I = 6;
	SU  T = 7 C = 171 N = color I = 6;
	SU  T = 8 C = 171 N = color I = 6;
	SU  T = 9 C = 171 N = color I = 6;
	SU  T = 10 C = 171 N = color I = 6;
	SU  T = 11 C = 171 N = color I = 6;
	SU  T = 12 C = 171 N = color I = 6;
	SU  T = 13 C = 171 N = color I = 6;
	SU  T = 14 C = 171 N = color I = 6;
	SU  T = 15 C = 171 N = color I = 6;
	SU  T = 16 C = 171 N = color I = 6;
	SU  T = 17 C = 171 N = color I = 6;
	SU  T = 18 C = 171 N = color I = 6;
	SU  T = 19 C = 171 N = color I = 6;
	SU  T = 20 C = 171 N = color I = 6;
	SU  T = 21 C = 171 N = color I = 6;
	SU  T = 22 C = 171 N = color I = 6;
	SU  T = 23 C = 171 N = color I = 6;
	SU  T = 24 C = 171 N = color I = 6;
	SU  T = 25 C = 171 N = color I = 6;
	SU  T = 26 C = 171 N = color I = 6;
	SU  T = 27 C = 171 N = color I = 6;
	SU  T = 28 C = 171 N = color I = 6;
	SU  T = 29 C = 171 N = color I = 6;
	SU  T = 30 C = 171 N = color I = 6;

END;

BEGIN MESQUITECHARMODELS;
	ProbModelSet * UNTITLED   =  'Mk1 (est.)':  1- 179;
END;

Begin MESQUITE;
		MESQUITESCRIPTVERSION 2;
		TITLE AUTO;
		tell ProjectCoordinator;
		timeSaved 1719408568616;
		getEmployee #mesquite.minimal.ManageTaxa.ManageTaxa;
		tell It;
			setID 0 7090634294012682439;
		endTell;
		getEmployee #mesquite.charMatrices.ManageCharacters.ManageCharacters;
		tell It;
			setID 0 6600342395409007676;
			tell It;
				setDefaultOrder  0 1 2 3 4 5 6 7 8 9 10 11 12 13 14 15 16 17 18 19 20 21 22 23 24 25 26 27 28 29 30 31 32 33 34 35 36 37 38 39 40 41 42 43 44 45 46 47 48 49 50 51 52 53 54 55 56 57 58 59 60 61 62 63 64 65 66 67 68 69 70 71 72 73 74 75 76 77 78 79 80 81 82 83 84 85 86 87 88 89 90 91 92 93 94 95 96 97 98 99 100 101 102 103 104 105 106 107 108 109 110 111 112 113 114 115 116 117 118 119 120 121 122 123 124 125 126 127 128 129 130 131 132 133 134 135 136 137 138 139 140 141 142 143 144 145 146 177 147 148 149 150 151 152 153 154 155 156 157 158 159 160 178 161 162 163 164 165 166 167 168 176 175 174 169 170 171 172 173;
				attachments ;
			endTell;
			mqVersion 381;
			checksumv 0 3 3992877278 null  getNumChars 179 numChars 179 getNumTaxa 30 numTaxa 30   short true   bits 255   states 255   sumSquaresStatesOnly 147648.0 sumSquares 147648.0 longCompressibleToShort false usingShortMatrix true   NumFiles 1 NumMatrices 1;
			mqVersion;
		endTell;
		getWindow;
		tell It;
			suppress;
			setResourcesState false false 94;
			setPopoutState 300;
			setExplanationSize 0;
			setAnnotationSize 0;
			setFontIncAnnot 0;
			setFontIncExp 0;
			setSize 1877 959;
			setLocation -2341 314;
			setFont SanSerif;
			setFontSize 14;
			getToolPalette;
			tell It;
			endTell;
			desuppress;
		endTell;
		getEmployee  #mesquite.charMatrices.BasicDataWindowCoord.BasicDataWindowCoord;
		tell It;
			showDataWindow #6600342395409007676 #mesquite.charMatrices.BasicDataWindowMaker.BasicDataWindowMaker;
			tell It;
				getWindow;
				tell It;
					getTable;
					tell It;
						columnWidth 174 25;
						columnWidth 177 27;
					endTell;
					setExplanationSize 30;
					setAnnotationSize 20;
					setFontIncAnnot 0;
					setFontIncExp 0;
					setSize 1783 887;
					setLocation -2341 314;
					setFont SanSerif;
					setFontSize 14;
					getToolPalette;
					tell It;
						setTool mesquite.charMatrices.BasicDataWindowMaker.BasicDataWindow.arrow;
					endTell;
					setActive;
					setTool mesquite.charMatrices.BasicDataWindowMaker.BasicDataWindow.arrow;
					colorCells  #mesquite.charMatrices.ColorCells.ColorCells;
				tell It;
					setColor Red;
					removeColor off;
				endTell;
					colorRowNames  #mesquite.charMatrices.TaxonGroupColor.TaxonGroupColor;
					colorColumnNames  #mesquite.charMatrices.CharGroupColor.CharGroupColor;
					colorText  #mesquite.charMatrices.NoColor.NoColor;
					setBackground White;
					toggleShowNames off;
					toggleShowTaxonNames on;
					toggleTight off;
					toggleThinRows off;
					toggleShowChanges on;
					toggleSeparateLines off;
					toggleShowStates on;
					toggleReduceCellBorders off;
					toggleAutoWCharNames on;
					toggleAutoTaxonNames off;
					toggleShowDefaultCharNames off;
					toggleConstrainCW on;
					toggleBirdsEye off;
					toggleColorOnlyTaxonNames off;
					toggleShowPaleGrid off;
					toggleShowPaleCellColors off;
					toggleShowPaleExcluded off;
					togglePaleInapplicable on;
					togglePaleMissing off;
					toggleShowBoldCellText off;
					toggleAllowAutosize on;
					toggleColorsPanel off;
					toggleDiagonal on;
					setDiagonalHeight 80;
					toggleLinkedScrolling on;
					toggleScrollLinkedTables off;
				endTell;
				showWindow;
				getWindow;
				tell It;
					forceAutosize;
				endTell;
				getEmployee #mesquite.charMatrices.AlterData.AlterData;
				tell It;
					toggleBySubmenus off;
				endTell;
				getEmployee #mesquite.charMatrices.ColorByState.ColorByState;
				tell It;
					setStateLimit 9;
					toggleUniformMaximum on;
				endTell;
				getEmployee #mesquite.categ.StateNamesEditor.StateNamesEditor;
				tell It;
					makeWindow;
					tell It;
						setExplanationSize 30;
						setAnnotationSize 20;
						setFontIncAnnot 0;
						setFontIncExp 0;
						setSize 1783 887;
						setLocation -2341 314;
						setFont SanSerif;
						setFontSize 14;
						getToolPalette;
						tell It;
							setTool mesquite.categ.StateNamesEditor.StateNamesWindow.ibeam;
						endTell;
						rowsAreCharacters on;
						toggleConstrainChar on;
						toggleConstrainCharNum 3;
						togglePanel off;
						toggleSummaryPanel off;
					endTell;
					showWindow;
				endTell;
				getEmployee #mesquite.categ.StateNamesStrip.StateNamesStrip;
				tell It;
					showStrip off;
				endTell;
				getEmployee #mesquite.charMatrices.AnnotPanel.AnnotPanel;
				tell It;
					togglePanel off;
				endTell;
				getEmployee #mesquite.charMatrices.CharReferenceStrip.CharReferenceStrip;
				tell It;
					showStrip off;
				endTell;
				getEmployee #mesquite.charMatrices.QuickKeySelector.QuickKeySelector;
				tell It;
					autotabOff;
				endTell;
				getEmployee #mesquite.charMatrices.SelSummaryStrip.SelSummaryStrip;
				tell It;
					showStrip off;
				endTell;
				getEmployee #mesquite.categ.SmallStateNamesEditor.SmallStateNamesEditor;
				tell It;
					panelOpen true;
				endTell;
			endTell;
		endTell;
		endTell;
end;
