# Supplementary material for: Articulated specimens provide new insights into the iconic Mesozoic shark genus Sphenodus
Source: J Syst Palaeontol. 2025 Jun 20;23(1):2507014. doi: 10.1080/14772019.2025.2507014 (PMC7617882; doi:10.1080/14772019.2025.2507014)
Supplement: Supplemental Material [file TJSP_A_2507014_SM9186.zip › Supplemental material/Klug_matrix.tnt]

xread
179 30
Outgroup	0000000000000000??????0??00??00[0 1]0?0000000?000000????0????????0????????????????????????????0???0000??00?00000000000000?0000?000000000000000000000000-0000000000000000000000000000000
Heterodontus	201000000001000001010000000??00000000000000010000000110110000000000000000000000000000000000001040000000000100000000000000000??00000000101100010010000000000011010110101010022200000
Orectolobiformes	0010010000010000010?0000000??0000000000000001[0 1 2]00001011?10?100000000000?00000000000000000000001040000000000100000000000100002??010000011011000[0 1]00100010[0 1]0[0 1][0 1][0 1]111010020101010022200000
Lamniformes	100001000001000000000000000??0000000000000000[0 1]00000011000?0000000000001000000000000000000000100200?0000000100000000000100002??01000001100111111010001000000000010030111001033300[0 1]10
Carcharhiniformes	100001000001000000000000000??0000000000000000[0 1]00300011000?000000000000000000000000000000000010020000000000100000000000100022??010000011001[0 1]0[0 1]?[0 1]010001[0 1][0 1]0[0 1][0 1][0 1]110100040101001033300000
Chlamydoselachus	000000111110000000000100000??0010000000000000010000000000?000000010000001000????00100000000000130000000000000100001000000002?0?101000000010001000012111010101111005010000000?000000
Hexanchus	0001101111200101000000000010000100100000100000100000110011011000010000001000010021000000000000131000100000000101001000000101100001000001010101110012110000001111005010000000?100000
Notorynchus	000000111120000100000000000??00100100000100000100000010011011000010000001000010021000000000000131000100000000101001000000101100001100001010101110012110000001111005010000000?100000
Heptranchias	0001101111200101000001000010000100100000100000100000110011011000010000001000010021000000000000131000100000000101001000000101100001100001010001110012111000101111005010000000?100000
Echinorhinus	0001001111000001001000010010000100100000000000100000020013001000000000001000000101100000000000131000100000103000000000000001000?10000100110001000012101000001101005010000000?100000
Etmopteridae	0001100111000000001010010010000001110100010000110001120010021001000001010000000011000000000000011000100000100000000000000000000?10000100110001000012001001001111005010000000?300000
Somniosidae	0001100111000000001010010010001000100000020000100001120110021001000001010100000011000000000000011000100001101000000000000001000?10001100110001000012[0 1]01000001111005010000000?300000
Oxynotus	0001000111000000001010010010000001100000020000100001120110021001000001010100000011000000000000011000100000101000000000000000000?10001100110001000012000000001111005010000000?300000
Dalatiinae	0001100111000000001010010010010000100000020000100001120110021011000001010000000011000000000000011000100000104000000000000001000?10001100110001000012101001001111005010000000?300000
Euprotomicrininae	0001100111000000001010110010000010100000010000110001120110021001000001010100000011000000000000011000100000103000000000000001200?10001100110001000012101001001111005010000000?300000
Centrophoridae	0001100111000000001010010010000000100000000000100001120010021000000000000000000011000000000000011000100000102000000000000000001?100001001100010000120000000011110050100000000300000
Squalidae	0001100111000000001010010010000000100000000000100000120010021100000010000010000011000100001000001111110000100000000000000000000?10000100110001000012000000001011005110000000?300000
Squatina	000200011100101110101001001100000000000004000010000?12121002110010102000???10000010012100010??0?1101110000120000100110011101010?100101001100010001011001010111011010101010022200101
Pristiophoridae	0102002111001011101010011111110200000001001000100000121210021100101020000010000011111210001000001101110000120000110000000001010?1001010011??????000?1000110111011010101001033300100
Welcommia	????????????????????????????????????????????????????????????????????????????????????????????????????????????????????????????????????????0??????????????????01111105?1?11000111100??
Pseudonotidanus	????????????????????????????????????????????????????????????????????????????????????????????????????????????????????????????????????????0???????100000?????01111105?1?11000111100??
Rhomphaiodon	????????????????????????????????????????????????????????????????????????????????????????????????????????????????????????????????????????0??????????????????10101106?1?11000111100??
Mucroventaor	????????????????????????????????????????????????????????????????????????????????????????????????????????????????????????????????????????0??????????????????00101107?1?11000111100??
Sphenodus	??????????????????????????????????????????????????????????????????????????????????????????????0???0????000??????????0??0?0?1????000?????0???????10001000000001011070101100011110100
pre-triassic_Synechodus	????????????????????????????????????????????????????????????????????????????????????????????????????????????????????????????????????????0??????????????????10101107?1?11000111100??
Palidiplospinax	0??????0???????0???????????????1???????0??????????????????????????????????????????????????????0???0????00?0??????????0?0?000010?000?????0???????1000000000?001011070101100011110[0 1]00
S_prorogatus	????????????????????????????????????????????????????????????????????????????????????????????????????????????????????????????????????????0??????????????????10101106?1?11000111110??
Synechodus	00000??00?1????0???????????????1???????0??????????????????????????????????????????????????????0????????0???????????????0?0?1????000?????0???????1000100000?001011070101100011110000
Paraorthacodus	0??????0???????????????????????????????00?????????????????????????????????????????????????????0??00????000020?0001?00??0?0?1010?0000??010100000010001100000001011070101100011110000
Macrourogaleus	??????????????????????????????????????????????????????????????????????????????????????????????????0????0???????????????0????????0???????0???????????1110111001011070101100011110000
;

cnames
{0 1_Rostral_process_a_single_projection_formed_solely_by the_trabercula tripodal_rostral_cartilages absence_of_rostral_process;
{1 2_Precerebral_fossa absent_or_uncovered roofed;
{2 3_etmoidal_region_of_neurocranium downcurved_ethmoidal_area not_downcurved_ethmoidal_area;
{3 4_Ethmoidal_canal absent present present_with_exit_on_dorsal_surface_of_nasal_capsules;
{4 5_Subnasal_venestra absent present;
{5 6_Superficial_ophthalimic_nerve through_prootic_foramen separate_foramen;
{6 7_Ectethmoid_process absent present_(as_in_Carvalho_&_Maisey_1996) present_(as_unchondrified_antorbital_cartilage antorbital_cartilage;
{7 8_Orbital_articulation absent present;
{8 9_Suborbital_shelf present absent;
{9 10_Basitrabecular_process absent present;
{10 11_Post-orbital_articulation absent present,_but_without_complete_articular_facet present,_with_ocmplete_articular_facet;
{11 12_Hyomandibular_fossa in_the_posterior_part_of_otic_region hyomandibular_fossa_anteriorly_situated_in_otic_region;
{12 13_Hyomandibular_fossa not_composed_of_two_horizontally_adjacent_concavities articular_fossa_for_hyomandibula_composed_of_two_horizontally_arra_;
{13 14_Concavity_vetnral_to_hyomnnadibular_fossa absent present;
{14 15_BAsioccipital_fovea present absent;
{15 16_Occipital_hemicentrum present absent;
{16 17_Obliquus_inferior_beta absent present;
{17 18_Nasoral_groove absent present;
{18 19_Mesonarial_flap present absent;
{19 20_circumnarial_folds_and_grooves absent present;
{20 21_Spiracle_valve absent present;
{21 22_Basihyal_ elongated as_broad_as_long;
{22 23__Prefrontal_fontanelle present absent;
{23 24_internal_lobe_of_anterior_nasal_flap present absent;
{24 25_Basihyal about_as_wide_as_long,_or_if_wider_by_only_as_much_as_2_to_3_times_ very_thin_considerably_wider_than_long_(more_than_3_times);
{25 26_preorbital_canal_perforating supraorbital_crest postnasal_wall;
{26 27_ethmoidal_nerve without_separate_canal_on_nasal_capsule enclosed_in_canal_on_dorsal_side_of_nasal_capsule;
{27 28_Exit_of_ethmoidal_canal on_ventro-lateral_surface_of_nasal_capsule on_dorsal_side_of_nasal_capsule;
{28 29_Entrance_of_ethmoidal_canal contacting_the_preorbital_canal not_contacting_the_preorbital_canal;
{29 30_Profundus_canal present absent;
{30 31_postorbital_fenestra absent present_(Restricted_to_somniosid);
{31 32_antorbital_(ectethmoid)_process_(cartilage) absent present_mesially_located present_located_on_outer_side_of_nasal_capsule;
{32 33_unique_orbital_vein_foramen absent present;
{33 34_eye-stalk reaching_eye_ball reduces_and_not_reaching_eye_ball;
{34 35_basal_angle absent present;
{35 36_suborbital_keel_process absent present;
{36 37_opening_for_endolymphatic_and_perilymphatic_ducts separate_for_each single_for_both;
{37 38_sphenopterotic_ridge present absent_(aculeola);
{38 39_accessory_ventral_cartilage_of_mandibula absent present;
{39 40_rostral_process_elongation absent present;
{40 41_hyoid_arch suspensory reduced,_non-suspensory;
{41 42_geniocoracoideus_arising_from vascia_of_rectus_cervici pericardial_membrane,_posterior_to_rectus_cervici coracoid directly_from_hypaxial_musculature absent;
{42 43_precerebral_fossa absent as_a_circular_of_ovoid_concavity roofed;
{43 44_nasal_capsule not_expanded expanded_ventrolaterally;
{44 45_nasal_capsule almost_attached_to_orbit well_separate_from_orbit;
{45 46_supraorbital_crest present,_moderatly_developed_ absent espanded_laterally;
{46 47_craniopalatine_articulation with_the_ethmoidal_articulation present_in_orbitostylic_mode absent;
{47 48_rectus_externus_arising_from the_eye_stalk_or_interorbital_floor own_deep_fossa_(restricted_to_etmopterids_and_euprotomicrines);
{48 49_ncititating_lower_eyelid absent rudimentary_type secondary_lower_eyelid_developed retractor_and_depressor_reduced;
{49 50_coracohyoideus_inserted_on the_basal_part_of_the_hyoid_arch the_antimere_via_rahe;
{50 51_nasal_barbel_innervated_by_a_branch_of_the_ophithalmicus_superficialis absent present;
{51 52_Suborbitalis_muscle_originating_on_interorbital_wall no yes;
{52 53_lateral_line_canal open closed;
{53 54_Absence_of_extrabranchial_cartilages on_hyoid_arch on_dorsal_side_only present_on_entire_arch;
{54 55_Adductor_mandibulae_compsed_of dorsal_and_ventral_components lateralis_i_and_ii;
{55 56_Suborbitalis_inserting_on_ adductor_mandibulae_and/or_dermal_tissues_around_mouth_corner directly_on_mandibula_anterior_to_adductor_mandibulae on_mandibula_via_elongate_tendon;
{56 57_Addubtor_mandibulae_superficialis absent present;
{57 58_Adductor_mandibulae_superficialis_insertin_on subcutaneous_tissue_around_the_eye_opening ectethmoid_process posterior_aspect_of_nasal_capsule mandibula;
{58 59_Levator_palatoquadrati_muscle not_separated_from_spiracularis spearated;
{59 60_Constrictor_hyoideus_dorsalis_inserting_on hyomandibula platoquadrate partly_on_both;
{60 61_Arcualis_dorsalis_muscle with_single_origin origingating_from_two_heads;
{61 62_Supraneurals_ rudimentary well_developed_supraneurals_at_least_before_second_dorsal_fin;
{62 63_Interpharyngobranchialis_muscles present absent;
{63 64_Genio-coracoideus_originating on_fascia_covering_coraco-arcualis_(rectus_cervicis) from_coracoid_or_pericardial_membrane;
{64 65_Coraco-hyomandibularis_muscle absent present_and_originating_on_the_coraco-arcualis_muscle;
{65 66_heart_valves three_columns four_columns;
{66 67_Inclinator_dorsalis_muscle_originating on_epaxial_musculature from_vertebrae;
{67 68_Ventral_tail_muscle_bundle not_developed well_developed;
{68 69_Flexor_caudalis_muscle restricted_to_hemal_processes_of_caudal_fin extending_to_origin_of_caudal_fin extending_anterior_to_origin_of_caudal_fin;
{69 70_Luminours_organs absent_from_body_surface present;
{70 71_Intestinal_valve spiral ring;
{71 72_parietalis_muscle present absent;
{72 73_suborbitalis_orignation_from_antorbital_process absent presence;
{73 74_suborbitalis_inserting on_lower_jaw_through_ligamentous_tissue directly_on_lower_jaw;
{74 75_suborbitalis_originating_from_suborbital_surface_of_cranium absent present;
{75 76_suborbitalis present absent;
{76 77_adductor_mandibulae_superficialis not_inserting_on_nasal_capsule inserting_on_nasal_capsules;
{77 78_Adductor_mandibulae_superficialis with_one_insertion_distally with_two_distal_insertions;
{78 79_adductor_mandibulae_superficialis_originating on_lower_jaw_contacting_adductor_mandibulae_muscles on_lower_jaw_not_contacting_adductor_mandibulae_muscles;
{79 80_Adductor_mandibulae_superficialis not_inserting_on_lower_jaw inserting_on_lower_jaw,_reduced;
{80 81_constrictor_hyoideus_dorsalis inserting_entirely_on_hyomandibula anterior_section_inserting_on_upper_jaw inserting_wholly_on_upper_jaw inserting_partly_on_lower_jaw;
{81 82_Arcualis_dorsalis_composed_of single_(anterior)_slip two_separate_slips_(anterior_and_posterior);
{82 83_subspinalis_externus absent present;
{83 84_coracohyomandibularis absent present;
{84 85_ventral_bundle_musculature_of_caudal_region moderately_developed well-developed;
{85 86_flexor_caudalis_muscles not_expanding_anteriorly_to_origin_of_caudal_lobe_or_precaud_tail_reg expanding_to_origin_of_caudal_lobe expanding_anteriorly_to_precaudal_tail_region;
{86 87_inclinator_dorsalis_muscles_with_origins on_epaxial_muscles deep_within_epaxials_(Close_to_vertebral_centra);
{87 88_adductor_mandibulae_medialis absent present;
{88 89_levator_rostri absent present;
{89 90_coracohyoideus attached_to_the_coracoarcualis_to_form_massive_rectus_cervicis separate_from_the_coracoarcualis_arising_from_the_fascia_on_the...;
{90 91_supraneurals_in_abdominal_region_ absent present;
{91 92_upper_eyelid present absent_;
{92 93_suporbitalis_muscle_originating_on_posterior_aspect_of_nasal_capusule no yes;
{93 94_suporbitalis_muscle_originating_on_upper_preorbital_wall no yes;
{94 95_Notochord_constricted along_entire_vertebral_column only_anteriorly_and_posteriorly_or_primarily_absent;
{95 96_Suborbitalis_muscle_ originating_on_suborbital_surface originating_on_interorbital_wall originating_on_posterior_aspect_of_nasal_capsule_ _originating_on_ectethmoid_process originating_on_upper_preorbital_wall;
{96 97_Hemal_spines not_forming_complete_arches_in_precaudal_region complete_hemal_arches_in_precaudal_region;
{97 98_Precaudal_hemal_process not_elongated elongated_similar_to_lower_caudal_skeleton;
{98 99_Upper_precaudal_pit absent present;
{99 100_Longitudinal_precaudal_keel absent present;
{100 101_hemal_arches poorly_developed well-developed;
{101 102_basiventral_processes_of_precaudal_region not_reaching_length_of_basivetnral_processes_of_caudal_region prolonged,_similar_to_those_of_caudal_region;
{102 103_pectoral_electric_organs absent present;
{103 104_first_(cervical_or_cervicothoracic)_synarcual absent present;
{104 105_vertebral_ribs present absent;
{105 106_perihypochordal_cartilages not_elongated well_elongated_anteriorly_(Somniosid);
{106 107_Right_and_left_coracoids separated fused;
{107 108_pectoral_basal_articulations Single_facet_for_the_articulation_of_pectoral_basals separate_articular_dondyle_for_pectoral_metapterygium_present all_three_basals_with_separate_condyles_for_articulation_with_scapulo;
{108 109_pectoral_basals Tribasal_pectoral_fin propterygium_and_mesopterygium_fused mesopterygium_and_metapterygium_fused all_three_basals_fused;
{109 110_Pectoral_propterygium articulating_with_radials not_contacting_radials;
{110 111_Pectoral_propterygium not_elongated_anteriorly extended_forward;
{111 112_Pectoral_metapterygium without_short_proximal_segemnt contacts_short_proximal_segment;
{112 113_pectoral_condyles separate_metapterygial_conyle_present single_articular_condyle_on_pectoral_girdle_fo_pectoral_basals;
{113 114_separate_condyle_for_propterygium absent present;
{114 115_pectoral_propterygium with_radials without_radials;
{115 116_propterygium_directed_anterolaterally absent present;
{116 117_pectoral_propterygium directed_posterolaterally extending_anteriorly,_terminated_behind_the_nasal_capsule reached_to_the_nasal_capsule_(among_batoids) articulated_with_the_antorbital_cartilage_(among_batoids) well_extended_anteriorly_and_supportin_the_snout_(batoids);
{117 118_neighboring_radials_of_the_pectoral_fin separate interlocked;
{118 119_Ventral_marginal_cartilage_of_clasper not_elongated elongated;
{119 120_pelvic_fins not_adjacent_to_pectorals abutting_pectorals;
{120 121_pelvic_girdle_elongation_transversely absent present;
{121 122_anterior_pelvic_basal_directed_anterolaterally absent present;
{122 123_Dorsal_fin_endoskeleton_ composed_of_basal_cartilage_with_a_finspine with_basal_cartilage_and_no_finspine composed_of_radials_only_(no_finspine);
{123 124_Dorsal_fin_endoskeleton_ composed_of_basal_cartilage_with_a_finspine with_basal_cartilage_and_no_finspine composed_of_radials_only_(no_finspine);
{124 125_both_dorsal_fins_with triangular_basal_plate elongate_basals elongate_basal_very_thin_and_on_second_dorsal_only;
{125 126_basal_plates_ not_anchored_to_vertebral_column in_close_contact_with_vertebral_column;
{126 127_dorsal_radials_support by_basal_cartilage several_files_of_radials_not_supported_by_dorsal_basal;
{127 128_Anal_fin_skeleton_composed_of_ basal_cartialge_and_radials radials_only;
{128 129_Anal_fin_ present absent;
{129 130_Sixth_branchial_unit absent present;
{130 131_Seventh_branchial_unit absent present;
{131 132_Anterior_basibranchials present absent;
{132 133_Hypobranchial_bar absent present;
{133 134_Posteriormost_element_of_dorsal_gill_arches not_completely_fused complete_fusion_of_posterior_dorsal_gill_arch_elements_(Gill_pickaxe);
{134 135_Pharyngobranchial_blade absent present;
{135 136_paired_basibranchials absent present;
{136 137_Teeth_ devoid_of_aprons with_aprons;
{137 138_more_than_4_labial_cartilages present absent;
{138 139_dorsal_labial_cartilages present absent;
{139 140_less_than_two_dorsal_labial_cartilages absent present;
{140 141_ventral_labial_cartilages present absent;
{141 142_less_than_two_ventral_labial_cartilages absent present;
{142 143_less_than_one_ventral_labial_cartilage absent present;
{143 144_labial_cartialges,dorsal_and_ventral_ones_fused no yes;
{144 145_Type_of_vertebrae_asterospondylic no_ yes;
{145 146_Type_of_vertebrae_tectospondylic no yes;
{146 147_type_of_vertebrae_cyclospondylic no yes;
{147 Vertebra_pattern;
{148 148_Dorsal_fin_spines yes no;
{149 149_Dorsal_fin_number two single;
{150 150_large_paired_fins present absent;
{151 151_caudal_fin_heterocercal present absent;
{152 152_small_and_rounded_tips_of_paired_fins no_ yes;
{153 153_rounded_and_small_dorsal_fins absent present;
{154 154_longitudinal_extension_of_base_of_anal_fin no_ yes;
{155 155_clutching_type_dentition absent present;
{156 156_Tearing_type_dentition present absent;
{157 157_Cutting_type_dentition present absent;
{158 158_cutting-clutching_type_dentition absent present;
{159 159_crushing_type_dentition present absent;
{160 160_grinding_type_dentition present absent;
{161 161_cluthing-grinding-type_dentition absent present;
{162 Dentition_type;
{163 162_dignathic_heterodony no yes;
{164 163_three-layered_enameloid_structure absent present;
{165 164_intermediate_tooth_row_ absent present;
{166 165_vascularisation_pattern_of_anaulacorhize_type present no;
{167 166_vascularisation_pattern_of_pseudopolyaulacorhize_type no present;
{168 167_vascularisation_pattern_of_hemiaulacorhize_type no present;
{169 168_vascularisation_pattern_of_holaulacorhize_type no present;
{170 169_vascularisation_pattern_of_polyaulacorhize_type no present;
{171 Rootvas_1954;
{172 Rootvas_1987;
{173 Rootvas_2012;
{174 170_labial_root_depression_in_basal_view absent present;
{175 171_enameloid_esxtensions_of_labial_crown_face_under_first_pair_of_cusplets no yes;
{176 172_lateral_cusplets_present yes no;
{177 173_caudal_fin_homecercal no yes;
{178 174_caudal_fin_epicercal no yes;
;


proc /;
comments 0
;


proc /;
comments 0
;
