# Supplementary material for: Articulated specimens provide new insights into the iconic Mesozoic shark genus Sphenodus
Source: J Syst Palaeontol. 2025 Jun 20;23(1):2507014. doi: 10.1080/14772019.2025.2507014 (PMC7617882; doi:10.1080/14772019.2025.2507014)
Supplement: Supplemental Material [file TJSP_A_2507014_SM9186.zip › Supplemental material/Vertebrae comparison.xlsx]

## Sheet: Measures
SMNS 96844-7	SMNS 80142/44
6.47082	6.72266
6.74526	5.96894
5.32083	6.82873
6.67762	6.33964
7.32122	7.88835
6.75493	8.13634
7.01198	7.28958
9.96908	8.39699
7.02358	5.95989
8.50019	7.63603
8.00734	7.59729
8.05953	7.23853
7.71164	7.19111
8.93313	8.53926
7.58794	6.81968
8.39776	8.8582
7.8218	8.18883
8.67414	8.05669
6.34905	8.22286
9.58446	8.60985
8.55238	7.93686
8.83842	8.74235
9.15539	8.50885
8.45767	8.71593
7.06803	8.86146
7.69424	6.13474
9.76807	5.64602
7.26517	5.34374
7.92617	5.46537
7.00618	5.73146
7.32315	5.54646
7.94163	5.96387
7.95709	4.04228
9.35253	5.45053
7.79088	5.46356
7.2903	5.19712
7.15887	5.52511
7.5029	5.18807
8.63355	5.40455
9.16312	5.52981
7.76575	5.14028
8.41129	4.87166
9.49749	3.80371
9.52261	4.03613
8.74758	3.64768
9.3506	4.22474
7.79861	4.40394
7.89138	5.19639
7.98608	4.52304
7.59567	3.91739
8.82683	3.77367
7.79861	4.30438
5.95477	3.51736
4.66757	3.86055
5.6494	2.99207
5.28991
5.44646
4.81446
5.08504
5.52184
5.10437
5.31504
5.84267
5.47739
5.02513
4.37572
5.45806
6.24468
3.90993
5.98763
4.81639
5.2126
4.67143
4.69269
5.14882
4.77194
5.09277
5.91612
4.96328
5.80982
5.52571
6.0862
4.77387
5.67066
3.4944
3.78431
5.05991
4.60765
4.45883
4.29455
5
3.16003
2.75416
4.02976
3.99691
4.49362
4.02976
4.4453
4.11867
3.9022
4.67723
3.99111
4.50715
4.12254

## Sheet: Tests
	t tests for equal means
									t tests for equal means
	SMNS 96844-7		SMNS 80142/44						SMNS 96844-7		SMNS 80142/44
	N:	104	N:	55					Mean:	0.78896	Mean:	0.76986
	Mean:	0.78896	Mean:	0.76986					95% conf.:	(0,7639 to 0,8140)	95% conf.:	(0,7356 to 0,8041)
	95% conf.:	(0,76392 0,814)	95% conf.:	(0,7356 0,80412)					Variance:	0.016581	Variance:	0.016058
	Variance:	0.016581	Variance:	0.016058					Difference between means: 0,019102
									t: 0,8946 (Uneq. var. t : 0,8991)
	Difference between means:	0.019102							Critical t value (p=0.05): 1,9752
	95% conf. interval (parametric):	(-0,023073 0,061276)							F test for equal variances
	95% conf. interval (bootstrap):	(-0,022543 0,060747)							SMNS 96844-7		SMNS 80142/44
									Variance:	0.016581	Variance:	0.016058
	t :	0.8946	p (same mean):	0.37237	Critical t value (p=0.05):	1.9752			F: 1,0326
	Uneq. var. t :	0.89906	p (same mean):	0.37055					Critical F value (p=0.05): 1,6276
	Monte Carlo permutation:	p (same mean):	0.367
	F test for equal variances
	SMNS 96844-7		SMNS 80142/44
	N:	104	N:	55
	Variance:	0.016581	Variance:	0.016058
	F :	1.0326	p (same var.):	0.91277
	Critical F value (p=0.05):	1.6276
	Monte Carlo permutation:	p (same var.):	0.8607
